# Supplementary material for: Genome-wide CRISPR-Cas9 screening identifies CLK1 inhibition as a strategy to restore PARP inhibitor sensitivity via ERCC1 isoform switching
Source: Protein Cell. 2025 Nov 4;17(3):248–62. doi: 10.1093/procel/pwaf091 (PMC12987568; doi:10.1093/procel/pwaf091)
Supplement: pwaf091_Supplementary_Data [file pwaf091_supplementary_data.zip]

Archive with 3 entries (3 files):
- TableS2.pdf
- TableS1.xlsx
- PAC-25408-CXJ-Supplemental materials.pdf
