# Supplementary material for: Genome-wide CRISPR-Cas9 screening identifies CLK1 inhibition as a strategy to restore PARP inhibitor sensitivity via ERCC1 isoform switching
Source: Protein Cell. 2025 Nov 4;17(3):248–62. doi: 10.1093/procel/pwaf091 (PMC12987568; doi:10.1093/procel/pwaf091)
Supplement: pwaf091_Supplementary_Data [file pwaf091_supplementary_data.zip › TableS1.xlsx]

## Sheet: OVCAR8_olaparib
ENTREZID	OVCAR8_control	OVCAR8_olaparib	Control	Treatment	Diff	Gene	group	text
51340	-1.065	-3.5508	-1.065	-3.5508	-2.4858	CRNKL1	Others	CRNKL1
5683	-1.8444	-4.233	-1.8444	-4.233	-2.3886	PSMA2	Others	PSMA2
5810	-0.72341	-2.9877	-0.72341	-2.9877	-2.26429	RAD1	Others	RAD1
9054	-1.2553	-3.4464	-1.2553	-3.4464	-2.1911	NFS1	Others	NFS1
3190	-1.5377	-3.6732	-1.5377	-3.6732	-2.1355	HNRNPK	Others	HNRNPK
8454	-1.0979	-3.1243	-1.0979	-3.1243	-2.0264	CUL1	Others	CUL1
8233	-1.6539	-3.6609	-1.6539	-3.6609	-2.007	ZRSR2	Others	ZRSR2
55705	-0.70414	-2.6846	-0.70414	-2.6846	-1.98046	IPO9	Others	IPO9
57505	-1.6252	-3.5134	-1.6252	-3.5134	-1.8882	AARS2	Others	AARS2
81894	-0.71132	-2.5536	-0.71132	-2.5536	-1.84228	SLC25A28	Others	SLC25A28
9968	-0.70261	-2.4816	-0.70261	-2.4816	-1.77899	MED12	Others	MED12
1653	-0.78451	-2.5544	-0.78451	-2.5544	-1.76989	DDX1	Others	DDX1
51187	-1.3134	-3.0782	-1.3134	-3.0782	-1.7648	RSL24D1	Others	RSL24D1
942	0.63944	-1.1077	0.63944	-1.1077	-1.74714	CD86	Others	CD86
9044	-0.92857	-2.6724	-0.92857	-2.6724	-1.74383	BTAF1	Others	BTAF1
10787	-0.30449	-2.0264	-0.30449	-2.0264	-1.72191	NCKAP1	Group4	NCKAP1
55783	-0.87156	-2.5315	-0.87156	-2.5315	-1.65994	CMTR2	Others	CMTR2
7419	-0.042056	-1.7015	-0.042056	-1.7015	-1.65944	VDAC3	Group4	VDAC3
4636	0.083997	-1.5404	0.083997	-1.5404	-1.6244	MYL5	Group4	NA
51118	-0.22534	-1.8413	-0.22534	-1.8413	-1.61596	UTP11L	Group4	UTP11L
343099	0.085609	-1.5254	0.085609	-1.5254	-1.61101	CCDC18	Group4	NA
2764	0.82699	-0.78196	0.82699	-0.78196	-1.60895	GMFB	Others	GMFB
3028	-2.043	-3.6197	-2.043	-3.6197	-1.5767	HSD17B10	Others	HSD17B10
9221	-0.44928	-2.0248	-0.44928	-2.0248	-1.57552	NOLC1	Others	NOLC1
23381	0.015762	-1.5571	0.015762	-1.5571	-1.57286	SMG5	Group4	NA
79029	-1.3533	-2.9188	-1.3533	-2.9188	-1.5655	SPATA5L1	Others	SPATA5L1
7515	-0.46601	-2.0202	-0.46601	-2.0202	-1.55419	XRCC1	Others	XRCC1
2271	-1.3326	-2.8713	-1.3326	-2.8713	-1.5387	FH	Others	FH
25764	-1.5246	-3.0516	-1.5246	-3.0516	-1.527	HYPK	Others	HYPK
6502	-0.4952	-2.0192	-0.4952	-2.0192	-1.524	SKP2	Others	SKP2
7364	-0.0020003	-1.5207	-0.0020003	-1.5207	-1.5187	UGT2B7	Group4	NA
5932	-0.88177	-2.3914	-0.88177	-2.3914	-1.50963	RBBP8	Others	RBBP8
8607	-1.4001	-2.9095	-1.4001	-2.9095	-1.5094	RUVBL1	Others	RUVBL1
79050	-0.95195	-2.4553	-0.95195	-2.4553	-1.50335	NOC4L	Others	NOC4L
6627	-0.34038	-1.8298	-0.34038	-1.8298	-1.48942	SNRPA1	Group4	SNRPA1
54801	-0.63111	-2.1183	-0.63111	-2.1183	-1.48719	HAUS6	Others	HAUS6
3064	-0.93269	-2.4163	-0.93269	-2.4163	-1.48361	HTT	Others	HTT
10908	-0.68183	-2.1485	-0.68183	-2.1485	-1.46667	PNPLA6	Others	PNPLA6
113130	-0.83352	-2.2825	-0.83352	-2.2825	-1.44898	CDCA5	Others	CDCA5
27339	-1.4519	-2.898	-1.4519	-2.898	-1.4461	PRPF19	Others	PRPF19
6128	-1.1479	-2.5937	-1.1479	-2.5937	-1.4458	RPL6	Others	RPL6
8202	0.22071	-1.225	0.22071	-1.225	-1.44571	NCOA3	Group4	NA
119392	-0.080657	-1.5227	-0.080657	-1.5227	-1.44204	SFR1	Group4	NA
2940	0.45847	-0.98011	0.45847	-0.98011	-1.43858	GSTA3	Others	GSTA3
5980	-2.2522	-3.6891	-2.2522	-3.6891	-1.4369	REV3L	Others	REV3L
22974	-0.72869	-2.1451	-0.72869	-2.1451	-1.41641	TPX2	Others	TPX2
55718	-2.4691	-3.857	-2.4691	-3.857	-1.3879	POLR3E	Others	POLR3E
8473	-1.688	-3.0677	-1.688	-3.0677	-1.3797	OGT	Others	OGT
7389	-1.5555	-2.9285	-1.5555	-2.9285	-1.373	UROD	Others	UROD
10352	-1.5384	-2.9014	-1.5384	-2.9014	-1.363	WARS2	Others	WARS2
10399	-1.3792	-2.7376	-1.3792	-2.7376	-1.3584	GNB2L1	Others	GNB2L1
5305	0.25819	-1.0805	0.25819	-1.0805	-1.33869	PIP4K2A	Group4	NA
10539	-0.78608	-2.1205	-0.78608	-2.1205	-1.33442	GLRX3	Others	GLRX3
889	0.051821	-1.2785	0.051821	-1.2785	-1.33032	KRIT1	Group4	NA
4850	0.51422	-0.81233	0.51422	-0.81233	-1.32655	CNOT4	Others	CNOT4
125206	-0.28654	-1.611	-0.28654	-1.611	-1.32446	SLC5A10	Group4	SLC5A10
645426	0.23225	-1.079	0.23225	-1.079	-1.31125	TMEM191C	Group4	NA
26354	-0.83569	-2.1402	-0.83569	-2.1402	-1.30451	GNL3	Others	GNL3
10691	0.017045	-1.2833	0.017045	-1.2833	-1.30035	GMEB1	Group4	NA
65117	-0.86769	-2.1654	-0.86769	-2.1654	-1.29771	RSRC2	Others	RSRC2
5048	-1.4473	-2.7449	-1.4473	-2.7449	-1.2976	PAFAH1B1	Others	PAFAH1B1
728373	-0.44839	-1.74	-0.44839	-1.74	-1.29161	USP17L25	Others	USP17L25
26019	0.20897	-1.0812	0.20897	-1.0812	-1.29017	UPF2	Group4	NA
29089	-0.16227	-1.4515	-0.16227	-1.4515	-1.28923	UBE2T	Group4	NA
9158	0.59819	-0.68652	0.59819	-0.68652	-1.28471	FIBP	Others	FIBP
9675	-1.4973	-2.7749	-1.4973	-2.7749	-1.2776	TTI1	Others	TTI1
91603	0.17997	-1.0957	0.17997	-1.0957	-1.27567	ZNF830	Group4	NA
5423	-0.05557	-1.3281	-0.05557	-1.3281	-1.27253	POLB	Group4	NA
2787	-2.52e-05	-1.2698	-2.52e-05	-1.2698	-1.26977	GNG5	Group4	NA
150274	-0.93105	-2.1933	-0.93105	-2.1933	-1.26225	HSCB	Others	HSCB
50	-1.2785	-2.5397	-1.2785	-2.5397	-1.2612	ACO2	Others	ACO2
6885	-1.1508	-2.4102	-1.1508	-2.4102	-1.2594	MAP3K7	Others	MAP3K7
26520	-0.9837	-2.2366	-0.9837	-2.2366	-1.2529	TIMM9	Others	TIMM9
51433	-1.1104	-2.3558	-1.1104	-2.3558	-1.2454	ANAPC5	Others	ANAPC5
27000	-1.2872	-2.5305	-1.2872	-2.5305	-1.2433	DNAJC2	Others	DNAJC2
2547	-1.0855	-2.3277	-1.0855	-2.3277	-1.2422	XRCC6	Others	XRCC6
23383	-1.27	-2.5069	-1.27	-2.5069	-1.2369	MAU2	Others	MAU2
5982	-1.0265	-2.2613	-1.0265	-2.2613	-1.2348	RFC2	Others	RFC2
27183	-0.24743	-1.4817	-0.24743	-1.4817	-1.23427	VPS4A	Group4	NA
100271715	0.6826	-0.54488	0.6826	-0.54488	-1.22748	ARHGEF33	Others	ARHGEF33
6176	-0.069683	-1.2928	-0.069683	-1.2928	-1.22312	RPLP1	Group4	NA
57187	-0.72533	-1.9457	-0.72533	-1.9457	-1.22037	THOC2	Others	THOC2
22	-1.4176	-2.6369	-1.4176	-2.6369	-1.2193	ABCB7	Others	ABCB7
10943	0.64964	-0.56641	0.64964	-0.56641	-1.21605	MSL3	Others	MSL3
55003	-0.88272	-2.0953	-0.88272	-2.0953	-1.21258	PAK1IP1	Others	PAK1IP1
6205	-1.2088	-2.4194	-1.2088	-2.4194	-1.2106	RPS11	Others	RPS11
54674	0.51235	-0.69781	0.51235	-0.69781	-1.21016	LRRN3	Others	LRRN3
159	-0.21497	-1.4124	-0.21497	-1.4124	-1.19743	ADSS	Group4	NA
613209	0.74557	-0.45154	0.74557	-0.45154	-1.19711	DEFB135	Group3	NA
6202	-1.2709	-2.467	-1.2709	-2.467	-1.1961	RPS8	Others	RPS8
378708	0.023066	-1.1685	0.023066	-1.1685	-1.19157	APITD1	Group4	NA
5531	-0.60865	-1.7962	-0.60865	-1.7962	-1.18755	PPP4C	Others	PPP4C
80198	-0.35603	-1.5429	-0.35603	-1.5429	-1.18687	MUS81	Group4	NA
51244	-0.66607	-1.8526	-0.66607	-1.8526	-1.18653	CCDC174	Others	CCDC174
537	-1.4627	-2.649	-1.4627	-2.649	-1.1863	ATP6AP1	Others	ATP6AP1
1431	0.73171	-0.45412	0.73171	-0.45412	-1.18583	CS	Group3	NA
5090	0.33316	-0.85102	0.33316	-0.85102	-1.18418	PBX3	Group4	NA
125150	0.019669	-1.1625	0.019669	-1.1625	-1.18217	ZSWIM7	Group4	NA
286887	0.53942	-0.64155	0.53942	-0.64155	-1.18097	KRT6C	Others	KRT6C
3426	0.39336	-0.78453	0.39336	-0.78453	-1.17789	CFI	Others	CFI
56851	0.027739	-1.1475	0.027739	-1.1475	-1.17524	EMC7	Group4	NA
729475	0.57328	-0.59836	0.57328	-0.59836	-1.17164	RAD51AP2	Others	RAD51AP2
55133	-0.74107	-1.9125	-0.74107	-1.9125	-1.17143	SRBD1	Others	SRBD1
388650	0.42518	-0.74515	0.42518	-0.74515	-1.17033	FAM69A	Others	FAM69A
10274	-0.51813	-1.6883	-0.51813	-1.6883	-1.17017	STAG1	Others	STAG1
5702	-0.11789	-1.2832	-0.11789	-1.2832	-1.16531	PSMC3	Group4	NA
9442	0.22026	-0.94248	0.22026	-0.94248	-1.16274	MED27	Group4	NA
54455	-0.63733	-1.7967	-0.63733	-1.7967	-1.15937	FBXO42	Others	FBXO42
64410	0.45803	-0.69855	0.45803	-0.69855	-1.15658	KLHL25	Others	KLHL25
23317	-0.53902	-1.6953	-0.53902	-1.6953	-1.15628	DNAJC13	Others	DNAJC13
8409	-1.0518	-2.2073	-1.0518	-2.2073	-1.1555	UXT	Others	UXT
3156	-0.47677	-1.6307	-0.47677	-1.6307	-1.15393	HMGCR	Others	HMGCR
79869	0.546	-0.6079	0.546	-0.6079	-1.1539	CPSF7	Others	CPSF7
22929	-0.1824	-1.3357	-0.1824	-1.3357	-1.1533	SEPHS1	Group4	NA
153745	0.042761	-1.1063	0.042761	-1.1063	-1.14906	FAM71B	Group4	NA
6617	-0.76783	-1.915	-0.76783	-1.915	-1.14717	SNAPC1	Others	SNAPC1
51068	-1.9392	-3.0855	-1.9392	-3.0855	-1.1463	NMD3	Others	NMD3
165918	-0.24754	-1.3938	-0.24754	-1.3938	-1.14626	RNF168	Group4	NA
5713	-1.682	-2.8258	-1.682	-2.8258	-1.1438	PSMD7	Others	PSMD7
23329	0.36761	-0.77491	0.36761	-0.77491	-1.14252	TBC1D30	Group4	NA
10735	0.31363	-0.82836	0.31363	-0.82836	-1.14199	STAG2	Group4	NA
3704	0.11653	-1.0235	0.11653	-1.0235	-1.14003	ITPA	Group4	NA
57510	-0.70132	-1.8413	-0.70132	-1.8413	-1.13998	XPO5	Others	XPO5
8178	-0.11888	-1.2569	-0.11888	-1.2569	-1.13802	ELL	Group4	NA
126003	-1.5127	-2.6505	-1.5127	-2.6505	-1.1378	TRAPPC5	Others	TRAPPC5
84324	-0.060624	-1.1927	-0.060624	-1.1927	-1.13208	SARNP	Group4	NA
688	-0.54011	-1.6719	-0.54011	-1.6719	-1.13179	KLF5	Others	KLF5
66004	-0.98555	-2.1167	-0.98555	-2.1167	-1.13115	LYNX1	Others	LYNX1
55135	-0.99966	-2.1259	-0.99966	-2.1259	-1.12624	WRAP53	Others	WRAP53
6133	-1.0618	-2.1874	-1.0618	-2.1874	-1.1256	RPL9	Others	RPL9
4992	-0.066266	-1.1902	-0.066266	-1.1902	-1.12393	OR1F1	Group4	NA
145942	-0.2936	-1.4157	-0.2936	-1.4157	-1.1221	TMCO5A	Group4	NA
23336	0.54836	-0.57052	0.54836	-0.57052	-1.11888	SYNM	Others	SYNM
6046	-0.74521	-1.8615	-0.74521	-1.8615	-1.11629	BRD2	Others	BRD2
7153	-2.3262	-3.4378	-2.3262	-3.4378	-1.1116	TOP2A	Others	TOP2A
6170	-1.0505	-2.1617	-1.0505	-2.1617	-1.1112	RPL39	Others	RPL39
277	-0.4146	-1.5238	-0.4146	-1.5238	-1.1092	AMY1B	Others	AMY1B
79633	0.45827	-0.64975	0.45827	-0.64975	-1.10802	FAT4	Others	FAT4
79813	-0.66357	-1.7686	-0.66357	-1.7686	-1.10503	EHMT1	Others	EHMT1
23451	-0.27192	-1.3762	-0.27192	-1.3762	-1.10428	SF3B1	Group4	NA
1538	0.40051	-0.70321	0.40051	-0.70321	-1.10372	CYLC1	Others	CYLC1
9967	-0.098202	-1.1967	-0.098202	-1.1967	-1.0985	THRAP3	Group4	NA
55720	-1.6895	-2.7846	-1.6895	-2.7846	-1.0951	TSR1	Others	TSR1
154197	-0.090021	-1.1815	-0.090021	-1.1815	-1.09148	PNLDC1	Group4	NA
2134	0.46199	-0.62721	0.46199	-0.62721	-1.0892	EXTL1	Others	EXTL1
157570	-0.23431	-1.3221	-0.23431	-1.3221	-1.08779	ESCO2	Group4	NA
135886	0.34235	-0.74339	0.34235	-0.74339	-1.08574	WBSCR28	Group4	NA
79000	-0.011933	-1.0961	-0.011933	-1.0961	-1.08417	AUNIP	Group4	NA
56955	-0.16073	-1.2443	-0.16073	-1.2443	-1.08357	MEPE	Group4	NA
146861	-0.22795	-1.3089	-0.22795	-1.3089	-1.08095	SLC35G3	Group4	NA
100288520	-0.66089	-1.7412	-0.66089	-1.7412	-1.08031	USP17L15	Others	USP17L15
60684	-1.0198	-2.0999	-1.0198	-2.0999	-1.0801	TRAPPC11	Others	TRAPPC11
51343	-0.71078	-1.7908	-0.71078	-1.7908	-1.08002	FZR1	Others	FZR1
51805	-0.47258	-1.5484	-0.47258	-1.5484	-1.07582	COQ3	Others	COQ3
51388	-0.85414	-1.9296	-0.85414	-1.9296	-1.07546	NIP7	Others	NIP7
9862	-0.65159	-1.7243	-0.65159	-1.7243	-1.07271	MED24	Others	MED24
7730	0.16533	-0.90504	0.16533	-0.90504	-1.07037	ZNF177	Group4	NA
55713	0.14122	-0.91803	0.14122	-0.91803	-1.05925	ZNF334	Group4	NA
6230	-1.0599	-2.117	-1.0599	-2.117	-1.0571	RPS25	Others	RPS25
8504	1.257	0.20053	1.257	0.20053	-1.05647	PEX3	Group3	PEX3
79903	0.41512	-0.64116	0.41512	-0.64116	-1.05628	NAA60	Others	NAA60
9775	-0.69827	-1.7509	-0.69827	-1.7509	-1.05263	EIF4A3	Others	EIF4A3
8453	-0.57953	-1.6318	-0.57953	-1.6318	-1.05227	CUL2	Others	CUL2
54439	0.35368	-0.69777	0.35368	-0.69777	-1.05145	RBM27	Group4	NA
441531	-0.91298	-1.9642	-0.91298	-1.9642	-1.05122	PGAM4	Others	PGAM4
5692	-0.864	-1.9138	-0.864	-1.9138	-1.0498	PSMB4	Others	PSMB4
64645	0.64339	-0.40312	0.64339	-0.40312	-1.04651	HIAT1	Group3	NA
8085	-0.2116	-1.2571	-0.2116	-1.2571	-1.0455	KMT2D	Group4	NA
8239	-0.5195	-1.5639	-0.5195	-1.5639	-1.0444	USP9X	Others	USP9X
154865	0.82327	-0.21815	0.82327	-0.21815	-1.04142	IQUB	Group3	NA
23172	0.19152	-0.84523	0.19152	-0.84523	-1.03675	FAM175B	Group4	NA
23639	0.77754	-0.25868	0.77754	-0.25868	-1.03622	LRRC6	Group3	NA
5725	-0.66366	-1.699	-0.66366	-1.699	-1.03534	PTBP1	Others	PTBP1
6647	-0.77086	-1.8039	-0.77086	-1.8039	-1.03304	SOD1	Others	SOD1
84328	0.38871	-0.64165	0.38871	-0.64165	-1.03036	LZIC	Others	LZIC
54994	-0.56702	-1.5965	-0.56702	-1.5965	-1.02948	GID8	Others	GID8
57697	-1.7072	-2.7315	-1.7072	-2.7315	-1.0243	FANCM	Others	FANCM
64969	-1.512	-2.5361	-1.512	-2.5361	-1.0241	MRPS5	Others	MRPS5
169270	0.9364	-0.087255	0.9364	-0.087255	-1.02365	ZNF596	Group3	NA
51690	-1.7723	-2.7948	-1.7723	-2.7948	-1.0225	LSM7	Others	LSM7
9045	-0.13155	-1.151	-0.13155	-1.151	-1.01945	RPL14	Group4	NA
440730	0.035856	-0.98143	0.035856	-0.98143	-1.01729	TRIM67	Group4	NA
400668	0.0021346	-1.0127	0.0021346	-1.0127	-1.01483	PRSS57	Group4	NA
221294	0.39375	-0.61926	0.39375	-0.61926	-1.01301	NT5DC1	Others	NT5DC1
10054	-1.3392	-2.3522	-1.3392	-2.3522	-1.013	UBA2	Others	UBA2
54851	-1.5711	-2.5835	-1.5711	-2.5835	-1.0124	ANKRD49	Others	ANKRD49
8732	-1.6161	-2.6256	-1.6161	-2.6256	-1.0095	RNGTT	Others	RNGTT
84231	0.086622	-0.9208	0.086622	-0.9208	-1.00742	TRAF7	Group4	NA
51444	0.57775	-0.42549	0.57775	-0.42549	-1.00324	RNF138	Group3	NA
1460	-0.45863	-1.459	-0.45863	-1.459	-1.00037	CSNK2B	Others	CSNK2B
245802	1.0664	0.066814	1.0664	0.066814	-0.999586	MS4A6E	Group3	MS4A6E
23774	0.073631	-0.92592	0.073631	-0.92592	-0.999551	BRD1	Group4	NA
374955	0.37753	-0.62125	0.37753	-0.62125	-0.99878	SPATA21	Others	SPATA21
123720	0.20791	-0.78721	0.20791	-0.78721	-0.99512	WHAMM	Group4	NA
51719	0.038305	-0.95643	0.038305	-0.95643	-0.994735	CAB39	Group4	NA
54971	-0.52158	-1.5144	-0.52158	-1.5144	-0.99282	BANP	Others	BANP
8558	-0.31344	-1.3041	-0.31344	-1.3041	-0.99066	CDK10	Group4	NA
5976	-0.94398	-1.9339	-0.94398	-1.9339	-0.98992	UPF1	Others	UPF1
63943	-1.6821	-2.6714	-1.6821	-2.6714	-0.9893	FKBPL	Others	FKBPL
8131	0.39829	-0.59045	0.39829	-0.59045	-0.98874	NPRL3	Others	NPRL3
114795	0.2582	-0.72987	0.2582	-0.72987	-0.98807	TMEM132B	Group4	NA
8214	0.21443	-0.77243	0.21443	-0.77243	-0.98686	DGCR6	Group4	NA
81127	0.87	-0.11419	0.87	-0.11419	-0.98419	OR4K15	Group3	NA
28964	0.04428	-0.93983	0.04428	-0.93983	-0.98411	GIT1	Group4	NA
55756	-0.57346	-1.5554	-0.57346	-1.5554	-0.98194	INTS9	Others	INTS9
3921	-1.2528	-2.2346	-1.2528	-2.2346	-0.9818	RPSA	Others	RPSA
701	-0.78771	-1.7695	-0.78771	-1.7695	-0.98179	BUB1B	Others	BUB1B
155038	-0.12581	-1.1072	-0.12581	-1.1072	-0.98139	GIMAP8	Group4	NA
729438	0.68247	-0.29789	0.68247	-0.29789	-0.98036	GATSL2	Group3	NA
9026	0.47721	-0.50312	0.47721	-0.50312	-0.98033	HIP1R	Others	HIP1R
80145	-1.0101	-1.99	-1.0101	-1.99	-0.9799	THOC7	Others	THOC7
7678	0.32959	-0.64991	0.32959	-0.64991	-0.9795	ZNF124	Group4	NA
1613	-0.75764	-1.7357	-0.75764	-1.7357	-0.97806	DAPK3	Others	DAPK3
26073	-0.03251	-1.0101	-0.03251	-1.0101	-0.97759	POLDIP2	Group4	NA
6427	-0.34285	-1.3188	-0.34285	-1.3188	-0.97595	SRSF2	Group4	NA
51524	0.26421	-0.71172	0.26421	-0.71172	-0.97593	TMEM138	Group4	NA
746	-0.64525	-1.6209	-0.64525	-1.6209	-0.97565	TMEM258	Others	TMEM258
5613	0.14281	-0.8285	0.14281	-0.8285	-0.97131	PRKX	Group4	NA
54930	-1.2091	-2.18	-1.2091	-2.18	-0.9709	HAUS4	Others	HAUS4
5718	-0.29229	-1.2625	-0.29229	-1.2625	-0.97021	PSMD12	Group4	NA
154664	0.21766	-0.75243	0.21766	-0.75243	-0.97009	ABCA13	Group4	NA
26262	0.26261	-0.70501	0.26261	-0.70501	-0.96762	TSPAN17	Group4	NA
53919	0.33177	-0.63513	0.33177	-0.63513	-0.9669	SLCO1C1	Group4	NA
5347	-0.7463	-1.7117	-0.7463	-1.7117	-0.9654	PLK1	Others	PLK1
348995	-1.1094	-2.0717	-1.1094	-2.0717	-0.9623	NUP43	Others	NUP43
3070	0.17745	-0.78393	0.17745	-0.78393	-0.96138	HELLS	Group4	NA
22938	-0.77921	-1.7389	-0.77921	-1.7389	-0.95969	SNW1	Others	SNW1
55831	-0.54413	-1.5037	-0.54413	-1.5037	-0.95957	EMC3	Others	EMC3
722	0.57007	-0.38791	0.57007	-0.38791	-0.95798	C4BPA	Group3	NA
2091	-0.81922	-1.7758	-0.81922	-1.7758	-0.95658	FBL	Others	FBL
100652824	-0.12165	-1.0752	-0.12165	-1.0752	-0.95355	KIAA2012	Group4	NA
155435	-0.32827	-1.2792	-0.32827	-1.2792	-0.95093	RBM33	Group4	NA
10266	0.45864	-0.49211	0.45864	-0.49211	-0.95075	RAMP2	Others	RAMP2
9129	-0.92145	-1.8714	-0.92145	-1.8714	-0.94995	PRPF3	Others	PRPF3
7795	-0.72182	-1.6698	-0.72182	-1.6698	-0.94798	MEMO1	Others	MEMO1
51503	0.10268	-0.84483	0.10268	-0.84483	-0.94751	CWC15	Group4	NA
81399	-0.30337	-1.2508	-0.30337	-1.2508	-0.94743	OR4F16	Group4	NA
57466	-0.42039	-1.3669	-0.42039	-1.3669	-0.94651	SCAF4	Others	SCAF4
54885	0.95174	0.0065898	0.95174	0.0065898	-0.94515	TBC1D8B	Group3	TBC1D8B
114960	0.72706	-0.2178	0.72706	-0.2178	-0.94486	TSGA13	Group3	NA
2976	-0.71885	-1.6633	-0.71885	-1.6633	-0.94445	GTF3C2	Others	GTF3C2
10985	-0.61632	-1.5607	-0.61632	-1.5607	-0.94438	GCN1L1	Others	GCN1L1
1142	-0.20973	-1.1539	-0.20973	-1.1539	-0.94417	CHRNB3	Group4	NA
389123	0.40843	-0.53556	0.40843	-0.53556	-0.94399	IQCF2	Others	IQCF2
84190	0.48904	-0.45475	0.48904	-0.45475	-0.94379	METTL25	Group3	NA
79170	0.46063	-0.48199	0.46063	-0.48199	-0.94262	PRR15L	Others	PRR15L
4335	0.1015	-0.84101	0.1015	-0.84101	-0.94251	MNT	Group4	NA
6863	0.94042	-0.0015805	0.94042	-0.0015805	-0.942001	TAC1	Group3	TAC1
51605	-1.0724	-2.013	-1.0724	-2.013	-0.9406	TRMT6	Others	TRMT6
3185	-0.70604	-1.6451	-0.70604	-1.6451	-0.93906	HNRNPF	Others	HNRNPF
285588	-0.40578	-1.3425	-0.40578	-1.3425	-0.93672	EFCAB9	Others	EFCAB9
91039	0.58754	-0.34855	0.58754	-0.34855	-0.93609	DPP9	Group3	NA
27166	-0.50969	-1.4457	-0.50969	-1.4457	-0.93601	PRELID1	Others	PRELID1
54832	0.67368	-0.26052	0.67368	-0.26052	-0.9342	VPS13C	Group3	NA
57617	-1.0403	-1.9728	-1.0403	-1.9728	-0.9325	VPS18	Others	VPS18
55120	-0.75498	-1.6872	-0.75498	-1.6872	-0.93222	FANCL	Others	FANCL
9700	-1.6908	-2.6223	-1.6908	-2.6223	-0.9315	ESPL1	Others	ESPL1
341676	0.4837	-0.44777	0.4837	-0.44777	-0.93147	NEK5	Group3	NA
284565	0.22111	-0.70899	0.22111	-0.70899	-0.9301	NBPF15	Group4	NA
25978	0.31289	-0.61557	0.31289	-0.61557	-0.92846	CHMP2B	Group4	NA
121391	0.25312	-0.67517	0.25312	-0.67517	-0.92829	KRT74	Group4	NA
119695	-0.043556	-0.97161	-0.043556	-0.97161	-0.928054	OR52R1	Group4	NA
23173	-1.0655	-1.9928	-1.0655	-1.9928	-0.9273	METAP1	Others	METAP1
55215	-0.64301	-1.5675	-0.64301	-1.5675	-0.92449	FANCI	Others	FANCI
26121	-0.53335	-1.4577	-0.53335	-1.4577	-0.92435	PRPF31	Others	PRPF31
252995	0.47133	-0.45268	0.47133	-0.45268	-0.92401	FNDC5	Group3	NA
56899	0.42881	-0.49473	0.42881	-0.49473	-0.92354	ANKS1B	Others	ANKS1B
11148	0.57145	-0.35167	0.57145	-0.35167	-0.92312	HHLA2	Group3	NA
55161	0.015452	-0.90623	0.015452	-0.90623	-0.921682	TMEM33	Group4	NA
100131980	0.32782	-0.59349	0.32782	-0.59349	-0.92131	ZNF705G	Group4	NA
64425	-0.57148	-1.4914	-0.57148	-1.4914	-0.91992	POLR1E	Others	POLR1E
1195	0.62442	-0.29414	0.62442	-0.29414	-0.91856	CLK1	Group3	NA
170954	0.21953	-0.69891	0.21953	-0.69891	-0.91844	PPP1R18	Group4	NA
149420	0.3339	-0.58257	0.3339	-0.58257	-0.91647	PDIK1L	Group4	NA
55151	0.54694	-0.3685	0.54694	-0.3685	-0.91544	TMEM38B	Group3	NA
4233	0.63451	-0.28066	0.63451	-0.28066	-0.91517	MET	Group3	NA
1949	0.028296	-0.88612	0.028296	-0.88612	-0.914416	EFNB3	Group4	NA
59284	0.3995	-0.51326	0.3995	-0.51326	-0.91276	CACNG7	Others	CACNG7
54914	0.37491	-0.53639	0.37491	-0.53639	-0.9113	FOCAD	Others	FOCAD
79649	0.49325	-0.41734	0.49325	-0.41734	-0.91059	MAP7D3	Group3	NA
23277	0.2177	-0.69246	0.2177	-0.69246	-0.91016	CLUH	Group4	NA
441161	0.24986	-0.65896	0.24986	-0.65896	-0.90882	OOEP	Group4	NA
151306	-0.30099	-1.2072	-0.30099	-1.2072	-0.90621	GPBAR1	Group4	NA
4783	0.3304	-0.57516	0.3304	-0.57516	-0.90556	NFIL3	Group4	NA
284274	0.11194	-0.79336	0.11194	-0.79336	-0.9053	SMIM21	Group4	NA
10721	-0.27223	-1.1774	-0.27223	-1.1774	-0.90517	POLQ	Group4	NA
5593	0.31002	-0.59507	0.31002	-0.59507	-0.90509	PRKG2	Group4	NA
1281	0.23338	-0.67134	0.23338	-0.67134	-0.90472	COL3A1	Group4	NA
57209	0.26156	-0.64232	0.26156	-0.64232	-0.90388	ZNF248	Group4	NA
79065	-0.15055	-1.0541	-0.15055	-1.0541	-0.90355	ATG9A	Group4	NA
57798	-0.18066	-1.0823	-0.18066	-1.0823	-0.90164	GATAD1	Group4	NA
7704	-0.37456	-1.2759	-0.37456	-1.2759	-0.90134	ZBTB16	Others	ZBTB16
84515	-0.1979	-1.0985	-0.1979	-1.0985	-0.9006	MCM8	Group4	NA
10403	-0.9171	-1.8168	-0.9171	-1.8168	-0.8997	NDC80	Others	NDC80
23048	0.81913	-0.080453	0.81913	-0.080453	-0.899583	FNBP1	Group3	NA
9955	0.35055	-0.54857	0.35055	-0.54857	-0.89912	HS3ST3A1	Group4	NA
8809	0.4866	-0.41226	0.4866	-0.41226	-0.89886	IL18R1	Group3	NA
220869	0.34874	-0.54749	0.34874	-0.54749	-0.89623	CBWD5	Group4	NA
5537	-0.65148	-1.5475	-0.65148	-1.5475	-0.89602	PPP6C	Others	PPP6C
58517	-0.55211	-1.445	-0.55211	-1.445	-0.89289	RBM25	Others	RBM25
3821	0.30942	-0.58275	0.30942	-0.58275	-0.89217	KLRC1	Group4	NA
523	-1.776	-2.6678	-1.776	-2.6678	-0.8918	ATP6V1A	Others	ATP6V1A
245928	0.74773	-0.14303	0.74773	-0.14303	-0.89076	DEFB114	Group3	NA
22890	0.42532	-0.46505	0.42532	-0.46505	-0.89037	ZBTB1	Others	ZBTB1
51091	-1.9301	-2.8194	-1.9301	-2.8194	-0.8893	SEPSECS	Others	SEPSECS
7849	-0.18175	-1.0709	-0.18175	-1.0709	-0.88915	PAX8	Group4	NA
347051	0.34314	-0.54516	0.34314	-0.54516	-0.8883	SLC10A5	Group4	NA
64946	-1.6216	-2.5092	-1.6216	-2.5092	-0.8876	CENPH	Others	CENPH
10073	-1.029	-1.9164	-1.029	-1.9164	-0.8874	SNUPN	Others	SNUPN
220988	0.52734	-0.35956	0.52734	-0.35956	-0.8869	HNRNPA3	Group3	NA
5434	-2.0797	-2.9665	-2.0797	-2.9665	-0.8868	POLR2E	Others	POLR2E
55006	0.72212	-0.16337	0.72212	-0.16337	-0.88549	TRMT61B	Group3	NA
1232	-0.053319	-0.93812	-0.053319	-0.93812	-0.884801	CCR3	Group4	NA
79153	0.20068	-0.68395	0.20068	-0.68395	-0.88463	GDPD3	Group4	NA
8241	-0.15606	-1.0376	-0.15606	-1.0376	-0.88154	RBM10	Group4	NA
1446	0.58246	-0.29791	0.58246	-0.29791	-0.88037	CSN1S1	Group3	NA
57649	0.1023	-0.77739	0.1023	-0.77739	-0.87969	PHF12	Group4	NA
7543	-0.55881	-1.4385	-0.55881	-1.4385	-0.87969	ZFX	Others	ZFX
4144	-1.8626	-2.7406	-1.8626	-2.7406	-0.878	MAT2A	Others	MAT2A
79777	-0.79707	-1.6749	-0.79707	-1.6749	-0.87783	ACBD4	Others	ACBD4
8553	-0.42919	-1.3066	-0.42919	-1.3066	-0.87741	STRA13	Others	STRA13
55552	0.028193	-0.8469	0.028193	-0.8469	-0.875093	ZNF823	Group4	NA
138882	0.60424	-0.26914	0.60424	-0.26914	-0.87338	OR1N2	Group3	NA
9826	-0.97624	-1.847	-0.97624	-1.847	-0.87076	ARHGEF11	Others	ARHGEF11
6790	0.46384	-0.40562	0.46384	-0.40562	-0.86946	AURKA	Group3	NA
23542	0.40456	-0.46489	0.40456	-0.46489	-0.86945	MAPK8IP2	Others	MAPK8IP2
2020	0.58547	-0.28397	0.58547	-0.28397	-0.86944	EN2	Group3	NA
140258	0.38299	-0.48541	0.38299	-0.48541	-0.8684	KRTAP13-1	Others	KRTAP13-1
7767	0.54925	-0.31871	0.54925	-0.31871	-0.86796	ZNF224	Group3	NA
55425	0.42885	-0.43874	0.42885	-0.43874	-0.86759	GPALPP1	Group3	NA
23514	0.33595	-0.53144	0.33595	-0.53144	-0.86739	SPIDR	Group4	NA
10840	0.18746	-0.67707	0.18746	-0.67707	-0.86453	ALDH1L1	Group4	NA
276	-0.13992	-1.0028	-0.13992	-1.0028	-0.86288	AMY1A	Group4	NA
64794	-0.038997	-0.90063	-0.038997	-0.90063	-0.861633	DDX31	Group4	NA
84750	0.20056	-0.65939	0.20056	-0.65939	-0.85995	FUT10	Group4	NA
645027	0.11274	-0.74675	0.11274	-0.74675	-0.85949	EVPLL	Group4	NA
55629	0.2393	-0.61884	0.2393	-0.61884	-0.85814	PNRC2	Group4	NA
10436	-0.4159	-1.2734	-0.4159	-1.2734	-0.8575	EMG1	Others	EMG1
116143	-0.21308	-1.0663	-0.21308	-1.0663	-0.85322	WDR92	Group4	NA
23144	-0.33691	-1.1899	-0.33691	-1.1899	-0.85299	ZC3H3	Group4	NA
9906	0.23052	-0.62233	0.23052	-0.62233	-0.85285	SLC35E2	Group4	NA
369	0.45049	-0.40153	0.45049	-0.40153	-0.85202	ARAF	Group3	NA
29994	0.43563	-0.41615	0.43563	-0.41615	-0.85178	BAZ2B	Group3	NA
2249	0.17304	-0.67828	0.17304	-0.67828	-0.85132	FGF4	Group4	NA
84109	0.52637	-0.32334	0.52637	-0.32334	-0.84971	QRFPR	Group3	NA
317781	-1.201	-2.0502	-1.201	-2.0502	-0.8492	DDX51	Others	DDX51
1012	0.48329	-0.36588	0.48329	-0.36588	-0.84917	CDH13	Group3	NA
55388	-0.61247	-1.4611	-0.61247	-1.4611	-0.84863	MCM10	Others	MCM10
84154	-1.2717	-2.1203	-1.2717	-2.1203	-0.8486	RPF2	Others	RPF2
7453	-1.612	-2.4598	-1.612	-2.4598	-0.8478	WARS	Others	WARS
8293	-0.013971	-0.85945	-0.013971	-0.85945	-0.845479	SERF1A	Group4	NA
28513	0.61019	-0.23512	0.61019	-0.23512	-0.84531	CDH19	Group3	NA
6431	0.70894	-0.13629	0.70894	-0.13629	-0.84523	SRSF6	Group3	NA
11321	-0.54087	-1.3858	-0.54087	-1.3858	-0.84493	GPN1	Others	GPN1
54584	-0.50139	-1.3457	-0.50139	-1.3457	-0.84431	GNB1L	Others	GNB1L
5297	-0.90724	-1.7507	-0.90724	-1.7507	-0.84346	PI4KA	Others	PI4KA
171392	0.48815	-0.35456	0.48815	-0.35456	-0.84271	ZNF675	Group3	NA
9293	0.76725	-0.074072	0.76725	-0.074072	-0.841322	GPR52	Group3	NA
130951	0.18823	-0.6497	0.18823	-0.6497	-0.83793	M1AP	Group4	NA
153	0.57942	-0.25743	0.57942	-0.25743	-0.83685	ADRB1	Group3	NA
54856	-0.34686	-1.1835	-0.34686	-1.1835	-0.83664	GON4L	Group4	NA
54933	0.37623	-0.45893	0.37623	-0.45893	-0.83516	RHBDL2	Group3	NA
4544	0.52684	-0.30813	0.52684	-0.30813	-0.83497	MTNR1B	Group3	NA
5311	0.45286	-0.38186	0.45286	-0.38186	-0.83472	PKD2	Group3	NA
10480	-0.76377	-1.5969	-0.76377	-1.5969	-0.83313	EIF3M	Others	EIF3M
10950	-0.041951	-0.87503	-0.041951	-0.87503	-0.833079	BTG3	Group4	NA
124989	0.044565	-0.78813	0.044565	-0.78813	-0.832695	EFCAB13	Group4	NA
171568	-1.3462	-2.1787	-1.3462	-2.1787	-0.8325	POLR3H	Others	POLR3H
79590	-0.21178	-1.0436	-0.21178	-1.0436	-0.83182	MRPL24	Group4	NA
410	0.36311	-0.46837	0.36311	-0.46837	-0.83148	ARSA	Group4	NA
54797	-0.11902	-0.94995	-0.11902	-0.94995	-0.83093	MED18	Group4	NA
25953	0.33097	-0.49915	0.33097	-0.49915	-0.83012	PNKD	Group4	NA
57113	0.65068	-0.17941	0.65068	-0.17941	-0.83009	TRPC7	Group3	NA
11260	-0.39382	-1.2226	-0.39382	-1.2226	-0.82878	XPOT	Others	XPOT
10714	0.11445	-0.71382	0.11445	-0.71382	-0.82827	POLD3	Group4	NA
2189	-0.74168	-1.5693	-0.74168	-1.5693	-0.82762	FANCG	Others	FANCG
79657	-0.13027	-0.95741	-0.13027	-0.95741	-0.82714	RPAP3	Group4	NA
729250	-0.061948	-0.88821	-0.061948	-0.88821	-0.826262	PRR20E	Group4	NA
138009	0.26516	-0.56077	0.26516	-0.56077	-0.82593	DCAF4L2	Group4	NA
80018	-0.80791	-1.6328	-0.80791	-1.6328	-0.82489	NAA25	Others	NAA25
3110	0.18539	-0.63922	0.18539	-0.63922	-0.82461	MNX1	Group4	NA
57381	0.33811	-0.48463	0.33811	-0.48463	-0.82274	RHOJ	Group4	NA
78988	-1.2668	-2.0889	-1.2668	-2.0889	-0.8221	MRPL57	Others	MRPL57
3093	0.64855	-0.17289	0.64855	-0.17289	-0.82144	UBE2K	Group3	NA
321	0.50642	-0.31499	0.50642	-0.31499	-0.82141	APBA2	Group3	NA
81790	0.21064	-0.61018	0.21064	-0.61018	-0.82082	RNF170	Group4	NA
6954	1.3521	0.53173	1.3521	0.53173	-0.82037	TCP11	Others	TCP11
57116	0.42418	-0.3959	0.42418	-0.3959	-0.82008	ZNF695	Group3	NA
4736	-0.35544	-1.1745	-0.35544	-1.1745	-0.81906	RPL10A	Group4	NA
54870	-0.42662	-1.245	-0.42662	-1.245	-0.81838	QRICH1	Others	QRICH1
8289	0.12859	-0.68785	0.12859	-0.68785	-0.81644	ARID1A	Group4	NA
9894	-0.81681	-1.6332	-0.81681	-1.6332	-0.81639	TELO2	Others	TELO2
479	0.27753	-0.53875	0.27753	-0.53875	-0.81628	ATP12A	Group4	NA
7341	0.13697	-0.67923	0.13697	-0.67923	-0.8162	SUMO1	Group4	NA
2327	0.26701	-0.54904	0.26701	-0.54904	-0.81605	FMO2	Group4	NA
63979	-0.84206	-1.658	-0.84206	-1.658	-0.81594	FIGNL1	Others	FIGNL1
79827	-0.00069802	-0.81643	-0.00069802	-0.81643	-0.815732	CLMP	Group4	NA
55854	0.42794	-0.38731	0.42794	-0.38731	-0.81525	ZC3H15	Group3	NA
100289635	-0.33656	-1.1513	-0.33656	-1.1513	-0.81474	ZNF605	Group4	NA
9315	0.21185	-0.60223	0.21185	-0.60223	-0.81408	NREP	Group4	NA
9128	-0.90236	-1.7156	-0.90236	-1.7156	-0.81324	PRPF4	Others	PRPF4
5609	-0.26493	-1.0769	-0.26493	-1.0769	-0.81197	MAP2K7	Group4	NA
9557	-0.16119	-0.9725	-0.16119	-0.9725	-0.81131	CHD1L	Group4	NA
9567	-0.36434	-1.1755	-0.36434	-1.1755	-0.81116	GTPBP1	Group4	NA
96764	-0.67143	-1.4819	-0.67143	-1.4819	-0.81047	TGS1	Others	TGS1
51304	-0.27085	-1.0806	-0.27085	-1.0806	-0.80975	ZDHHC3	Group4	NA
84661	-1.0824	-1.8906	-1.0824	-1.8906	-0.8082	DPY30	Others	DPY30
1559	0.27021	-0.53683	0.27021	-0.53683	-0.80704	CYP2C9	Group4	NA
11218	-0.35104	-1.1579	-0.35104	-1.1579	-0.80686	DDX20	Group4	NA
6626	-1.1432	-1.9499	-1.1432	-1.9499	-0.8067	SNRPA	Others	SNRPA
84668	-0.11991	-0.92629	-0.11991	-0.92629	-0.80638	FAM126A	Group4	NA
6932	0.17036	-0.63499	0.17036	-0.63499	-0.80535	TCF7	Group4	NA
378925	0.46131	-0.34394	0.46131	-0.34394	-0.80525	RNF148	Group3	NA
10025	-0.31039	-1.1148	-0.31039	-1.1148	-0.80441	MED16	Group4	NA
51078	0.22322	-0.581	0.22322	-0.581	-0.80422	THAP4	Group4	NA
10863	0.90091	0.097154	0.90091	0.097154	-0.803756	ADAM28	Group3	NA
390061	-0.081531	-0.88421	-0.081531	-0.88421	-0.802679	OR51Q1	Group4	NA
1983	-1.6751	-2.4759	-1.6751	-2.4759	-0.8008	EIF5	Others	EIF5
353134	-0.19192	-0.99219	-0.19192	-0.99219	-0.80027	LCE1D	Group4	NA
1997	0.35173	-0.44821	0.35173	-0.44821	-0.79994	ELF1	Others	ELF1
55619	0.71491	-0.084418	0.71491	-0.084418	-0.799328	DOCK10	Group3	NA
139425	0.56884	-0.23011	0.56884	-0.23011	-0.79895	DCAF8L1	Group3	NA
11214	0.12712	-0.67043	0.12712	-0.67043	-0.79755	AKAP13	Group4	NA
28998	-1.6447	-2.442	-1.6447	-2.442	-0.7973	MRPL13	Others	MRPL13
11171	-1.0891	-1.8864	-1.0891	-1.8864	-0.7973	STRAP	Others	STRAP
9219	-0.53551	-1.3316	-0.53551	-1.3316	-0.79609	MTA2	Others	MTA2
55319	-0.73196	-1.5264	-0.73196	-1.5264	-0.79444	TMA16	Others	TMA16
113452	-0.18982	-0.9836	-0.18982	-0.9836	-0.79378	TMEM54	Group4	NA
2653	0.17806	-0.61512	0.17806	-0.61512	-0.79318	GCSH	Group4	NA
2617	-1.2874	-2.0805	-1.2874	-2.0805	-0.7931	GARS	Others	GARS
8342	-0.59666	-1.3894	-0.59666	-1.3894	-0.79274	HIST1H2BM	Others	HIST1H2BM
130120	0.25927	-0.53276	0.25927	-0.53276	-0.79203	REG3G	Group4	NA
8458	0.084164	-0.70757	0.084164	-0.70757	-0.791734	TTF2	Group4	NA
171482	0.75735	-0.033673	0.75735	-0.033673	-0.791023	FAM9A	Group3	NA
57045	0.4797	-0.31047	0.4797	-0.31047	-0.79017	TWSG1	Group3	NA
8887	-0.19652	-0.98647	-0.19652	-0.98647	-0.78995	TAX1BP1	Group4	NA
7322	0.56738	-0.22211	0.56738	-0.22211	-0.78949	UBE2D2	Group3	NA
151278	0.28913	-0.49977	0.28913	-0.49977	-0.7889	CCDC140	Group4	NA
220042	0.021652	-0.76717	0.021652	-0.76717	-0.788822	DDIAS	Group4	NA
90576	0.39874	-0.38991	0.39874	-0.38991	-0.78865	ZNF799	Group3	NA
5970	0.027793	-0.76079	0.027793	-0.76079	-0.788583	RELA	Group4	NA
4675	0.6804	-0.10818	0.6804	-0.10818	-0.78858	NAP1L3	Group3	NA
51022	0.1653	-0.62209	0.1653	-0.62209	-0.78739	GLRX2	Group4	NA
23133	0.065529	-0.72139	0.065529	-0.72139	-0.786919	PHF8	Group4	NA
80115	0.04141	-0.74367	0.04141	-0.74367	-0.78508	BAIAP2L2	Group4	NA
3568	0.45104	-0.33402	0.45104	-0.33402	-0.78506	IL5RA	Group3	NA
6432	-1.518	-2.3025	-1.518	-2.3025	-0.7845	SRSF7	Others	SRSF7
10991	0.61912	-0.16532	0.61912	-0.16532	-0.78444	SLC38A3	Group3	NA
2591	0.72722	-0.057031	0.72722	-0.057031	-0.784251	GALNT3	Group3	NA
23213	-0.036141	-0.81861	-0.036141	-0.81861	-0.782469	SULF1	Group4	NA
5607	0.13996	-0.641	0.13996	-0.641	-0.78096	MAP2K5	Group4	NA
11284	-0.90552	-1.6864	-0.90552	-1.6864	-0.78088	PNKP	Others	PNKP
285598	0.37499	-0.40497	0.37499	-0.40497	-0.77996	ARL10	Group3	NA
79092	-0.22134	-1.0012	-0.22134	-1.0012	-0.77986	CARD14	Group4	NA
26017	-1.1021	-1.8804	-1.1021	-1.8804	-0.7783	FAM32A	Others	FAM32A
29945	-1.6953	-2.4726	-1.6953	-2.4726	-0.7773	ANAPC4	Others	ANAPC4
2615	0.53616	-0.24057	0.53616	-0.24057	-0.77673	LRRC32	Group3	NA
83440	0.28665	-0.48941	0.28665	-0.48941	-0.77606	ADPGK	Group4	NA
9683	0.74994	-0.025694	0.74994	-0.025694	-0.775634	N4BP1	Group3	NA
10616	0.38735	-0.38776	0.38735	-0.38776	-0.77511	RBCK1	Group3	NA
386675	0.29855	-0.4764	0.29855	-0.4764	-0.77495	KRTAP10-7	Group4	NA
84140	0.82681	0.052038	0.82681	0.052038	-0.774772	FAM161A	Group3	NA
9481	0.4356	-0.33864	0.4356	-0.33864	-0.77424	SLC25A27	Group3	NA
1674	0.75141	-0.019457	0.75141	-0.019457	-0.770867	DES	Group3	NA
5033	0.59598	-0.17312	0.59598	-0.17312	-0.7691	P4HA1	Group3	NA
1155	-1.2549	-2.0236	-1.2549	-2.0236	-0.7687	TBCB	Others	TBCB
10135	-0.27182	-1.04	-0.27182	-1.04	-0.76818	NAMPT	Group4	NA
7786	0.018504	-0.74862	0.018504	-0.74862	-0.767124	MAP3K12	Group4	NA
64847	0.14294	-0.62391	0.14294	-0.62391	-0.76685	SPATA20	Group4	NA
140739	0.76575	-0.00031516	0.76575	-0.00031516	-0.766065	UBE2F	Group3	NA
200728	0.46897	-0.29653	0.46897	-0.29653	-0.7655	TMEM17	Group3	NA
79902	-1.186	-1.9513	-1.186	-1.9513	-0.7653	NUP85	Others	NUP85
283537	0.64614	-0.11904	0.64614	-0.11904	-0.76518	SLC46A3	Group3	NA
6794	-0.3341	-1.0965	-0.3341	-1.0965	-0.7624	STK11	Group4	NA
9772	0.50874	-0.25292	0.50874	-0.25292	-0.76166	KIAA0195	Group3	NA
27154	-0.19916	-0.96038	-0.19916	-0.96038	-0.76122	BRPF3	Group4	NA
64848	-0.079479	-0.83953	-0.079479	-0.83953	-0.760051	YTHDC2	Group4	NA
84081	-0.21509	-0.97505	-0.21509	-0.97505	-0.75996	NSRP1	Group4	NA
154043	0.46077	-0.29885	0.46077	-0.29885	-0.75962	CNKSR3	Group3	NA
29106	0.60716	-0.1522	0.60716	-0.1522	-0.75936	SCG3	Group3	NA
388336	0.57162	-0.18738	0.57162	-0.18738	-0.759	SHISA6	Group3	NA
912	0.28055	-0.47838	0.28055	-0.47838	-0.75893	CD1D	Group4	NA
10940	-1.1541	-1.913	-1.1541	-1.913	-0.7589	POP1	Others	POP1
339967	0.65605	-0.10253	0.65605	-0.10253	-0.75858	TMPRSS11A	Group3	NA
6631	-0.40774	-1.1656	-0.40774	-1.1656	-0.75786	SNRPC	Others	SNRPC
2678	-0.70015	-1.4576	-0.70015	-1.4576	-0.75745	GGT1	Others	GGT1
2994	0.60174	-0.15561	0.60174	-0.15561	-0.75735	GYPB	Group3	NA
6228	-1.3875	-2.1448	-1.3875	-2.1448	-0.7573	RPS23	Others	RPS23
55786	0.13119	-0.62599	0.13119	-0.62599	-0.75718	ZNF415	Group4	NA
6323	0.072666	-0.68441	0.072666	-0.68441	-0.757076	SCN1A	Group4	NA
10189	-1.0846	-1.8416	-1.0846	-1.8416	-0.757	ALYREF	Others	ALYREF
51428	-0.81444	-1.5713	-0.81444	-1.5713	-0.75686	DDX41	Others	DDX41
83990	0.0043642	-0.75154	0.0043642	-0.75154	-0.755904	BRIP1	Group4	NA
440689	0.034323	-0.72152	0.034323	-0.72152	-0.755843	HIST2H2BF	Group4	NA
58490	-0.65449	-1.4101	-0.65449	-1.4101	-0.75561	RPRD1B	Others	RPRD1B
2113	0.60981	-0.14562	0.60981	-0.14562	-0.75543	ETS1	Group3	NA
22826	0.035543	-0.71896	0.035543	-0.71896	-0.754503	DNAJC8	Group4	NA
55285	0.74008	-0.014218	0.74008	-0.014218	-0.754298	RBM41	Group3	NA
3963	0.19119	-0.56286	0.19119	-0.56286	-0.75405	LGALS7	Group4	NA
55308	-0.063922	-0.81784	-0.063922	-0.81784	-0.753918	DDX19A	Group4	NA
498	-0.36143	-1.1151	-0.36143	-1.1151	-0.75367	ATP5A1	Group4	NA
100131827	0.065628	-0.68797	0.065628	-0.68797	-0.753598	ZNF717	Group4	NA
55374	-0.74875	-1.5022	-0.74875	-1.5022	-0.75345	TMCO6	Others	TMCO6
57733	0.082603	-0.6706	0.082603	-0.6706	-0.753203	GBA3	Group4	NA
64900	-0.1635	-0.91635	-0.1635	-0.91635	-0.75285	LPIN3	Group4	NA
3301	-0.010841	-0.76369	-0.010841	-0.76369	-0.752849	DNAJA1	Group4	NA
3445	0.36374	-0.38869	0.36374	-0.38869	-0.75243	IFNA8	Others	IFNA8
23350	-1.6183	-2.3707	-1.6183	-2.3707	-0.7524	U2SURP	Others	U2SURP
353088	0.49812	-0.253	0.49812	-0.253	-0.75112	ZNF429	Group3	NA
63910	0.24979	-0.50094	0.24979	-0.50094	-0.75073	SLC17A9	Group4	NA
29093	-0.67553	-1.4252	-0.67553	-1.4252	-0.74967	MRPL22	Others	MRPL22
342892	0.12183	-0.62708	0.12183	-0.62708	-0.74891	ZNF850	Group4	NA
400	-1.5171	-2.2658	-1.5171	-2.2658	-0.7487	ARL1	Others	ARL1
202151	0.28035	-0.46818	0.28035	-0.46818	-0.74853	RANBP3L	Group4	NA
1175	-0.69235	-1.4402	-0.69235	-1.4402	-0.74785	AP2S1	Others	AP2S1
64581	0.78852	0.041723	0.78852	0.041723	-0.746797	CLEC7A	Group3	NA
10922	0.19645	-0.54945	0.19645	-0.54945	-0.7459	FASTK	Group4	NA
147945	-0.1783	-0.92291	-0.1783	-0.92291	-0.74461	NLRP4	Group4	NA
6906	0.4801	-0.26432	0.4801	-0.26432	-0.74442	SERPINA7	Group3	NA
9748	0.53235	-0.2119	0.53235	-0.2119	-0.74425	SLK	Group3	NA
11275	0.42603	-0.31814	0.42603	-0.31814	-0.74417	KLHL2	Group3	NA
10152	0.27322	-0.47092	0.27322	-0.47092	-0.74414	ABI2	Group4	NA
1915	-2.4065	-3.1499	-2.4065	-3.1499	-0.7434	EEF1A1	Others	EEF1A1
4738	-0.63874	-1.3812	-0.63874	-1.3812	-0.74246	NEDD8	Others	NEDD8
283767	-0.36056	-1.1027	-0.36056	-1.1027	-0.74214	GOLGA6L1	Group4	NA
4351	-0.45865	-1.2004	-0.45865	-1.2004	-0.74175	MPI	Others	MPI
10563	0.47538	-0.26561	0.47538	-0.26561	-0.74099	CXCL13	Group3	NA
10109	-1.0264	-1.7642	-1.0264	-1.7642	-0.7378	ARPC2	Others	ARPC2
79621	-1.4222	-2.1592	-1.4222	-2.1592	-0.737	RNASEH2B	Others	RNASEH2B
55744	-0.27801	-1.0139	-0.27801	-1.0139	-0.73589	COA1	Group4	NA
3448	-0.026545	-0.76214	-0.026545	-0.76214	-0.735595	IFNA14	Group4	NA
10777	0.21058	-0.52455	0.21058	-0.52455	-0.73513	ARPP21	Group4	NA
4927	-0.86096	-1.5959	-0.86096	-1.5959	-0.73494	NUP88	Others	NUP88
23505	0.018158	-0.7163	0.018158	-0.7163	-0.734458	TMEM131	Group4	NA
221044	0.62602	-0.10811	0.62602	-0.10811	-0.73413	UCMA	Group3	NA
2784	0.39979	-0.33401	0.39979	-0.33401	-0.7338	GNB3	Group3	NA
151987	0.30761	-0.42504	0.30761	-0.42504	-0.73265	PPP4R2	Others	PPP4R2
9489	-1.3308	-2.063	-1.3308	-2.063	-0.7322	PGS1	Others	PGS1
400451	-0.15054	-0.88147	-0.15054	-0.88147	-0.73093	FAM174B	Group4	NA
157922	0.021437	-0.7092	0.021437	-0.7092	-0.730637	CAMSAP1	Group4	NA
417	0.19675	-0.53387	0.19675	-0.53387	-0.73062	ART1	Group4	NA
387804	0.24318	-0.48705	0.24318	-0.48705	-0.73023	VSTM5	Group4	NA
1524	0.37949	-0.34927	0.37949	-0.34927	-0.72876	CX3CR1	Group3	NA
5348	0.090019	-0.63794	0.090019	-0.63794	-0.727959	FXYD1	Group4	NA
5439	-0.94555	-1.6732	-0.94555	-1.6732	-0.72765	POLR2J	Others	POLR2J
4976	-0.70402	-1.4315	-0.70402	-1.4315	-0.72748	OPA1	Others	OPA1
54097	0.66642	-0.060651	0.66642	-0.060651	-0.727071	FAM3B	Group3	NA
128240	0.10602	-0.62072	0.10602	-0.62072	-0.72674	APOA1BP	Group4	NA
5720	0.26412	-0.46135	0.26412	-0.46135	-0.72547	PSME1	Group4	NA
57541	0.56379	-0.16103	0.56379	-0.16103	-0.72482	ZNF398	Group3	NA
3423	0.079385	-0.64489	0.079385	-0.64489	-0.724275	IDS	Group4	NA
2742	0.61274	-0.11136	0.61274	-0.11136	-0.7241	GLRA2	Group3	NA
387103	-0.81804	-1.5416	-0.81804	-1.5416	-0.72356	CENPW	Others	CENPW
161394	0.011272	-0.7119	0.011272	-0.7119	-0.723172	SAMD15	Group4	NA
2879	-0.086754	-0.80897	-0.086754	-0.80897	-0.722216	GPX4	Group4	NA
79893	-0.041606	-0.76358	-0.041606	-0.76358	-0.721974	GGNBP2	Group4	NA
55830	0.048135	-0.67375	0.048135	-0.67375	-0.721885	GLT8D1	Group4	NA
81602	-0.077791	-0.7989	-0.077791	-0.7989	-0.721109	CDADC1	Group4	NA
23469	0.86743	0.14782	0.86743	0.14782	-0.71961	PHF3	Group3	NA
9958	0.51165	-0.2062	0.51165	-0.2062	-0.71785	USP15	Group3	NA
5378	0.60027	-0.1169	0.60027	-0.1169	-0.71717	PMS1	Group3	NA
2776	-0.34042	-1.0575	-0.34042	-1.0575	-0.71708	GNAQ	Group4	NA
2956	0.051954	-0.66472	0.051954	-0.66472	-0.716674	MSH6	Group4	NA
5728	0.88541	0.16891	0.88541	0.16891	-0.7165	PTEN	Group3	NA
10726	-0.53452	-1.2499	-0.53452	-1.2499	-0.71538	NUDC	Others	NUDC
4999	0.11371	-0.60147	0.11371	-0.60147	-0.71518	ORC2	Group4	NA
9762	0.40434	-0.31008	0.40434	-0.31008	-0.71442	LZTS3	Group3	NA
10043	0.2332	-0.4807	0.2332	-0.4807	-0.7139	TOM1	Group4	NA
80351	0.023958	-0.68852	0.023958	-0.68852	-0.712478	TNKS2	Group4	NA
6950	-1.7024	-2.4147	-1.7024	-2.4147	-0.7123	TCP1	Others	TCP1
57587	0.42087	-0.29009	0.42087	-0.29009	-0.71096	CFAP97	Group3	NA
23231	0.61395	-0.096794	0.61395	-0.096794	-0.710744	SEL1L3	Group3	NA
25988	-0.79435	-1.5038	-0.79435	-1.5038	-0.70945	HINFP	Others	HINFP
6733	0.43638	-0.27301	0.43638	-0.27301	-0.70939	SRPK2	Group3	NA
2206	0.43371	-0.2755	0.43371	-0.2755	-0.70921	MS4A2	Group3	NA
10916	-0.1623	-0.8711	-0.1623	-0.8711	-0.7088	MAGED2	Group4	NA
55236	0.17489	-0.5339	0.17489	-0.5339	-0.70879	UBA6	Group4	NA
118472	-0.33631	-1.0443	-0.33631	-1.0443	-0.70799	ZNF511	Group4	NA
6924	0.38094	-0.32694	0.38094	-0.32694	-0.70788	TCEB3	Group3	NA
55094	0.26406	-0.44382	0.26406	-0.44382	-0.70788	GPATCH1	Others	GPATCH1
9088	-1.0166	-1.7243	-1.0166	-1.7243	-0.7077	PKMYT1	Others	PKMYT1
83877	0.097984	-0.60913	0.097984	-0.60913	-0.707114	TM2D2	Group4	NA
2302	-0.58044	-1.2869	-0.58044	-1.2869	-0.70646	FOXJ1	Others	FOXJ1
127579	0.42785	-0.27834	0.42785	-0.27834	-0.70619	DCST2	Group3	NA
84249	0.32254	-0.3835	0.32254	-0.3835	-0.70604	PSD2	Others	PSD2
139231	-0.010257	-0.71541	-0.010257	-0.71541	-0.705153	FAM199X	Group4	NA
84186	0.065327	-0.63938	0.065327	-0.63938	-0.704707	ZCCHC7	Group4	NA
3416	0.75495	0.050911	0.75495	0.050911	-0.704039	IDE	Group3	NA
29063	0.086277	-0.61768	0.086277	-0.61768	-0.703957	ZCCHC4	Group4	NA
5015	0.031813	-0.67174	0.031813	-0.67174	-0.703553	OTX2	Group4	NA
81539	0.44792	-0.25534	0.44792	-0.25534	-0.70326	SLC38A1	Group3	NA
55180	0.33152	-0.37167	0.33152	-0.37167	-0.70319	LINS	Others	LINS
4330	0.16177	-0.54091	0.16177	-0.54091	-0.70268	MN1	Group4	NA
4130	0.064569	-0.63805	0.064569	-0.63805	-0.702619	MAP1A	Group4	NA
4621	0.33666	-0.36588	0.33666	-0.36588	-0.70254	MYH3	Others	MYH3
164781	0.18428	-0.51794	0.18428	-0.51794	-0.70222	DAW1	Group4	NA
85445	0.56122	-0.14079	0.56122	-0.14079	-0.70201	CNTNAP4	Group3	NA
8731	-0.78179	-1.4836	-0.78179	-1.4836	-0.70181	RNMT	Others	RNMT
3551	-0.037442	-0.73857	-0.037442	-0.73857	-0.701128	IKBKB	Group4	NA
54680	-0.36177	-1.0624	-0.36177	-1.0624	-0.70063	ZNHIT6	Group4	NA
1843	0.26021	-0.44033	0.26021	-0.44033	-0.70054	DUSP1	Others	DUSP1
139735	0.4614	-0.23884	0.4614	-0.23884	-0.70024	ZFP92	Group3	NA
64429	0.77015	0.070311	0.77015	0.070311	-0.699839	ZDHHC6	Group3	NA
57551	0.11477	-0.58491	0.11477	-0.58491	-0.69968	TAOK1	Group4	NA
9604	0.45701	-0.24261	0.45701	-0.24261	-0.69962	RNF14	Group3	NA
1565	0.49335	-0.20581	0.49335	-0.20581	-0.69916	CYP2D6	Group3	NA
30835	-0.28218	-0.98131	-0.28218	-0.98131	-0.69913	CD209	Group4	NA
10905	0.34254	-0.35618	0.34254	-0.35618	-0.69872	MAN1A2	Others	MAN1A2
51312	-0.78328	-1.4818	-0.78328	-1.4818	-0.69852	SLC25A37	Others	SLC25A37
50506	0.50859	-0.18911	0.50859	-0.18911	-0.6977	DUOX2	Group3	NA
4209	0.35695	-0.34016	0.35695	-0.34016	-0.69711	MEF2D	Others	MEF2D
22903	0.64951	-0.047598	0.64951	-0.047598	-0.697108	BTBD3	Group3	NA
5111	-0.35791	-1.055	-0.35791	-1.055	-0.69709	PCNA	Group4	NA
114822	-0.26633	-0.96298	-0.26633	-0.96298	-0.69665	RHPN1	Group4	NA
55666	-0.88983	-1.5863	-0.88983	-1.5863	-0.69647	NPLOC4	Others	NPLOC4
91664	0.19485	-0.50161	0.19485	-0.50161	-0.69646	ZNF845	Group4	NA
23090	0.1064	-0.58958	0.1064	-0.58958	-0.69598	ZNF423	Group4	NA
118670	0.36629	-0.32898	0.36629	-0.32898	-0.69527	FAM24A	Others	FAM24A
493753	-1.0571	-1.7519	-1.0571	-1.7519	-0.6948	COA5	Others	COA5
375791	0.10475	-0.58926	0.10475	-0.58926	-0.69401	CYSRT1	Group4	NA
9331	0.49355	-0.20043	0.49355	-0.20043	-0.69398	B4GALT6	Group3	NA
146540	0.44268	-0.25059	0.44268	-0.25059	-0.69327	ZNF785	Group3	NA
51601	0.34042	-0.35155	0.34042	-0.35155	-0.69197	LIPT1	Others	LIPT1
121129	0.032227	-0.65893	0.032227	-0.65893	-0.691157	OR2AP1	Group4	NA
6132	-1.3825	-2.0734	-1.3825	-2.0734	-0.6909	RPL8	Others	RPL8
126308	0.19328	-0.49722	0.19328	-0.49722	-0.6905	MOB3A	Group4	NA
55218	0.12268	-0.5674	0.12268	-0.5674	-0.69008	EXD2	Group4	NA
8470	-0.09521	-0.78476	-0.09521	-0.78476	-0.68955	SORBS2	Group4	NA
5997	0.80915	0.11978	0.80915	0.11978	-0.68937	RGS2	Group3	NA
64428	-1.6269	-2.3155	-1.6269	-2.3155	-0.6886	NARFL	Others	NARFL
899	0.23125	-0.45705	0.23125	-0.45705	-0.6883	CCNF	Others	CCNF
6886	0.43801	-0.25028	0.43801	-0.25028	-0.68829	TAL1	Group3	NA
10548	0.47281	-0.21542	0.47281	-0.21542	-0.68823	TM9SF1	Group3	NA
51274	0.42767	-0.2605	0.42767	-0.2605	-0.68817	KLF3	Group3	NA
27306	0.57903	-0.10873	0.57903	-0.10873	-0.68776	HPGDS	Group3	NA
116173	-0.024504	-0.71172	-0.024504	-0.71172	-0.687216	CMTM5	Group4	NA
125997	-0.72961	-1.4158	-0.72961	-1.4158	-0.68619	MBD3L2	Others	MBD3L2
5738	0.68102	-0.0049291	0.68102	-0.0049291	-0.685949	PTGFRN	Group3	NA
10164	-0.32477	-1.0099	-0.32477	-1.0099	-0.68513	CHST4	Group4	NA
100861412	1.2277	0.54318	1.2277	0.54318	-0.68452	FSBP	Others	FSBP
26529	0.32749	-0.35626	0.32749	-0.35626	-0.68375	OR12D2	Others	OR12D2
23408	0.0083691	-0.67522	0.0083691	-0.67522	-0.683589	SIRT5	Group4	NA
353149	0.20271	-0.4805	0.20271	-0.4805	-0.68321	TBC1D26	Group4	NA
80208	0.82702	0.14533	0.82702	0.14533	-0.68169	SPG11	Group3	NA
10884	-0.8174	-1.4981	-0.8174	-1.4981	-0.6807	MRPS30	Others	MRPS30
65059	0.32951	-0.35104	0.32951	-0.35104	-0.68055	RAPH1	Others	RAPH1
22881	0.48419	-0.19633	0.48419	-0.19633	-0.68052	ANKRD6	Group3	NA
282679	0.1089	-0.57153	0.1089	-0.57153	-0.68043	AQP11	Group4	NA
768211	0.40038	-0.27994	0.40038	-0.27994	-0.68032	RELL1	Group3	NA
10739	0.6349	-0.044215	0.6349	-0.044215	-0.679115	RFPL2	Group3	NA
9836	0.39067	-0.28806	0.39067	-0.28806	-0.67873	LCMT2	Group3	NA
84285	-1.2637	-1.9419	-1.2637	-1.9419	-0.6782	EIF1AD	Others	EIF1AD
90379	0.069567	-0.60853	0.069567	-0.60853	-0.678097	DCAF15	Group4	NA
63935	-0.56675	-1.2439	-0.56675	-1.2439	-0.67715	PCIF1	Others	PCIF1
10923	0.35028	-0.32616	0.35028	-0.32616	-0.67644	SUB1	Others	SUB1
100130742	0.41068	-0.26436	0.41068	-0.26436	-0.67504	LRRC69	Group3	NA
51742	-0.15431	-0.82932	-0.15431	-0.82932	-0.67501	ARID4B	Group4	NA
79441	-0.83659	-1.5114	-0.83659	-1.5114	-0.67481	HAUS3	Others	HAUS3
25989	0.241	-0.43334	0.241	-0.43334	-0.67434	ULK3	Others	ULK3
145376	0.49379	-0.18053	0.49379	-0.18053	-0.67432	PPP1R36	Group3	NA
151613	-0.19568	-0.8695	-0.19568	-0.8695	-0.67382	TTC14	Group4	NA
4796	-1.2457	-1.9193	-1.2457	-1.9193	-0.6736	TONSL	Others	TONSL
10799	-1.3661	-2.0388	-1.3661	-2.0388	-0.6727	RPP40	Others	RPP40
83878	-0.55935	-1.2308	-0.55935	-1.2308	-0.67145	USHBP1	Others	USHBP1
864	0.61497	-0.056372	0.61497	-0.056372	-0.671342	RUNX3	Group3	NA
132949	-0.16344	-0.83454	-0.16344	-0.83454	-0.6711	AASDH	Group4	NA
84775	0.11419	-0.55665	0.11419	-0.55665	-0.67084	ZNF607	Group4	NA
93611	0.60195	-0.067832	0.60195	-0.067832	-0.669782	FBXO44	Group3	NA
1392	-0.14101	-0.81043	-0.14101	-0.81043	-0.66942	CRH	Group4	NA
140707	0.35086	-0.31848	0.35086	-0.31848	-0.66934	BRI3BP	Others	BRI3BP
54465	-0.046388	-0.71567	-0.046388	-0.71567	-0.669282	ETAA1	Group4	NA
1020	0.4512	-0.21779	0.4512	-0.21779	-0.66899	CDK5	Group3	NA
11176	0.36379	-0.30508	0.36379	-0.30508	-0.66887	BAZ2A	Others	BAZ2A
388468	0.13416	-0.5344	0.13416	-0.5344	-0.66856	POTEC	Group4	NA
25853	-0.38493	-1.0534	-0.38493	-1.0534	-0.66847	DCAF12	Others	DCAF12
26205	0.50978	-0.1583	0.50978	-0.1583	-0.66808	GMEB2	Group3	NA
79646	0.41862	-0.24928	0.41862	-0.24928	-0.6679	PANK3	Group3	NA
10591	0.23244	-0.43545	0.23244	-0.43545	-0.66789	DNPH1	Others	DNPH1
3084	0.35846	-0.30885	0.35846	-0.30885	-0.66731	NRG1	Others	NRG1
608	0.12069	-0.54629	0.12069	-0.54629	-0.66698	TNFRSF17	Group4	NA
51070	0.15228	-0.51462	0.15228	-0.51462	-0.6669	NOSIP	Group4	NA
390275	0.74372	0.076971	0.74372	0.076971	-0.666749	OR8A1	Group3	NA
2842	0.40558	-0.26108	0.40558	-0.26108	-0.66666	GPR19	Group3	NA
2309	0.31189	-0.35413	0.31189	-0.35413	-0.66602	FOXO3	Others	FOXO3
3927	0.11335	-0.5526	0.11335	-0.5526	-0.66595	LASP1	Group4	NA
57120	0.71184	0.045906	0.71184	0.045906	-0.665934	GOPC	Group3	NA
9889	0.42007	-0.24573	0.42007	-0.24573	-0.6658	ZBED4	Group3	NA
278	0.21633	-0.44833	0.21633	-0.44833	-0.66466	AMY1C	Others	AMY1C
285368	0.57736	-0.086377	0.57736	-0.086377	-0.663737	PRRT3	Group3	NA
11266	0.019674	-0.644	0.019674	-0.644	-0.663674	DUSP12	Group4	NA
202374	0.23904	-0.42419	0.23904	-0.42419	-0.66323	STK32A	Others	STK32A
6143	-0.53051	-1.1935	-0.53051	-1.1935	-0.66299	RPL19	Others	RPL19
148418	0.39572	-0.26714	0.39572	-0.26714	-0.66286	SAMD13	Group3	NA
64131	0.29289	-0.36993	0.29289	-0.36993	-0.66282	XYLT1	Others	XYLT1
2632	0.41281	-0.2499	0.41281	-0.2499	-0.66271	GBE1	Group3	NA
221806	0.0085437	-0.65366	0.0085437	-0.65366	-0.662204	VWDE	Group4	NA
55531	0.53472	-0.1266	0.53472	-0.1266	-0.66132	ELMOD1	Group3	NA
84916	-1.1016	-1.7625	-1.1016	-1.7625	-0.6609	CIRH1A	Others	CIRH1A
79664	-0.30955	-0.97005	-0.30955	-0.97005	-0.6605	ICE2	Group4	NA
9879	-1.604	-2.2642	-1.604	-2.2642	-0.6602	DDX46	Others	DDX46
26693	0.18906	-0.47113	0.18906	-0.47113	-0.66019	OR2V1	Group4	NA
7737	-0.23836	-0.89805	-0.23836	-0.89805	-0.65969	RNF113A	Group4	NA
284759	0.45119	-0.20837	0.45119	-0.20837	-0.65956	SIRPB2	Group3	NA
3735	-1.2933	-1.9526	-1.2933	-1.9526	-0.6593	KARS	Others	KARS
64412	-0.23813	-0.89737	-0.23813	-0.89737	-0.65924	GZF1	Group4	NA
28227	0.25616	-0.40264	0.25616	-0.40264	-0.6588	PPP2R3B	Others	PPP2R3B
4191	0.59931	-0.059068	0.59931	-0.059068	-0.658378	MDH2	Group3	NA
166378	-0.80594	-1.4638	-0.80594	-1.4638	-0.65786	SPATA5	Others	SPATA5
5462	0.024616	-0.6328	0.024616	-0.6328	-0.657416	POU5F1B	Group4	NA
22837	0.027331	-0.6299	0.027331	-0.6299	-0.657231	COBLL1	Group4	NA
9736	0.070095	-0.5868	0.070095	-0.5868	-0.656895	USP34	Group4	NA
219482	0.78845	0.13175	0.78845	0.13175	-0.6567	OR5M3	Group3	NA
4286	0.23374	-0.42264	0.23374	-0.42264	-0.65638	MITF	Others	MITF
5133	-0.30293	-0.9592	-0.30293	-0.9592	-0.65627	PDCD1	Group4	NA
79896	0.59486	-0.060903	0.59486	-0.060903	-0.655763	THNSL1	Group3	NA
23160	-0.99258	-1.6482	-0.99258	-1.6482	-0.65562	WDR43	Others	WDR43
55082	-0.84213	-1.4975	-0.84213	-1.4975	-0.65537	ARGLU1	Others	ARGLU1
94030	0.55127	-0.10365	0.55127	-0.10365	-0.65492	LRRC4B	Group3	NA
6136	-1.4445	-2.0994	-1.4445	-2.0994	-0.6549	RPL12	Others	RPL12
8897	-0.040696	-0.69498	-0.040696	-0.69498	-0.654284	MTMR3	Group4	NA
4905	-1.6875	-2.3417	-1.6875	-2.3417	-0.6542	NSF	Others	NSF
10525	-0.9427	-1.5966	-0.9427	-1.5966	-0.6539	HYOU1	Others	HYOU1
27151	0.043477	-0.61031	0.043477	-0.61031	-0.653787	CPAMD8	Group4	NA
1122	0.36537	-0.28829	0.36537	-0.28829	-0.65366	CHML	Others	CHML
6332	0.38489	-0.26868	0.38489	-0.26868	-0.65357	SCN7A	Group3	NA
219749	-0.32829	-0.98152	-0.32829	-0.98152	-0.65323	ZNF25	Group4	NA
4978	0.44501	-0.20762	0.44501	-0.20762	-0.65263	OPCML	Group3	NA
152015	0.016138	-0.63647	0.016138	-0.63647	-0.652608	ROPN1B	Group4	NA
84085	-0.45472	-1.1067	-0.45472	-1.1067	-0.65198	FBXO30	Others	FBXO30
167227	-0.3336	-0.98478	-0.3336	-0.98478	-0.65118	DCP2	Group4	NA
881	-0.30779	-0.95734	-0.30779	-0.95734	-0.64955	CCIN	Group4	NA
115548	0.24811	-0.40134	0.24811	-0.40134	-0.64945	FCHO2	Others	FCHO2
57325	-0.51309	-1.1622	-0.51309	-1.1622	-0.64911	CSRP2BP	Others	CSRP2BP
55530	0.53871	-0.10983	0.53871	-0.10983	-0.64854	SVOP	Group3	NA
8452	-0.59484	-1.2432	-0.59484	-1.2432	-0.64836	CUL3	Others	CUL3
56006	0.23227	-0.41587	0.23227	-0.41587	-0.64814	SMG9	Others	SMG9
2669	0.58264	-0.065479	0.58264	-0.065479	-0.648119	GEM	Group3	NA
5028	0.43675	-0.21119	0.43675	-0.21119	-0.64794	P2RY1	Group3	NA
79142	-0.49836	-1.1462	-0.49836	-1.1462	-0.64784	PHF23	Others	PHF23
80742	-0.076931	-0.72411	-0.076931	-0.72411	-0.647179	PRR3	Group4	NA
9528	0.453	-0.19327	0.453	-0.19327	-0.64627	TMEM59	Group3	NA
1643	0.20613	-0.43964	0.20613	-0.43964	-0.64577	DDB2	Others	DDB2
55002	0.23021	-0.41517	0.23021	-0.41517	-0.64538	TMCO3	Others	TMCO3
372	-1.1752	-1.8202	-1.1752	-1.8202	-0.645	ARCN1	Others	ARCN1
169166	0.67374	0.02961	0.67374	0.02961	-0.64413	SNX31	Group3	NA
2551	-0.6264	-1.2705	-0.6264	-1.2705	-0.6441	GABPA	Others	GABPA
79814	0.47109	-0.17278	0.47109	-0.17278	-0.64387	AGMAT	Group3	NA
92086	-0.05594	-0.69968	-0.05594	-0.69968	-0.64374	GGTLC1	Group4	NA
3364	-1.3764	-2.0201	-1.3764	-2.0201	-0.6437	HUS1	Others	HUS1
25906	-0.46674	-1.11	-0.46674	-1.11	-0.64326	ANAPC15	Others	ANAPC15
9096	0.46698	-0.17617	0.46698	-0.17617	-0.64315	TBX18	Group3	NA
51361	0.17503	-0.46743	0.17503	-0.46743	-0.64246	HOOK1	Group4	NA
7249	0.19166	-0.4507	0.19166	-0.4507	-0.64236	TSC2	Others	TSC2
23310	-1.0847	-1.727	-1.0847	-1.727	-0.6423	NCAPD3	Others	NCAPD3
9730	-1.5517	-2.1939	-1.5517	-2.1939	-0.6422	VPRBP	Others	VPRBP
8536	0.17286	-0.46931	0.17286	-0.46931	-0.64217	CAMK1	Group4	NA
9391	-1.6539	-2.296	-1.6539	-2.296	-0.6421	CIAO1	Others	CIAO1
144348	0.19588	-0.44619	0.19588	-0.44619	-0.64207	ZNF664	Others	ZNF664
51665	-0.19204	-0.83382	-0.19204	-0.83382	-0.64178	ASB1	Group4	NA
256536	0.19605	-0.44531	0.19605	-0.44531	-0.64136	TCERG1L	Others	TCERG1L
2515	0.37648	-0.26487	0.37648	-0.26487	-0.64135	ADAM2	Group3	NA
10910	-0.11636	-0.75741	-0.11636	-0.75741	-0.64105	SUGT1	Group4	NA
9027	0.36983	-0.27104	0.36983	-0.27104	-0.64087	NAT8	Others	NAT8
79654	0.21618	-0.42463	0.21618	-0.42463	-0.64081	HECTD3	Others	HECTD3
7975	-0.22768	-0.86797	-0.22768	-0.86797	-0.64029	MAFK	Group4	NA
1113	-0.074557	-0.71428	-0.074557	-0.71428	-0.639723	CHGA	Group4	NA
4342	0.44223	-0.19697	0.44223	-0.19697	-0.6392	MOS	Group3	NA
997	0.5525	-0.08639	0.5525	-0.08639	-0.63889	CDC34	Group3	NA
29842	0.20568	-0.43257	0.20568	-0.43257	-0.63825	TFCP2L1	Others	TFCP2L1
11104	0.47656	-0.16161	0.47656	-0.16161	-0.63817	KATNA1	Group3	NA
403274	0.3979	-0.24027	0.3979	-0.24027	-0.63817	OR5H15	Group3	NA
9452	0.28234	-0.35563	0.28234	-0.35563	-0.63797	ITM2A	Others	ITM2A
708	-1.3735	-2.0106	-1.3735	-2.0106	-0.6371	C1QBP	Others	C1QBP
23646	0.61347	-0.022354	0.61347	-0.022354	-0.635824	PLD3	Group3	NA
1040	0.40194	-0.2338	0.40194	-0.2338	-0.63574	CDS1	Group3	NA
9453	-1.0325	-1.6676	-1.0325	-1.6676	-0.6351	GGPS1	Others	GGPS1
11325	-1.0066	-1.6416	-1.0066	-1.6416	-0.635	DDX42	Others	DDX42
245932	0.34748	-0.28686	0.34748	-0.28686	-0.63434	DEFB119	Others	DEFB119
54796	0.17425	-0.45962	0.17425	-0.45962	-0.63387	BNC2	Others	BNC2
9681	0.62208	-0.011386	0.62208	-0.011386	-0.633466	DEPDC5	Group3	NA
1728	0.52053	-0.11289	0.52053	-0.11289	-0.63342	NQO1	Group3	NA
1981	-0.19426	-0.82748	-0.19426	-0.82748	-0.63322	EIF4G1	Group4	NA
22894	-0.58411	-1.2172	-0.58411	-1.2172	-0.63309	DIS3	Others	DIS3
63928	0.5471	-0.085715	0.5471	-0.085715	-0.632815	CHP2	Group3	NA
7405	-0.5788	-1.2116	-0.5788	-1.2116	-0.6328	UVRAG	Others	UVRAG
11169	-0.72953	-1.3617	-0.72953	-1.3617	-0.63217	WDHD1	Others	WDHD1
116028	-0.66326	-1.2949	-0.66326	-1.2949	-0.63164	RMI2	Others	RMI2
7082	-0.18278	-0.81439	-0.18278	-0.81439	-0.63161	TJP1	Group4	NA
6239	-0.10269	-0.73426	-0.10269	-0.73426	-0.63157	RREB1	Group4	NA
9570	0.0024085	-0.62904	0.0024085	-0.62904	-0.631448	GOSR2	Group4	NA
10946	-0.47737	-1.1087	-0.47737	-1.1087	-0.63133	SF3A3	Others	SF3A3
653857	-0.60412	-1.2348	-0.60412	-1.2348	-0.63068	ACTR3C	Others	ACTR3C
23378	0.10436	-0.52618	0.10436	-0.52618	-0.63054	RRP8	Group4	NA
2530	0.17413	-0.4564	0.17413	-0.4564	-0.63053	FUT8	Others	FUT8
25820	-1.237	-1.8674	-1.237	-1.8674	-0.6304	ARIH1	Others	ARIH1
51271	-0.61426	-1.2444	-0.61426	-1.2444	-0.63014	UBAP1	Others	UBAP1
10166	-0.14933	-0.77943	-0.14933	-0.77943	-0.6301	SLC25A15	Group4	NA
80341	-0.060692	-0.69066	-0.060692	-0.69066	-0.629968	BPIFB2	Group4	NA
57210	0.40658	-0.22332	0.40658	-0.22332	-0.6299	SLC45A4	Group3	NA
329	0.30356	-0.3262	0.30356	-0.3262	-0.62976	BIRC2	Others	BIRC2
5470	0.22693	-0.40263	0.22693	-0.40263	-0.62956	PPEF2	Others	PPEF2
116931	0.33515	-0.29378	0.33515	-0.29378	-0.62893	MED12L	Others	MED12L
54165	0.60095	-0.027912	0.60095	-0.027912	-0.628862	DCUN1D1	Group3	NA
55735	-0.62094	-1.2498	-0.62094	-1.2498	-0.62886	DNAJC11	Others	DNAJC11
3716	-0.57217	-1.201	-0.57217	-1.201	-0.62883	JAK1	Others	JAK1
490	-0.047239	-0.67542	-0.047239	-0.67542	-0.628181	ATP2B1	Group4	NA
3200	0.72552	0.097866	0.72552	0.097866	-0.627654	HOXA3	Group3	NA
10240	-0.76797	-1.3956	-0.76797	-1.3956	-0.62763	MRPS31	Others	MRPS31
26276	0.60445	-0.023169	0.60445	-0.023169	-0.627619	VPS33B	Group3	NA
83475	-1.4504	-2.0779	-1.4504	-2.0779	-0.6275	DOHH	Others	DOHH
399665	0.24994	-0.37741	0.24994	-0.37741	-0.62735	FAM102A	Others	FAM102A
29123	-0.1439	-0.77101	-0.1439	-0.77101	-0.62711	ANKRD11	Group4	NA
339	0.066676	-0.56012	0.066676	-0.56012	-0.626796	APOBEC1	Group4	NA
64216	-0.18321	-0.80995	-0.18321	-0.80995	-0.62674	TFB2M	Group4	NA
85437	-1.3495	-1.9754	-1.3495	-1.9754	-0.6259	ZCRB1	Others	ZCRB1
29115	-0.67959	-1.3051	-0.67959	-1.3051	-0.62551	SAP30BP	Others	SAP30BP
79334	0.47184	-0.15365	0.47184	-0.15365	-0.62549	OR11H2	Group3	NA
196528	-0.10236	-0.72781	-0.10236	-0.72781	-0.62545	ARID2	Group4	NA
56910	-0.4536	-1.0789	-0.4536	-1.0789	-0.6253	STARD7	Others	STARD7
168374	-0.17213	-0.79687	-0.17213	-0.79687	-0.62474	ZNF92	Group4	NA
5437	-0.49013	-1.114	-0.49013	-1.114	-0.62387	POLR2H	Others	POLR2H
28976	0.30203	-0.32079	0.30203	-0.32079	-0.62282	ACAD9	Others	ACAD9
51073	-0.74641	-1.369	-0.74641	-1.369	-0.62259	MRPL4	Others	MRPL4
9025	-0.92808	-1.5505	-0.92808	-1.5505	-0.62242	RNF8	Others	RNF8
5635	0.006323	-0.616	0.006323	-0.616	-0.622323	PRPSAP1	Group4	NA
266629	0.15963	-0.46251	0.15963	-0.46251	-0.62214	SEC14L3	Group4	NA
401562	-0.13109	-0.75315	-0.13109	-0.75315	-0.62206	LCNL1	Group4	NA
80005	0.36648	-0.25519	0.36648	-0.25519	-0.62167	DOCK5	Others	DOCK5
27161	-0.076122	-0.69744	-0.076122	-0.69744	-0.621318	AGO2	Group4	NA
80329	0.51846	-0.10261	0.51846	-0.10261	-0.62107	ULBP1	Group3	NA
79600	-0.099586	-0.72037	-0.099586	-0.72037	-0.620784	TCTN1	Group4	NA
10244	0.26053	-0.35998	0.26053	-0.35998	-0.62051	RABEPK	Others	RABEPK
79008	0.22747	-0.39288	0.22747	-0.39288	-0.62035	SLX1B	Others	SLX1B
7529	-0.13935	-0.75928	-0.13935	-0.75928	-0.61993	YWHAB	Group4	NA
23624	-0.14495	-0.76486	-0.14495	-0.76486	-0.61991	CBLC	Group4	NA
51593	-1.7992	-2.4191	-1.7992	-2.4191	-0.6199	SRRT	Others	SRRT
116985	-0.11982	-0.7392	-0.11982	-0.7392	-0.61938	ARAP1	Group4	NA
161176	0.27699	-0.34167	0.27699	-0.34167	-0.61866	SYNE3	Others	SYNE3
319	0.27316	-0.34504	0.27316	-0.34504	-0.6182	APOF	Others	APOF
84163	-0.043089	-0.66094	-0.043089	-0.66094	-0.617851	GTF2IRD2	Group4	NA
55023	-0.27715	-0.89488	-0.27715	-0.89488	-0.61773	PHIP	Group4	NA
7789	0.27652	-0.34107	0.27652	-0.34107	-0.61759	ZXDA	Others	ZXDA
6355	-0.058381	-0.67539	-0.058381	-0.67539	-0.617009	CCL8	Group4	NA
2053	0.27449	-0.34245	0.27449	-0.34245	-0.61694	EPHX2	Others	EPHX2
319100	0.5402	-0.076688	0.5402	-0.076688	-0.616888	TAAR6	Group3	NA
9274	0.39708	-0.2195	0.39708	-0.2195	-0.61658	BCL7C	Group3	NA
134864	0.68961	0.074429	0.68961	0.074429	-0.615181	TAAR1	Group3	NA
7038	0.46136	-0.15369	0.46136	-0.15369	-0.61505	TG	Group3	NA
22976	-0.86799	-1.4828	-0.86799	-1.4828	-0.61481	PAXIP1	Others	PAXIP1
219873	-0.1922	-0.80641	-0.1922	-0.80641	-0.61421	OR10S1	Group4	NA
55578	0.39694	-0.21649	0.39694	-0.21649	-0.61343	SUPT20H	Group3	NA
4665	-0.038802	-0.65121	-0.038802	-0.65121	-0.612408	NAB2	Group4	NA
8780	-0.15708	-0.76923	-0.15708	-0.76923	-0.61215	RIOK3	Group4	NA
8943	-0.1688	-0.78032	-0.1688	-0.78032	-0.61152	AP3D1	Group4	NA
5193	0.17971	-0.43082	0.17971	-0.43082	-0.61053	PEX12	Others	PEX12
2961	-1.9372	-2.5476	-1.9372	-2.5476	-0.6104	GTF2E2	Others	GTF2E2
27342	-0.048714	-0.65902	-0.048714	-0.65902	-0.610306	RABGEF1	Group4	NA
55355	-0.70313	-1.3126	-0.70313	-1.3126	-0.60947	HJURP	Others	HJURP
25842	0.55913	-0.050323	0.55913	-0.050323	-0.609453	ASF1A	Group3	NA
8658	0.23777	-0.37148	0.23777	-0.37148	-0.60925	TNKS	Others	TNKS
85378	-0.85431	-1.4633	-0.85431	-1.4633	-0.60899	TUBGCP6	Others	TUBGCP6
5052	-0.51805	-1.1269	-0.51805	-1.1269	-0.60885	PRDX1	Others	PRDX1
51138	-0.97039	-1.579	-0.97039	-1.579	-0.60861	COPS4	Others	COPS4
1622	0.034992	-0.57359	0.034992	-0.57359	-0.608582	DBI	Group4	NA
29956	-0.49382	-1.1021	-0.49382	-1.1021	-0.60828	CERS2	Others	CERS2
219960	0.18986	-0.41789	0.18986	-0.41789	-0.60775	OR10Q1	Others	OR10Q1
53832	0.045972	-0.56074	0.045972	-0.56074	-0.606712	IL20RA	Group4	NA
661	-0.51251	-1.1192	-0.51251	-1.1192	-0.60669	POLR3D	Others	POLR3D
389856	0.27007	-0.33649	0.27007	-0.33649	-0.60656	USP27X	Others	USP27X
26470	-0.40567	-1.0121	-0.40567	-1.0121	-0.60643	SEZ6L2	Others	SEZ6L2
57713	0.34071	-0.26567	0.34071	-0.26567	-0.60638	SFMBT2	Others	SFMBT2
10744	0.13675	-0.46957	0.13675	-0.46957	-0.60632	PTTG2	Group4	NA
55294	-0.83359	-1.4398	-0.83359	-1.4398	-0.60621	FBXW7	Others	FBXW7
3419	-1.2626	-1.8688	-1.2626	-1.8688	-0.6062	IDH3A	Others	IDH3A
84232	-0.22791	-0.8341	-0.22791	-0.8341	-0.60619	MAF1	Group4	NA
7186	-0.23639	-0.84241	-0.23639	-0.84241	-0.60602	TRAF2	Group4	NA
51750	-0.62897	-1.2349	-0.62897	-1.2349	-0.60593	RTEL1	Others	RTEL1
1615	-1.5086	-2.1145	-1.5086	-2.1145	-0.6059	DARS	Others	DARS
27349	-0.82986	-1.4356	-0.82986	-1.4356	-0.60574	MCAT	Others	MCAT
403239	-0.082268	-0.6877	-0.082268	-0.6877	-0.605432	OR2T27	Group4	NA
56829	0.12759	-0.47752	0.12759	-0.47752	-0.60511	ZC3HAV1	Group4	NA
253558	0.44411	-0.16052	0.44411	-0.16052	-0.60463	LCLAT1	Group3	NA
1475	0.5723	-0.032225	0.5723	-0.032225	-0.604525	CSTA	Group3	NA
11041	0.29369	-0.31079	0.29369	-0.31079	-0.60448	B4GAT1	Others	B4GAT1
79712	0.58722	-0.016936	0.58722	-0.016936	-0.604156	GTDC1	Group3	NA
10633	0.302	-0.30198	0.302	-0.30198	-0.60398	RASL10A	Others	RASL10A
79685	0.63207	0.028261	0.63207	0.028261	-0.603809	SAP30L	Group3	NA
387266	-0.59548	-1.1992	-0.59548	-1.1992	-0.60372	KRTAP5-3	Others	KRTAP5-3
7743	0.20186	-0.40161	0.20186	-0.40161	-0.60347	ZNF189	Others	ZNF189
1600	0.71915	0.11633	0.71915	0.11633	-0.60282	DAB1	Group3	NA
9475	-0.48858	-1.0914	-0.48858	-1.0914	-0.60282	ROCK2	Others	ROCK2
6047	-1.3556	-1.9576	-1.3556	-1.9576	-0.602	RNF4	Others	RNF4
4507	0.65317	0.051445	0.65317	0.051445	-0.601725	MTAP	Group3	NA
64151	-1.0896	-1.6903	-1.0896	-1.6903	-0.6007	NCAPG	Others	NCAPG
53407	-0.62366	-1.2242	-0.62366	-1.2242	-0.60054	STX18	Others	STX18
2491	-0.22335	-0.82335	-0.22335	-0.82335	-0.6	CENPI	Group4	NA
22909	0.18176	-0.41787	0.18176	-0.41787	-0.59963	FAN1	Others	FAN1
144448	0.70362	0.10409	0.70362	0.10409	-0.59953	TSPAN19	Group3	NA
26015	-1.6242	-2.2235	-1.6242	-2.2235	-0.5993	RPAP1	Others	RPAP1
375287	0.24856	-0.35036	0.24856	-0.35036	-0.59892	RBM43	Others	RBM43
25788	-0.13655	-0.73531	-0.13655	-0.73531	-0.59876	RAD54B	Group4	NA
257415	0.53953	-0.059179	0.53953	-0.059179	-0.598709	FAM133B	Group3	NA
389432	0.91034	0.31179	0.91034	0.31179	-0.59855	SAMD5	Group3	NA
65003	-1.2607	-1.8592	-1.2607	-1.8592	-0.5985	MRPL11	Others	MRPL11
6649	0.037934	-0.55964	0.037934	-0.55964	-0.597574	SOD3	Group4	NA
241	0.526	-0.071324	0.526	-0.071324	-0.597324	ALOX5AP	Group3	NA
64949	-0.057199	-0.65436	-0.057199	-0.65436	-0.597161	MRPS26	Group4	NA
23197	-0.21395	-0.81111	-0.21395	-0.81111	-0.59716	FAF2	Group4	NA
80764	-0.080187	-0.67709	-0.080187	-0.67709	-0.596903	THAP7	Group4	NA
7099	0.62036	0.023527	0.62036	0.023527	-0.596833	TLR4	Group3	NA
440563	-0.10395	-0.70017	-0.10395	-0.70017	-0.59622	HNRNPCL2	Group4	NA
7979	-0.66882	-1.265	-0.66882	-1.265	-0.59618	SHFM1	Others	SHFM1
8736	0.77901	0.18291	0.77901	0.18291	-0.5961	MYOM1	Group3	NA
27031	0.062206	-0.53342	0.062206	-0.53342	-0.595626	NPHP3	Group4	NA
9369	0.091567	-0.504	0.091567	-0.504	-0.595567	NRXN3	Group4	NA
84908	0.22724	-0.36832	0.22724	-0.36832	-0.59556	FAM136A	Others	FAM136A
10747	-0.25428	-0.84981	-0.25428	-0.84981	-0.59553	MASP2	Group4	NA
1382	0.47984	-0.11547	0.47984	-0.11547	-0.59531	CRABP2	Group3	NA
4869	-0.73094	-1.3261	-0.73094	-1.3261	-0.59516	NPM1	Others	NPM1
56112	0.41636	-0.1786	0.41636	-0.1786	-0.59496	PCDHGA3	Group3	NA
55813	-0.49039	-1.0852	-0.49039	-1.0852	-0.59481	UTP6	Others	UTP6
29015	0.55124	-0.043448	0.55124	-0.043448	-0.594688	SLC43A3	Group3	NA
3623	-0.22261	-0.81706	-0.22261	-0.81706	-0.59445	INHA	Group4	NA
27239	0.36059	-0.23381	0.36059	-0.23381	-0.5944	GPR162	Others	GPR162
22878	-0.13758	-0.73175	-0.13758	-0.73175	-0.59417	TRAPPC8	Group4	NA
26053	0.3286	-0.26518	0.3286	-0.26518	-0.59378	AUTS2	Others	AUTS2
4750	-0.0036623	-0.59732	-0.0036623	-0.59732	-0.593658	NEK1	Group4	NA
205	-0.21706	-0.80992	-0.21706	-0.80992	-0.59286	AK4	Group4	NA
90827	-0.2338	-0.82664	-0.2338	-0.82664	-0.59284	ZNF479	Group4	NA
283999	0.075642	-0.51715	0.075642	-0.51715	-0.592792	TMEM235	Group4	NA
2488	0.30936	-0.28335	0.30936	-0.28335	-0.59271	FSHB	Others	FSHB
9525	0.19263	-0.39993	0.19263	-0.39993	-0.59256	VPS4B	Others	VPS4B
54346	0.23386	-0.35847	0.23386	-0.35847	-0.59233	UNC93A	Others	UNC93A
10641	0.39636	-0.19585	0.39636	-0.19585	-0.59221	NPRL2	Group3	NA
84181	-0.27823	-0.87035	-0.27823	-0.87035	-0.59212	CHD6	Group4	NA
9837	-1.7728	-2.3643	-1.7728	-2.3643	-0.5915	GINS1	Others	GINS1
57620	0.30735	-0.28329	0.30735	-0.28329	-0.59064	STIM2	Others	STIM2
1501	0.52245	-0.067779	0.52245	-0.067779	-0.590229	CTNND2	Group3	NA
10969	-0.60955	-1.1993	-0.60955	-1.1993	-0.58975	EBNA1BP2	Others	EBNA1BP2
338398	0.44518	-0.1444	0.44518	-0.1444	-0.58958	TAS2R60	Group3	NA
5230	-1.0761	-1.6653	-1.0761	-1.6653	-0.5892	PGK1	Others	PGK1
219865	0.71735	0.12849	0.71735	0.12849	-0.58886	OR8G5	Group3	NA
3592	0.42574	-0.16298	0.42574	-0.16298	-0.58872	IL12A	Group3	NA
6510	0.27444	-0.31346	0.27444	-0.31346	-0.5879	SLC1A5	Others	SLC1A5
100170765	-0.71772	-1.3056	-0.71772	-1.3056	-0.58788	ERICH4	Others	ERICH4
10293	-0.93575	-1.5233	-0.93575	-1.5233	-0.58755	TRAIP	Others	TRAIP
10552	0.37359	-0.2138	0.37359	-0.2138	-0.58739	ARPC1A	Group3	NA
56257	-0.39921	-0.98659	-0.39921	-0.98659	-0.58738	MEPCE	Others	MEPCE
162655	0.47753	-0.10984	0.47753	-0.10984	-0.58737	ZNF519	Group3	NA
374879	0.18302	-0.40419	0.18302	-0.40419	-0.58721	ZNF699	Others	ZNF699
4680	0.10364	-0.48289	0.10364	-0.48289	-0.58653	CEACAM6	Group4	NA
347344	0.47666	-0.10981	0.47666	-0.10981	-0.58647	ZNF81	Group3	NA
7319	0.50494	-0.081396	0.50494	-0.081396	-0.586336	UBE2A	Group3	NA
27097	0.16592	-0.42002	0.16592	-0.42002	-0.58594	TAF5L	Others	TAF5L
221895	0.6318	0.045911	0.6318	0.045911	-0.585889	JAZF1	Group3	NA
10712	0.1055	-0.48038	0.1055	-0.48038	-0.58588	FAM189B	Group4	NA
3560	-0.21022	-0.796	-0.21022	-0.796	-0.58578	IL2RB	Group4	NA
7403	0.20477	-0.38094	0.20477	-0.38094	-0.58571	KDM6A	Others	KDM6A
2796	0.4755	-0.10998	0.4755	-0.10998	-0.58548	GNRH1	Group3	NA
11021	0.1248	-0.45991	0.1248	-0.45991	-0.58471	RAB35	Others	RAB35
5463	0.31474	-0.26927	0.31474	-0.26927	-0.58401	POU6F1	Others	POU6F1
54460	-1.0161	-1.6001	-1.0161	-1.6001	-0.584	MRPS21	Others	MRPS21
5791	-0.19514	-0.77896	-0.19514	-0.77896	-0.58382	PTPRE	Group4	NA
1144	0.24357	-0.33964	0.24357	-0.33964	-0.58321	CHRND	Others	CHRND
55692	0.24091	-0.34138	0.24091	-0.34138	-0.58229	LUC7L	Others	LUC7L
55703	-0.81369	-1.3959	-0.81369	-1.3959	-0.58221	POLR3B	Others	POLR3B
4633	0.13471	-0.44737	0.13471	-0.44737	-0.58208	MYL2	Others	MYL2
284525	0.24332	-0.33875	0.24332	-0.33875	-0.58207	SLC9C2	Others	SLC9C2
10637	0.25611	-0.32589	0.25611	-0.32589	-0.582	LEFTY1	Others	LEFTY1
64787	0.13947	-0.44201	0.13947	-0.44201	-0.58148	EPS8L2	Others	EPS8L2
131831	-0.11918	-0.70064	-0.11918	-0.70064	-0.58146	ERICH6	Group4	NA
23760	0.25589	-0.32514	0.25589	-0.32514	-0.58103	PITPNB	Others	PITPNB
57337	0.043123	-0.53786	0.043123	-0.53786	-0.580983	SENP7	Group4	NA
79987	0.83165	0.25096	0.83165	0.25096	-0.58069	SVEP1	Group3	NA
246330	0.087609	-0.49283	0.087609	-0.49283	-0.580439	PELI3	Group4	NA
51451	-0.91918	-1.4996	-0.91918	-1.4996	-0.58042	LCMT1	Others	LCMT1
7917	-0.70997	-1.2899	-0.70997	-1.2899	-0.57993	BAG6	Others	BAG6
10939	-0.86138	-1.4413	-0.86138	-1.4413	-0.57992	AFG3L2	Others	AFG3L2
4589	0.38437	-0.19534	0.38437	-0.19534	-0.57971	MUC7	Group3	NA
8907	-0.14691	-0.72652	-0.14691	-0.72652	-0.57961	AP1M1	Group4	NA
134218	0.16226	-0.41726	0.16226	-0.41726	-0.57952	DNAJC21	Others	DNAJC21
6387	0.41427	-0.16508	0.41427	-0.16508	-0.57935	CXCL12	Group3	NA
65084	0.42372	-0.15535	0.42372	-0.15535	-0.57907	TMEM135	Group3	NA
9817	0.60527	0.026218	0.60527	0.026218	-0.579052	KEAP1	Group3	NA
129563	0.23686	-0.34178	0.23686	-0.34178	-0.57864	DIS3L2	Others	DIS3L2
1345	-0.19331	-0.77175	-0.19331	-0.77175	-0.57844	COX6C	Group4	NA
23551	0.20616	-0.37227	0.20616	-0.37227	-0.57843	RASD2	Others	RASD2
390151	0.20411	-0.37373	0.20411	-0.37373	-0.57784	OR8H2	Others	OR8H2
4436	0.38505	-0.19259	0.38505	-0.19259	-0.57764	MSH2	Group3	NA
54596	0.29494	-0.28257	0.29494	-0.28257	-0.57751	L1TD1	Others	L1TD1
85438	0.3615	-0.21586	0.3615	-0.21586	-0.57736	CABS1	Others	CABS1
668	0.050045	-0.52725	0.050045	-0.52725	-0.577295	FOXL2	Group4	NA
65010	0.36222	-0.21489	0.36222	-0.21489	-0.57711	SLC26A6	Others	SLC26A6
23495	-0.12175	-0.69845	-0.12175	-0.69845	-0.5767	TNFRSF13B	Group4	NA
3717	0.69048	0.1139	0.69048	0.1139	-0.57658	JAK2	Group3	NA
55107	0.10577	-0.4698	0.10577	-0.4698	-0.57557	ANO1	Group4	NA
5681	0.52924	-0.045982	0.52924	-0.045982	-0.575222	PSKH1	Group3	NA
51510	-0.36498	-0.93952	-0.36498	-0.93952	-0.57454	CHMP5	Group4	NA
79943	0.023389	-0.55111	0.023389	-0.55111	-0.574499	ZNF696	Group4	NA
351	0.69416	0.12004	0.69416	0.12004	-0.57412	APP	Group3	NA
10742	0.29515	-0.27883	0.29515	-0.27883	-0.57398	RAI2	Others	RAI2
8220	-0.96436	-1.5383	-0.96436	-1.5383	-0.57394	DGCR14	Others	DGCR14
6731	-1.1419	-1.7149	-1.1419	-1.7149	-0.573	SRP72	Others	SRP72
55212	-0.20221	-0.7748	-0.20221	-0.7748	-0.57259	BBS7	Group4	NA
54809	0.218	-0.3544	0.218	-0.3544	-0.5724	SAMD9	Others	SAMD9
283578	0.18158	-0.39053	0.18158	-0.39053	-0.57211	TMED8	Others	TMED8
8737	0.012054	-0.55999	0.012054	-0.55999	-0.572044	RIPK1	Group4	NA
10886	0.039121	-0.53286	0.039121	-0.53286	-0.571981	NPFFR2	Group4	NA
387787	0.031928	-0.53987	0.031928	-0.53987	-0.571798	LIPT2	Group4	NA
1748	0.011256	-0.55918	0.011256	-0.55918	-0.570436	DLX4	Group4	NA
5532	-0.20201	-0.77203	-0.20201	-0.77203	-0.57002	PPP3CB	Group4	NA
5018	-0.98973	-1.5597	-0.98973	-1.5597	-0.56997	OXA1L	Others	OXA1L
54881	-0.86365	-1.4332	-0.86365	-1.4332	-0.56955	TEX10	Others	TEX10
7866	-0.12641	-0.69594	-0.12641	-0.69594	-0.56953	IFRD2	Group4	NA
9821	-0.26427	-0.83337	-0.26427	-0.83337	-0.5691	RB1CC1	Group4	NA
6457	0.4797	-0.089192	0.4797	-0.089192	-0.568892	SH3GL3	Group3	NA
84450	0.6905	0.12209	0.6905	0.12209	-0.56841	ZNF512	Group3	NA
10880	0.30498	-0.26336	0.30498	-0.26336	-0.56834	ACTL7B	Others	ACTL7B
51124	-0.6243	-1.1926	-0.6243	-1.1926	-0.5683	IER3IP1	Others	IER3IP1
55206	-0.44378	-1.0119	-0.44378	-1.0119	-0.56812	SBNO1	Others	SBNO1
1757	0.21302	-0.35448	0.21302	-0.35448	-0.5675	SARDH	Others	SARDH
78997	0.48302	-0.084447	0.48302	-0.084447	-0.567467	GDAP1L1	Group3	NA
51046	0.4398	-0.12729	0.4398	-0.12729	-0.56709	ST8SIA3	Group3	NA
116379	0.42836	-0.13827	0.42836	-0.13827	-0.56663	IL22RA2	Group3	NA
5093	-1.8745	-2.4411	-1.8745	-2.4411	-0.5666	PCBP1	Others	PCBP1
7277	-0.84211	-1.4087	-0.84211	-1.4087	-0.56659	TUBA4A	Others	TUBA4A
10746	0.31891	-0.24766	0.31891	-0.24766	-0.56657	MAP3K2	Others	MAP3K2
56920	-0.23399	-0.80041	-0.23399	-0.80041	-0.56642	SEMA3G	Group4	NA
5436	-0.94771	-1.5137	-0.94771	-1.5137	-0.56599	POLR2G	Others	POLR2G
64427	-0.47621	-1.0419	-0.47621	-1.0419	-0.56569	TTC31	Others	TTC31
137902	0.23492	-0.33075	0.23492	-0.33075	-0.56567	PXDNL	Others	PXDNL
80313	-0.20232	-0.76769	-0.20232	-0.76769	-0.56537	LRRC27	Group4	NA
11051	-1.1043	-1.6694	-1.1043	-1.6694	-0.5651	NUDT21	Others	NUDT21
5406	0.50268	-0.062174	0.50268	-0.062174	-0.564854	PNLIP	Group3	NA
3985	0.24644	-0.3181	0.24644	-0.3181	-0.56454	LIMK2	Others	LIMK2
79921	-0.055661	-0.61977	-0.055661	-0.61977	-0.564109	TCEAL4	Group4	NA
9321	-0.39923	-0.96331	-0.39923	-0.96331	-0.56408	TRIP11	Others	TRIP11
80790	-0.34168	-0.9045	-0.34168	-0.9045	-0.56282	CMIP	Group4	NA
23047	0.063381	-0.4992	0.063381	-0.4992	-0.562581	PDS5B	Group4	NA
80864	0.16176	-0.40077	0.16176	-0.40077	-0.56253	EGFL8	Others	EGFL8
653808	0.81177	0.24932	0.81177	0.24932	-0.56245	ZG16	Group3	NA
348980	0.3473	-0.21511	0.3473	-0.21511	-0.56241	HCN1	Others	HCN1
3579	0.10981	-0.45252	0.10981	-0.45252	-0.56233	CXCR2	Others	CXCR2
64092	0.25043	-0.31144	0.25043	-0.31144	-0.56187	SAMSN1	Others	SAMSN1
55832	0.11678	-0.44505	0.11678	-0.44505	-0.56183	CAND1	Others	CAND1
6326	0.15042	-0.41136	0.15042	-0.41136	-0.56178	SCN2A	Others	SCN2A
965	0.073118	-0.48854	0.073118	-0.48854	-0.561658	CD58	Group4	NA
9804	-1.0961	-1.6576	-1.0961	-1.6576	-0.5615	TOMM20	Others	TOMM20
23223	-0.81879	-1.3799	-0.81879	-1.3799	-0.56111	RRP12	Others	RRP12
256227	0.21191	-0.34906	0.21191	-0.34906	-0.56097	STEAP1B	Others	STEAP1B
6291	0.35231	-0.20857	0.35231	-0.20857	-0.56088	SAA4	Others	SAA4
340745	0.30316	-0.2575	0.30316	-0.2575	-0.56066	LRIT2	Others	LRIT2
54552	-1.4627	-2.0233	-1.4627	-2.0233	-0.5606	GNL3L	Others	GNL3L
6490	-0.13685	-0.69668	-0.13685	-0.69668	-0.55983	PMEL	Group4	NA
2213	0.3236	-0.23597	0.3236	-0.23597	-0.55957	FCGR2B	Others	FCGR2B
85358	0.58615	0.026954	0.58615	0.026954	-0.559196	SHANK3	Group3	NA
255725	0.65878	0.09972	0.65878	0.09972	-0.55906	OR52B2	Group3	NA
390152	0.3362	-0.22275	0.3362	-0.22275	-0.55895	OR8H3	Others	OR8H3
55676	-0.14088	-0.69968	-0.14088	-0.69968	-0.5588	SLC30A6	Group4	NA
114112	0.63721	0.078429	0.63721	0.078429	-0.558781	TXNRD3	Group3	NA
113510	0.067934	-0.49084	0.067934	-0.49084	-0.558774	HELQ	Group4	NA
8513	0.61311	0.054627	0.61311	0.054627	-0.558483	LIPF	Group3	NA
1290	0.44765	-0.11058	0.44765	-0.11058	-0.55823	COL5A2	Group3	NA
83607	0.14713	-0.4108	0.14713	-0.4108	-0.55793	AMMECR1L	Others	AMMECR1L
81857	-0.46695	-1.024	-0.46695	-1.024	-0.55705	MED25	Others	MED25
6888	0.22838	-0.32836	0.22838	-0.32836	-0.55674	TALDO1	Others	TALDO1
9829	0.22416	-0.33257	0.22416	-0.33257	-0.55673	DNAJC6	Others	DNAJC6
5906	-0.0025099	-0.55901	-0.0025099	-0.55901	-0.5565	RAP1A	Group4	NA
10876	1.0291	0.47289	1.0291	0.47289	-0.55621	EDDM3A	Others	EDDM3A
26063	0.15607	-0.39972	0.15607	-0.39972	-0.55579	DECR2	Others	DECR2
128209	0.067433	-0.48811	0.067433	-0.48811	-0.555543	KLF17	Group4	NA
64976	-1.1758	-1.7312	-1.1758	-1.7312	-0.5554	MRPL40	Others	MRPL40
80162	-0.32767	-0.88277	-0.32767	-0.88277	-0.5551	ATHL1	Group4	NA
51477	0.33484	-0.22022	0.33484	-0.22022	-0.55506	ISYNA1	Others	ISYNA1
84168	0.47508	-0.079926	0.47508	-0.079926	-0.555006	ANTXR1	Group3	NA
8065	0.37279	-0.18193	0.37279	-0.18193	-0.55472	CUL5	Group3	NA
27158	-1.4344	-1.989	-1.4344	-1.989	-0.5546	NDOR1	Others	NDOR1
347169	-0.052424	-0.60697	-0.052424	-0.60697	-0.554546	OR1B1	Group4	NA
5160	0.55445	3.01e-05	0.55445	3.01e-05	-0.55442	PDHA1	Group3	NA
254268	-0.52292	-1.0771	-0.52292	-1.0771	-0.55418	AKNAD1	Others	AKNAD1
9666	0.17694	-0.37721	0.17694	-0.37721	-0.55415	DZIP3	Others	DZIP3
80254	-0.34762	-0.90144	-0.34762	-0.90144	-0.55382	CEP63	Group4	NA
257194	0.47866	-0.07508	0.47866	-0.07508	-0.55374	NEGR1	Group3	NA
23031	0.29217	-0.26112	0.29217	-0.26112	-0.55329	MAST3	Others	MAST3
115650	0.23701	-0.31584	0.23701	-0.31584	-0.55285	TNFRSF13C	Others	TNFRSF13C
375337	-0.46979	-1.0221	-0.46979	-1.0221	-0.55231	TOPAZ1	Others	TOPAZ1
57221	0.047594	-0.5047	0.047594	-0.5047	-0.552294	KIAA1244	Group4	NA
51530	-0.27739	-0.82968	-0.27739	-0.82968	-0.55229	ZC3HC1	Group4	NA
155465	0.72265	0.17092	0.72265	0.17092	-0.55173	AGR3	Group3	NA
4084	0.5007	-0.05064	0.5007	-0.05064	-0.55134	MXD1	Group3	NA
7252	0.92395	0.37263	0.92395	0.37263	-0.55132	TSHB	Group3	NA
116150	-0.31392	-0.86481	-0.31392	-0.86481	-0.55089	NUS1	Group4	NA
92	-0.55952	-1.1103	-0.55952	-1.1103	-0.55078	ACVR2A	Others	ACVR2A
6640	0.4125	-0.13793	0.4125	-0.13793	-0.55043	SNTA1	Group3	NA
138639	1.0933	0.54297	1.0933	0.54297	-0.55033	PTPDC1	Others	PTPDC1
150165	0.51961	-0.029994	0.51961	-0.029994	-0.549604	XKR3	Group3	NA
134430	-0.59727	-1.1466	-0.59727	-1.1466	-0.54933	WDR36	Others	WDR36
284948	0.10221	-0.447	0.10221	-0.447	-0.54921	SH2D6	Others	SH2D6
2175	-0.31428	-0.86327	-0.31428	-0.86327	-0.54899	FANCA	Group4	NA
55558	0.057958	-0.49007	0.057958	-0.49007	-0.548028	PLXNA3	Group4	NA
23065	-1.3665	-1.9145	-1.3665	-1.9145	-0.548	EMC1	Others	EMC1
55846	0.26119	-0.28644	0.26119	-0.28644	-0.54763	ITFG2	Others	ITFG2
8924	-0.075047	-0.62259	-0.075047	-0.62259	-0.547543	HERC2	Group4	NA
9267	0.049198	-0.49823	0.049198	-0.49823	-0.547428	CYTH1	Group4	NA
57147	-0.23578	-0.78306	-0.23578	-0.78306	-0.54728	SCYL3	Group4	NA
653067	0.52526	-0.021812	0.52526	-0.021812	-0.547072	XAGE1E	Group3	NA
26517	-1.2106	-1.7574	-1.2106	-1.7574	-0.5468	TIMM13	Others	TIMM13
115273	0.099934	-0.44656	0.099934	-0.44656	-0.546494	RAB42	Others	RAB42
4236	-1.5153	-2.0614	-1.5153	-2.0614	-0.5461	MFAP1	Others	MFAP1
1832	0.23549	-0.31041	0.23549	-0.31041	-0.5459	DSP	Others	DSP
390195	0.31757	-0.22811	0.31757	-0.22811	-0.54568	OR5AN1	Others	OR5AN1
124857	0.35652	-0.18914	0.35652	-0.18914	-0.54566	WFIKKN2	Others	WFIKKN2
23235	0.37115	-0.17435	0.37115	-0.17435	-0.5455	SIK2	Others	SIK2
55821	0.013956	-0.53154	0.013956	-0.53154	-0.545496	ALLC	Group4	NA
23587	-0.88218	-1.4275	-0.88218	-1.4275	-0.54532	ELP5	Others	ELP5
9131	-0.80731	-1.3526	-0.80731	-1.3526	-0.54529	AIFM1	Others	AIFM1
100505591	0.24694	-0.29827	0.24694	-0.29827	-0.54521	LRRC3C	Others	LRRC3C
54890	0.11838	-0.42672	0.11838	-0.42672	-0.5451	ALKBH5	Others	ALKBH5
128710	0.43276	-0.11229	0.43276	-0.11229	-0.54505	SLX4IP	Group3	NA
79953	0.32026	-0.22444	0.32026	-0.22444	-0.5447	SYNDIG1	Others	SYNDIG1
53345	0.29977	-0.24477	0.29977	-0.24477	-0.54454	TM6SF2	Others	TM6SF2
84561	-0.26868	-0.81294	-0.26868	-0.81294	-0.54426	SLC12A8	Group4	NA
5744	0.45122	-0.092681	0.45122	-0.092681	-0.543901	PTHLH	Group3	NA
392197	0.13957	-0.40433	0.13957	-0.40433	-0.5439	USP17L7	Others	USP17L7
130507	0.55831	0.014609	0.55831	0.014609	-0.543701	UBR3	Group3	NA
26000	0.032122	-0.51139	0.032122	-0.51139	-0.543512	TBC1D10B	Group4	NA
10521	0.38915	-0.15432	0.38915	-0.15432	-0.54347	DDX17	Group3	NA
7791	0.035335	-0.50803	0.035335	-0.50803	-0.543365	ZYX	Group4	NA
284058	-0.92194	-1.4653	-0.92194	-1.4653	-0.54336	KANSL1	Others	KANSL1
339390	-0.19132	-0.73453	-0.19132	-0.73453	-0.54321	CLEC4G	Group4	NA
27098	0.2861	-0.2564	0.2861	-0.2564	-0.5425	CLUL1	Others	CLUL1
8290	-0.27916	-0.82079	-0.27916	-0.82079	-0.54163	HIST3H3	Group4	NA
127294	-0.052088	-0.59358	-0.052088	-0.59358	-0.541492	MYOM3	Group4	NA
346528	-0.75347	-1.2949	-0.75347	-1.2949	-0.54143	OR2A1	Others	OR2A1
54821	-1.8416	-2.3829	-1.8416	-2.3829	-0.5413	ERCC6L	Others	ERCC6L
55644	-1.7931	-2.3343	-1.7931	-2.3343	-0.5412	OSGEP	Others	OSGEP
9380	0.71649	0.17556	0.71649	0.17556	-0.54093	GRHPR	Group3	NA
23620	0.22733	-0.31344	0.22733	-0.31344	-0.54077	NTSR2	Others	NTSR2
7127	-0.12942	-0.66984	-0.12942	-0.66984	-0.54042	TNFAIP2	Group4	NA
128408	0.3176	-0.22266	0.3176	-0.22266	-0.54026	BHLHE23	Others	BHLHE23
7267	0.82325	0.28311	0.82325	0.28311	-0.54014	TTC3	Group3	NA
54919	-0.47331	-1.0133	-0.47331	-1.0133	-0.53999	DNAAF5	Others	DNAAF5
9372	0.13321	-0.4067	0.13321	-0.4067	-0.53991	ZFYVE9	Others	ZFYVE9
196385	0.33469	-0.20519	0.33469	-0.20519	-0.53988	DNAH10	Others	DNAH10
5080	0.47383	-0.065002	0.47383	-0.065002	-0.538832	PAX6	Group3	NA
3151	0.28397	-0.25409	0.28397	-0.25409	-0.53806	HMGN2	Others	HMGN2
9935	0.2176	-0.32026	0.2176	-0.32026	-0.53786	MAFB	Others	MAFB
9125	-0.018843	-0.55609	-0.018843	-0.55609	-0.537247	RQCD1	Group4	NA
3127	0.17166	-0.36549	0.17166	-0.36549	-0.53715	HLA-DRB5	Others	HLA-DRB5
25858	0.47548	-0.061222	0.47548	-0.061222	-0.536702	TEX40	Group3	NA
6240	-1.7864	-2.3229	-1.7864	-2.3229	-0.5365	RRM1	Others	RRM1
23247	0.17887	-0.35755	0.17887	-0.35755	-0.53642	KIAA0556	Others	KIAA0556
50853	-0.23614	-0.77245	-0.23614	-0.77245	-0.53631	VILL	Group4	NA
55966	0.35034	-0.18542	0.35034	-0.18542	-0.53576	AJAP1	Others	AJAP1
51281	0.55687	0.0217	0.55687	0.0217	-0.53517	ANKMY1	Group3	NA
5981	-0.94359	-1.4785	-0.94359	-1.4785	-0.53491	RFC1	Others	RFC1
30820	-0.0071357	-0.54199	-0.0071357	-0.54199	-0.534854	KCNIP1	Group4	NA
64219	0.37947	-0.15523	0.37947	-0.15523	-0.5347	PJA1	Group3	NA
57554	0.30609	-0.22851	0.30609	-0.22851	-0.5346	LRRC7	Others	LRRC7
55631	0.29904	-0.23534	0.29904	-0.23534	-0.53438	LRRC40	Others	LRRC40
55748	-0.042935	-0.57723	-0.042935	-0.57723	-0.534295	CNDP2	Group4	NA
3983	0.33868	-0.1953	0.33868	-0.1953	-0.53398	ABLIM1	Others	ABLIM1
221476	0.15501	-0.37897	0.15501	-0.37897	-0.53398	PI16	Others	PI16
79157	0.95706	0.42335	0.95706	0.42335	-0.53371	MFSD11	Group3	MFSD11
84191	0.52851	-0.0051872	0.52851	-0.0051872	-0.533697	FAM96A	Group3	NA
130399	0.42493	-0.10873	0.42493	-0.10873	-0.53366	ACVR1C	Group3	NA
9162	-0.025863	-0.55942	-0.025863	-0.55942	-0.533557	DGKI	Group4	NA
83882	0.16757	-0.36595	0.16757	-0.36595	-0.53352	TSPAN10	Others	TSPAN10
286827	-0.0090945	-0.54256	-0.0090945	-0.54256	-0.533466	TRIM59	Group4	NA
340156	0.242	-0.29114	0.242	-0.29114	-0.53314	MYLK4	Others	MYLK4
79856	0.42238	-0.11071	0.42238	-0.11071	-0.53309	SNX22	Group3	NA
257160	0.28656	-0.24635	0.28656	-0.24635	-0.53291	RNF214	Others	RNF214
51142	-0.043841	-0.57668	-0.043841	-0.57668	-0.532839	CHCHD2	Group4	NA
8760	-0.58869	-1.1214	-0.58869	-1.1214	-0.53271	CDS2	Others	CDS2
55800	0.40403	-0.12843	0.40403	-0.12843	-0.53246	SCN3B	Group3	NA
2119	0.037194	-0.49513	0.037194	-0.49513	-0.532324	ETV5	Group4	NA
6830	-0.89132	-1.4234	-0.89132	-1.4234	-0.53208	SUPT6H	Others	SUPT6H
23767	0.59014	0.058339	0.59014	0.058339	-0.531801	FLRT3	Group3	NA
5476	0.09822	-0.43353	0.09822	-0.43353	-0.53175	CTSA	Others	CTSA
91754	0.7018	0.17022	0.7018	0.17022	-0.53158	NEK9	Group3	NA
54554	0.042128	-0.48939	0.042128	-0.48939	-0.531518	WDR5B	Group4	NA
10112	-1.3655	-1.897	-1.3655	-1.897	-0.5315	KIF20A	Others	KIF20A
5757	-1.1244	-1.6559	-1.1244	-1.6559	-0.5315	PTMA	Others	PTMA
57101	0.23611	-0.29534	0.23611	-0.29534	-0.53145	ANO2	Others	ANO2
4704	-0.33288	-0.86431	-0.33288	-0.86431	-0.53143	NDUFA9	Group4	NA
9960	0.52698	-0.0038748	0.52698	-0.0038748	-0.530855	USP3	Group3	NA
25996	0.015303	-0.51549	0.015303	-0.51549	-0.530793	REXO2	Group4	NA
2652	0.63072	0.099987	0.63072	0.099987	-0.530733	OPN1MW	Group3	NA
53344	0.38049	-0.1502	0.38049	-0.1502	-0.53069	CHIC1	Group3	NA
8808	0.48082	-0.049782	0.48082	-0.049782	-0.530602	IL1RL2	Group3	NA
10904	0.3593	-0.17109	0.3593	-0.17109	-0.53039	BLCAP	Others	BLCAP
100287478	-0.37046	-0.90069	-0.37046	-0.90069	-0.53023	USP17L21	Group4	NA
26290	-0.14388	-0.67393	-0.14388	-0.67393	-0.53005	GALNT8	Group4	NA
440295	0.10046	-0.42952	0.10046	-0.42952	-0.52998	GOLGA6L9	Others	GOLGA6L9
727851	-1.0179	-1.5478	-1.0179	-1.5478	-0.5299	RGPD8	Others	RGPD8
149175	0.51329	-0.016569	0.51329	-0.016569	-0.529859	MANEAL	Group3	NA
29883	0.11042	-0.4194	0.11042	-0.4194	-0.52982	CNOT7	Others	CNOT7
200634	0.23498	-0.29465	0.23498	-0.29465	-0.52963	KRTCAP3	Others	KRTCAP3
10039	-0.084006	-0.61341	-0.084006	-0.61341	-0.529404	PARP3	Group4	NA
1132	0.45081	-0.078286	0.45081	-0.078286	-0.529096	CHRM4	Group3	NA
1005	0.57375	0.044747	0.57375	0.044747	-0.529003	CDH7	Group3	NA
10609	0.16745	-0.36155	0.16745	-0.36155	-0.529	P3H4	Others	P3H4
158326	0.39053	-0.13837	0.39053	-0.13837	-0.5289	FREM1	Group3	NA
401190	0.0022705	-0.52658	0.0022705	-0.52658	-0.528851	RGS7BP	Group4	NA
9091	0.065169	-0.46365	0.065169	-0.46365	-0.528819	PIGQ	Group4	NA
84102	0.57709	0.048282	0.57709	0.048282	-0.528808	SLC41A2	Group3	NA
4778	0.14934	-0.37936	0.14934	-0.37936	-0.5287	NFE2	Others	NFE2
9798	-0.22265	-0.75125	-0.22265	-0.75125	-0.5286	IST1	Group4	NA
1641	0.44308	-0.08546	0.44308	-0.08546	-0.52854	DCX	Group3	NA
164832	0.12618	-0.40233	0.12618	-0.40233	-0.52851	LONRF2	Others	LONRF2
144132	-0.15659	-0.68505	-0.15659	-0.68505	-0.52846	DNHD1	Group4	NA
255324	0.16877	-0.3591	0.16877	-0.3591	-0.52787	EPGN	Others	EPGN
55802	-0.4729	-1.0006	-0.4729	-1.0006	-0.5277	DCP1A	Others	DCP1A
51132	0.095319	-0.43227	0.095319	-0.43227	-0.527589	RLIM	Others	RLIM
140612	0.1886	-0.3389	0.1886	-0.3389	-0.5275	ZFP28	Others	ZFP28
390443	0.28722	-0.23988	0.28722	-0.23988	-0.5271	RNASE9	Others	RNASE9
100507607	-0.020829	-0.54735	-0.020829	-0.54735	-0.526521	NPIPB9	Group4	NA
388743	-0.05357	-0.58009	-0.05357	-0.58009	-0.52652	CAPN8	Group4	NA
642658	-0.20016	-0.72653	-0.20016	-0.72653	-0.52637	SCX	Group4	NA
728591	0.72289	0.19719	0.72289	0.19719	-0.5257	CCDC169	Group3	NA
394263	-0.0092711	-0.53454	-0.0092711	-0.53454	-0.525269	MUC21	Group4	NA
125958	-0.094067	-0.61922	-0.094067	-0.61922	-0.525153	OR7D4	Group4	NA
5269	0.028744	-0.49608	0.028744	-0.49608	-0.524824	SERPINB6	Group4	NA
1657	0.57803	0.053384	0.57803	0.053384	-0.524646	DMXL1	Group3	NA
55154	-1.0446	-1.5692	-1.0446	-1.5692	-0.5246	MSTO1	Others	MSTO1
5921	0.36125	-0.16303	0.36125	-0.16303	-0.52428	RASA1	Others	RASA1
6568	0.1844	-0.33969	0.1844	-0.33969	-0.52409	SLC17A1	Others	SLC17A1
5598	0.25756	-0.26645	0.25756	-0.26645	-0.52401	MAPK7	Others	MAPK7
23155	-0.090968	-0.61374	-0.090968	-0.61374	-0.522772	CLCC1	Group4	NA
2853	0.34601	-0.17646	0.34601	-0.17646	-0.52247	GPR31	Others	GPR31
391712	0.45477	-0.067178	0.45477	-0.067178	-0.521948	TRIM61	Group3	NA
342184	0.28259	-0.23897	0.28259	-0.23897	-0.52156	FMN1	Others	FMN1
5119	-0.050251	-0.57175	-0.050251	-0.57175	-0.521499	CHMP1A	Group4	NA
579	0.40719	-0.11401	0.40719	-0.11401	-0.5212	NKX3-2	Group3	NA
149371	0.28338	-0.23728	0.28338	-0.23728	-0.52066	EXOC8	Others	EXOC8
377047	-0.12063	-0.64125	-0.12063	-0.64125	-0.52062	PRSS45	Group4	NA
51586	-0.3531	-0.8736	-0.3531	-0.8736	-0.5205	MED15	Group4	NA
11064	0.27375	-0.24614	0.27375	-0.24614	-0.51989	CNTRL	Others	CNTRL
256710	0.46039	-0.059356	0.46039	-0.059356	-0.519746	GLIPR1L1	Group3	NA
79736	-0.54798	-1.0676	-0.54798	-1.0676	-0.51962	TEFM	Others	TEFM
10482	-0.54005	-1.0593	-0.54005	-1.0593	-0.51925	NXF1	Others	NXF1
56342	-0.70204	-1.2207	-0.70204	-1.2207	-0.51866	PPAN	Others	PPAN
3678	0.23838	-0.28021	0.23838	-0.28021	-0.51859	ITGA5	Others	ITGA5
79230	0.47764	-0.0407	0.47764	-0.0407	-0.51834	ZNF557	Group3	NA
10404	0.28295	-0.23537	0.28295	-0.23537	-0.51832	CPQ	Others	CPQ
598	-1.302	-1.8203	-1.302	-1.8203	-0.5183	BCL2L1	Others	BCL2L1
79368	0.050302	-0.46711	0.050302	-0.46711	-0.517412	FCRL2	Group4	NA
6103	0.24511	-0.27205	0.24511	-0.27205	-0.51716	RPGR	Others	RPGR
113026	-0.13313	-0.65019	-0.13313	-0.65019	-0.51706	PLCD3	Group4	NA
388341	-0.11886	-0.63591	-0.11886	-0.63591	-0.51705	LRRC75A	Group4	NA
9971	-0.23717	-0.75404	-0.23717	-0.75404	-0.51687	NR1H4	Group4	NA
65062	0.23831	-0.27849	0.23831	-0.27849	-0.5168	TMEM237	Others	TMEM237
11056	-0.58482	-1.1013	-0.58482	-1.1013	-0.51648	DDX52	Others	DDX52
9749	-0.28448	-0.80081	-0.28448	-0.80081	-0.51633	PHACTR2	Group4	NA
3796	-0.68872	-1.2049	-0.68872	-1.2049	-0.51618	KIF2A	Others	KIF2A
79039	-0.69207	-1.2081	-0.69207	-1.2081	-0.51603	DDX54	Others	DDX54
4741	0.65053	0.13454	0.65053	0.13454	-0.51599	NEFM	Group3	NA
917	0.18689	-0.3291	0.18689	-0.3291	-0.51599	CD3G	Others	CD3G
7026	0.5378	0.022078	0.5378	0.022078	-0.515722	NR2F2	Group3	NA
25814	-1.0483	-1.5639	-1.0483	-1.5639	-0.5156	ATXN10	Others	ATXN10
2012	0.3578	-0.15779	0.3578	-0.15779	-0.51559	EMP1	Others	EMP1
10311	-0.031813	-0.54725	-0.031813	-0.54725	-0.515437	DSCR3	Group4	NA
10393	-0.6047	-1.1198	-0.6047	-1.1198	-0.5151	ANAPC10	Others	ANAPC10
56981	0.44204	-0.073032	0.44204	-0.073032	-0.515072	PRDM11	Group3	NA
134492	-0.301	-0.81605	-0.301	-0.81605	-0.51505	NUDCD2	Group4	NA
4298	1.1542	0.63915	1.1542	0.63915	-0.51505	MLLT1	Others	MLLT1
3048	-0.25545	-0.77048	-0.25545	-0.77048	-0.51503	HBG2	Group4	NA
774	0.022427	-0.49256	0.022427	-0.49256	-0.514987	CACNA1B	Group4	NA
10795	0.56362	0.048666	0.56362	0.048666	-0.514954	ZNF268	Group3	NA
6904	-0.98241	-1.497	-0.98241	-1.497	-0.51459	TBCD	Others	TBCD
26253	0.41798	-0.096255	0.41798	-0.096255	-0.514235	CLEC4E	Group3	NA
10980	-0.64587	-1.1599	-0.64587	-1.1599	-0.51403	COPS6	Others	COPS6
267012	0.39334	-0.12068	0.39334	-0.12068	-0.51402	DAOA	Group3	NA
8444	0.35577	-0.15809	0.35577	-0.15809	-0.51386	DYRK3	Others	DYRK3
53630	0.46989	-0.043897	0.46989	-0.043897	-0.513787	BCO1	Group3	NA
79983	0.40968	-0.1041	0.40968	-0.1041	-0.51378	POF1B	Group3	NA
51175	0.039772	-0.47354	0.039772	-0.47354	-0.513312	TUBE1	Group4	NA
285343	0.29112	-0.22216	0.29112	-0.22216	-0.51328	TCAIM	Others	TCAIM
11215	0.34214	-0.17109	0.34214	-0.17109	-0.51323	AKAP11	Others	AKAP11
79780	0.31415	-0.19804	0.31415	-0.19804	-0.51219	CCDC82	Others	CCDC82
6717	0.3889	-0.1231	0.3889	-0.1231	-0.512	SRI	Group3	NA
54925	0.14988	-0.36202	0.14988	-0.36202	-0.5119	ZSCAN32	Others	ZSCAN32
23187	-0.086105	-0.59788	-0.086105	-0.59788	-0.511775	PHLDB1	Group4	NA
8559	-0.36802	-0.87954	-0.36802	-0.87954	-0.51152	PRPF18	Group4	NA
9144	0.42022	-0.091289	0.42022	-0.091289	-0.511509	SYNGR2	Group3	NA
23512	-0.39287	-0.90424	-0.39287	-0.90424	-0.51137	SUZ12	Others	SUZ12
54960	-1.8085	-2.3197	-1.8085	-2.3197	-0.5112	GEMIN8	Others	GEMIN8
79019	-0.93673	-1.4479	-0.93673	-1.4479	-0.51117	CENPM	Others	CENPM
7076	-0.06814	-0.57857	-0.06814	-0.57857	-0.51043	TIMP1	Group4	NA
23392	0.42833	-0.081758	0.42833	-0.081758	-0.510088	KIAA0368	Group3	NA
6233	-0.55357	-1.0636	-0.55357	-1.0636	-0.51003	RPS27A	Others	RPS27A
1994	-0.68398	-1.1931	-0.68398	-1.1931	-0.50912	ELAVL1	Others	ELAVL1
6135	-0.1934	-0.70244	-0.1934	-0.70244	-0.50904	RPL11	Group4	NA
164395	0.30957	-0.19939	0.30957	-0.19939	-0.50896	TTLL9	Others	TTLL9
5863	0.0038392	-0.50504	0.0038392	-0.50504	-0.508879	RGL2	Group4	NA
7106	0.20134	-0.30746	0.20134	-0.30746	-0.5088	TSPAN4	Others	TSPAN4
9793	0.18625	-0.32234	0.18625	-0.32234	-0.50859	CKAP5	Others	CKAP5
894	-0.41841	-0.92694	-0.41841	-0.92694	-0.50853	CCND2	Others	CCND2
390064	0.24477	-0.26364	0.24477	-0.26364	-0.50841	OR51I2	Others	OR51I2
51347	0.057789	-0.45061	0.057789	-0.45061	-0.508399	TAOK3	Others	TAOK3
9354	0.44104	-0.067166	0.44104	-0.067166	-0.508206	UBE4A	Group3	NA
135924	0.45448	-0.053676	0.45448	-0.053676	-0.508156	OR9A2	Group3	NA
140731	-0.1608	-0.6688	-0.1608	-0.6688	-0.508	ANKRD60	Group4	NA
3428	0.49702	-0.010883	0.49702	-0.010883	-0.507903	IFI16	Group3	NA
64784	0.52652	0.019076	0.52652	0.019076	-0.507444	CRTC3	Group3	NA
79820	0.47537	-0.03183	0.47537	-0.03183	-0.5072	CATSPERB	Group3	NA
63924	0.10673	-0.40027	0.10673	-0.40027	-0.507	CIDEC	Others	CIDEC
386679	0.011525	-0.49538	0.011525	-0.49538	-0.506905	KRTAP10-2	Group4	NA
5428	-0.63334	-1.1401	-0.63334	-1.1401	-0.50676	POLG	Others	POLG
55503	0.46281	-0.043664	0.46281	-0.043664	-0.506474	TRPV6	Group3	NA
89958	-0.064369	-0.57051	-0.064369	-0.57051	-0.506141	SAPCD2	Group4	NA
56953	0.27031	-0.23571	0.27031	-0.23571	-0.50602	NT5M	Others	NT5M
7162	0.54798	0.041976	0.54798	0.041976	-0.506004	TPBG	Group3	NA
55096	0.3327	-0.17326	0.3327	-0.17326	-0.50596	EBLN2	Others	EBLN2
196743	0.23779	-0.26812	0.23779	-0.26812	-0.50591	PAOX	Others	PAOX
283383	0.48472	-0.021149	0.48472	-0.021149	-0.505869	GPR133	Group3	NA
57180	-0.3495	-0.85532	-0.3495	-0.85532	-0.50582	ACTR3B	Group4	NA
219986	0.637	0.13152	0.637	0.13152	-0.50548	OR4D11	Group3	NA
114785	-1.2899	-1.7949	-1.2899	-1.7949	-0.505	MBD6	Others	MBD6
9070	-0.93205	-1.437	-0.93205	-1.437	-0.50495	ASH2L	Others	ASH2L
10592	-0.98232	-1.487	-0.98232	-1.487	-0.50468	SMC2	Others	SMC2
3784	0.17597	-0.32859	0.17597	-0.32859	-0.50456	KCNQ1	Others	KCNQ1
5411	-0.096148	-0.60065	-0.096148	-0.60065	-0.504502	PNN	Group4	NA
121506	0.055438	-0.44868	0.055438	-0.44868	-0.504118	ERP27	Others	ERP27
6258	-0.061166	-0.56523	-0.061166	-0.56523	-0.504064	RXRG	Group4	NA
4889	0.52646	0.022397	0.52646	0.022397	-0.504063	NPY5R	Group3	NA
154150	0.069269	-0.4347	0.069269	-0.4347	-0.503969	HDGFL1	Others	HDGFL1
7384	-1.104	-1.6078	-1.104	-1.6078	-0.5038	UQCRC1	Others	UQCRC1
84084	0.21901	-0.28476	0.21901	-0.28476	-0.50377	RAB6C	Others	RAB6C
127254	0.10739	-0.39637	0.10739	-0.39637	-0.50376	ERICH3	Others	ERICH3
66035	0.45626	-0.047397	0.45626	-0.047397	-0.503657	SLC2A11	Group3	NA
22801	0.14213	-0.36152	0.14213	-0.36152	-0.50365	ITGA11	Others	ITGA11
1649	0.26837	-0.23526	0.26837	-0.23526	-0.50363	DDIT3	Others	DDIT3
11179	0.54438	0.040844	0.54438	0.040844	-0.503536	ZNF277	Group3	NA
346653	0.3023	-0.20103	0.3023	-0.20103	-0.50333	FAM71F2	Others	FAM71F2
51247	0.59172	0.088656	0.59172	0.088656	-0.503064	PAIP2	Group3	NA
84034	0.12029	-0.38263	0.12029	-0.38263	-0.50292	EMILIN2	Others	EMILIN2
221	0.36714	-0.1357	0.36714	-0.1357	-0.50284	ALDH3B1	Others	ALDH3B1
89872	0.086169	-0.41667	0.086169	-0.41667	-0.502839	AQP10	Others	AQP10
9662	0.014715	-0.48805	0.014715	-0.48805	-0.502765	CEP135	Group4	NA
29949	0.55566	0.052971	0.55566	0.052971	-0.502689	IL19	Group3	NA
10061	0.12114	-0.38153	0.12114	-0.38153	-0.50267	ABCF2	Others	ABCF2
138883	0.20547	-0.29697	0.20547	-0.29697	-0.50244	OR1N1	Others	OR1N1
84068	0.17714	-0.32521	0.17714	-0.32521	-0.50235	SLC10A7	Others	SLC10A7
339501	0.34429	-0.15802	0.34429	-0.15802	-0.50231	PRSS38	Others	PRSS38
402135	0.14571	-0.35655	0.14571	-0.35655	-0.50226	OR5K2	Others	OR5K2
140688	0.51498	0.012952	0.51498	0.012952	-0.502028	NOL4L	Group3	NA
64764	0.21201	-0.28998	0.21201	-0.28998	-0.50199	CREB3L2	Others	CREB3L2
100038246	-0.2992	-0.80095	-0.2992	-0.80095	-0.50175	TLX1NB	Group4	NA
338339	0.26058	-0.24106	0.26058	-0.24106	-0.50164	CLEC4D	Others	CLEC4D
23508	0.21596	-0.28542	0.21596	-0.28542	-0.50138	TTC9	Others	TTC9
11144	0.6741	0.17282	0.6741	0.17282	-0.50128	DMC1	Group3	NA
55973	0.66306	0.16197	0.66306	0.16197	-0.50109	BCAP29	Group3	NA
140685	-0.035345	-0.53612	-0.035345	-0.53612	-0.500775	ZBTB46	Group4	NA
8973	-0.15775	-0.65847	-0.15775	-0.65847	-0.50072	CHRNA6	Group4	NA
440	-1.1203	-1.621	-1.1203	-1.621	-0.5007	ASNS	Others	ASNS
153328	-0.14203	-0.64272	-0.14203	-0.64272	-0.50069	SLC25A48	Group4	NA
51267	0.49148	-0.0089655	0.49148	-0.0089655	-0.500445	CLEC1A	Group3	NA
90102	0.25973	-0.24051	0.25973	-0.24051	-0.50024	PHLDB2	Others	PHLDB2
2895	0.41134	-0.088576	0.41134	-0.088576	-0.499916	GRID2	Group3	NA
3034	-0.26364	-0.76306	-0.26364	-0.76306	-0.49942	HAL	Group4	NA
55837	-0.012239	-0.5111	-0.012239	-0.5111	-0.498861	EAPP	Group4	NA
140687	0.56867	0.069966	0.56867	0.069966	-0.498704	GCNT7	Group3	NA
60	-1.8833	-2.3819	-1.8833	-2.3819	-0.4986	ACTB	Others	ACTB
116068	0.042855	-0.45568	0.042855	-0.45568	-0.498535	LYSMD3	Others	LYSMD3
79874	0.46113	-0.037348	0.46113	-0.037348	-0.498478	RABEP2	Group3	NA
56256	0.6319	0.13348	0.6319	0.13348	-0.49842	SERTAD4	Group3	NA
23457	0.58115	0.082983	0.58115	0.082983	-0.498167	ABCB9	Group3	NA
391194	0.023314	-0.47484	0.023314	-0.47484	-0.498154	OR2M2	Group4	NA
55811	0.46037	-0.037655	0.46037	-0.037655	-0.498025	ADCY10	Group3	NA
1129	0.47842	-0.01934	0.47842	-0.01934	-0.49776	CHRM2	Group3	NA
9936	0.31111	-0.18642	0.31111	-0.18642	-0.49753	CD302	Others	CD302
26515	0.17007	-0.32744	0.17007	-0.32744	-0.49751	TIMM10B	Others	TIMM10B
64806	0.33381	-0.16359	0.33381	-0.16359	-0.4974	IL25	Others	IL25
51399	-0.81851	-1.3158	-0.81851	-1.3158	-0.49729	TRAPPC4	Others	TRAPPC4
23460	0.2619	-0.23492	0.2619	-0.23492	-0.49682	ABCA6	Others	ABCA6
1008	0.10471	-0.39197	0.10471	-0.39197	-0.49668	CDH10	Others	CDH10
10205	0.40413	-0.092243	0.40413	-0.092243	-0.496373	MPZL2	Group3	NA
51188	-1.0065	-1.5023	-1.0065	-1.5023	-0.4958	SS18L2	Others	SS18L2
146956	-0.026473	-0.52196	-0.026473	-0.52196	-0.495487	EME1	Group4	NA
285172	0.34668	-0.14856	0.34668	-0.14856	-0.49524	FAM126B	Others	FAM126B
284459	0.19843	-0.29636	0.19843	-0.29636	-0.49479	HKR1	Others	HKR1
2289	0.48205	-0.012735	0.48205	-0.012735	-0.494785	FKBP5	Group3	NA
153396	0.37861	-0.11611	0.37861	-0.11611	-0.49472	TMEM161B	Group3	NA
286530	0.15404	-0.34065	0.15404	-0.34065	-0.49469	P2RY8	Others	P2RY8
149069	-0.09432	-0.58895	-0.09432	-0.58895	-0.49463	DCDC2B	Group4	NA
7936	-0.20596	-0.70052	-0.20596	-0.70052	-0.49456	NELFE	Group4	NA
135152	-0.34241	-0.83681	-0.34241	-0.83681	-0.4944	B3GAT2	Group4	NA
136991	0.47171	-0.022572	0.47171	-0.022572	-0.494282	ASZ1	Group3	NA
10478	0.83789	0.34362	0.83789	0.34362	-0.49427	SLC25A17	Group3	NA
64129	0.051196	-0.44246	0.051196	-0.44246	-0.493656	TINAGL1	Others	TINAGL1
57018	-1.05	-1.5435	-1.05	-1.5435	-0.4935	CCNL1	Others	CCNL1
55333	0.51341	0.020092	0.51341	0.020092	-0.493318	SYNJ2BP	Group3	NA
53938	-0.038988	-0.53223	-0.038988	-0.53223	-0.493242	PPIL3	Group4	NA
353324	0.34686	-0.14638	0.34686	-0.14638	-0.49324	SPATA12	Others	SPATA12
3014	-1.206	-1.6991	-1.206	-1.6991	-0.4931	H2AFX	Others	H2AFX
7283	-2.0098	-2.5029	-2.0098	-2.5029	-0.4931	TUBG1	Others	TUBG1
55153	-0.76754	-1.2603	-0.76754	-1.2603	-0.49276	SDAD1	Others	SDAD1
116835	0.21331	-0.27944	0.21331	-0.27944	-0.49275	HSPA12B	Others	HSPA12B
9201	0.2703	-0.2222	0.2703	-0.2222	-0.4925	DCLK1	Others	DCLK1
220001	0.04929	-0.44313	0.04929	-0.44313	-0.49242	VWCE	Others	VWCE
6499	0.29044	-0.20196	0.29044	-0.20196	-0.4924	SKIV2L	Others	SKIV2L
10350	0.2379	-0.25446	0.2379	-0.25446	-0.49236	ABCA9	Others	ABCA9
285386	-0.22203	-0.71438	-0.22203	-0.71438	-0.49235	TPRG1	Group4	NA
55312	-0.16051	-0.65269	-0.16051	-0.65269	-0.49218	RFK	Group4	NA
79693	-1.2041	-1.6961	-1.2041	-1.6961	-0.492	YRDC	Others	YRDC
8896	-1.4014	-1.8933	-1.4014	-1.8933	-0.4919	BUD31	Others	BUD31
4620	0.17777	-0.3139	0.17777	-0.3139	-0.49167	MYH2	Others	MYH2
9569	0.38798	-0.1031	0.38798	-0.1031	-0.49108	GTF2IRD1	Group3	NA
384	0.48393	-0.0070524	0.48393	-0.0070524	-0.490982	ARG2	Group3	NA
5001	-1.3847	-1.8754	-1.3847	-1.8754	-0.4907	ORC5	Others	ORC5
339302	0.44465	-0.04602	0.44465	-0.04602	-0.49067	CPLX4	Group3	NA
23029	-0.31841	-0.80898	-0.31841	-0.80898	-0.49057	RBM34	Group4	NA
7225	-0.0014665	-0.49183	-0.0014665	-0.49183	-0.490364	TRPC6	Group4	NA
10755	0.58482	0.094524	0.58482	0.094524	-0.490296	GIPC1	Group3	NA
285782	0.83661	0.34695	0.83661	0.34695	-0.48966	CAGE1	Group3	NA
7327	-0.42312	-0.91233	-0.42312	-0.91233	-0.48921	UBE2G2	Others	UBE2G2
2729	-0.18215	-0.671	-0.18215	-0.671	-0.48885	GCLC	Group4	NA
7478	0.83613	0.34752	0.83613	0.34752	-0.48861	WNT8A	Group3	NA
284697	0.34788	-0.14051	0.34788	-0.14051	-0.48839	BTBD8	Others	BTBD8
55505	-0.24282	-0.73118	-0.24282	-0.73118	-0.48836	NOP10	Group4	NA
55326	0.65574	0.16753	0.65574	0.16753	-0.48821	AGPAT5	Group3	NA
9126	-2.2403	-2.7284	-2.2403	-2.7284	-0.4881	SMC3	Others	SMC3
9363	0.12911	-0.35899	0.12911	-0.35899	-0.4881	RAB33A	Others	RAB33A
140469	0.15012	-0.33795	0.15012	-0.33795	-0.48807	MYO3B	Others	MYO3B
113220	-0.24378	-0.73176	-0.24378	-0.73176	-0.48798	KIF12	Group4	NA
23094	0.17961	-0.30836	0.17961	-0.30836	-0.48797	SIPA1L3	Others	SIPA1L3
89848	0.12189	-0.366	0.12189	-0.366	-0.48789	FCHSD1	Others	FCHSD1
80014	0.16643	-0.32145	0.16643	-0.32145	-0.48788	WWC2	Others	WWC2
337968	0.2472	-0.24038	0.2472	-0.24038	-0.48758	KRTAP6-3	Others	KRTAP6-3
171017	-0.39455	-0.88203	-0.39455	-0.88203	-0.48748	ZNF384	Others	ZNF384
25929	-0.71459	-1.2016	-0.71459	-1.2016	-0.48701	GEMIN5	Others	GEMIN5
813	0.29639	-0.1906	0.29639	-0.1906	-0.48699	CALU	Others	CALU
340706	-0.17722	-0.66406	-0.17722	-0.66406	-0.48684	VWA2	Group4	NA
2078	0.16588	-0.32089	0.16588	-0.32089	-0.48677	ERG	Others	ERG
1687	0.19205	-0.29464	0.19205	-0.29464	-0.48669	DFNA5	Others	DFNA5
54492	0.37671	-0.10972	0.37671	-0.10972	-0.48643	NEURL1B	Group3	NA
2783	-0.56154	-1.0479	-0.56154	-1.0479	-0.48636	GNB2	Others	GNB2
5550	0.40514	-0.081216	0.40514	-0.081216	-0.486356	PREP	Group3	NA
23621	0.27165	-0.21459	0.27165	-0.21459	-0.48624	BACE1	Others	BACE1
9973	-0.44552	-0.93164	-0.44552	-0.93164	-0.48612	CCS	Others	CCS
6342	0.08093	-0.40491	0.08093	-0.40491	-0.48584	SCP2	Others	SCP2
55122	-0.31471	-0.80053	-0.31471	-0.80053	-0.48582	AKIRIN2	Group4	NA
2890	0.036806	-0.44899	0.036806	-0.44899	-0.485796	GRIA1	Others	GRIA1
5917	-1.7617	-2.2474	-1.7617	-2.2474	-0.4857	RARS	Others	RARS
140870	0.38741	-0.098006	0.38741	-0.098006	-0.485416	WFDC6	Group3	NA
4112	0.772	0.28661	0.772	0.28661	-0.48539	MAGEB1	Group3	NA
7762	0.22406	-0.26124	0.22406	-0.26124	-0.4853	ZNF215	Others	ZNF215
7325	0.22543	-0.25912	0.22543	-0.25912	-0.48455	UBE2E2	Others	UBE2E2
219417	0.49423	0.0097388	0.49423	0.0097388	-0.484491	OR8U1	Group3	NA
93100	0.37166	-0.11277	0.37166	-0.11277	-0.48443	NAPRT	Others	NAPRT
80851	0.22787	-0.25655	0.22787	-0.25655	-0.48442	SH3BP5L	Others	SH3BP5L
11160	0.014998	-0.46934	0.014998	-0.46934	-0.484338	ERLIN2	Group4	NA
129807	0.58861	0.10435	0.58861	0.10435	-0.48426	NEU4	Group3	NA
8266	0.50544	0.021434	0.50544	0.021434	-0.484006	UBL4A	Group3	NA
57118	0.20261	-0.28139	0.20261	-0.28139	-0.484	CAMK1D	Others	CAMK1D
5956	0.55744	0.073476	0.55744	0.073476	-0.483964	OPN1LW	Group3	NA
134548	0.5997	0.1158	0.5997	0.1158	-0.4839	SOWAHA	Group3	NA
26511	0.33379	-0.15003	0.33379	-0.15003	-0.48382	CHIC2	Others	CHIC2
151473	0.19997	-0.28355	0.19997	-0.28355	-0.48352	SLC16A14	Others	SLC16A14
1267	0.13274	-0.35056	0.13274	-0.35056	-0.4833	CNP	Others	CNP
27430	0.57383	0.090903	0.57383	0.090903	-0.482927	MAT2B	Group3	NA
1365	0.52935	0.04659	0.52935	0.04659	-0.48276	CLDN3	Group3	NA
1834	0.44827	-0.034478	0.44827	-0.034478	-0.482748	DSPP	Group3	NA
79188	0.33877	-0.14387	0.33877	-0.14387	-0.48264	TMEM43	Others	TMEM43
6779	0.21458	-0.268	0.21458	-0.268	-0.48258	STATH	Others	STATH
5554	0.66976	0.18777	0.66976	0.18777	-0.48199	PRH1	Group3	NA
728340	-0.090705	-0.57253	-0.090705	-0.57253	-0.481825	GTF2H2C	Group4	NA
2001	0.90824	0.4266	0.90824	0.4266	-0.48164	ELF5	Group3	NA
116535	0.36898	-0.11266	0.36898	-0.11266	-0.48164	MRGPRF	Others	MRGPRF
5036	-0.46651	-0.94789	-0.46651	-0.94789	-0.48138	PA2G4	Others	PA2G4
2554	0.46493	-0.016287	0.46493	-0.016287	-0.481217	GABRA1	Group3	NA
79295	0.22963	-0.25153	0.22963	-0.25153	-0.48116	OR5H6	Others	OR5H6
166752	-0.090675	-0.57179	-0.090675	-0.57179	-0.481115	FREM3	Group4	NA
125058	-0.15048	-0.63157	-0.15048	-0.63157	-0.48109	TBC1D16	Group4	NA
6494	0.36002	-0.12068	0.36002	-0.12068	-0.4807	SIPA1	Others	SIPA1
407738	0.56125	0.080687	0.56125	0.080687	-0.480563	FAM19A1	Group3	NA
56934	0.21658	-0.2639	0.21658	-0.2639	-0.48048	CA10	Others	CA10
26211	0.50794	0.027504	0.50794	0.027504	-0.480436	OR2F1	Group3	NA
83447	0.19693	-0.28292	0.19693	-0.28292	-0.47985	SLC25A31	Others	SLC25A31
10302	-1.0151	-1.4947	-1.0151	-1.4947	-0.4796	SNAPC5	Others	SNAPC5
57631	0.67126	0.19181	0.67126	0.19181	-0.47945	LRCH2	Group3	NA
64754	-0.077118	-0.55622	-0.077118	-0.55622	-0.479102	SMYD3	Group4	NA
390	0.69595	0.21698	0.69595	0.21698	-0.47897	RND3	Group3	NA
54954	0.42505	-0.053874	0.42505	-0.053874	-0.478924	FAM120C	Group3	NA
63982	0.72545	0.24676	0.72545	0.24676	-0.47869	ANO3	Group3	NA
1031	0.56553	0.087008	0.56553	0.087008	-0.478522	CDKN2C	Group3	NA
91768	0.41792	-0.060444	0.41792	-0.060444	-0.478364	CABLES1	Group3	NA
64359	0.086749	-0.39157	0.086749	-0.39157	-0.478319	NXN	Others	NXN
7769	-0.27318	-0.75133	-0.27318	-0.75133	-0.47815	ZNF226	Group4	NA
140836	0.49878	0.020751	0.49878	0.020751	-0.478029	BANF2	Group3	NA
348174	0.059043	-0.41881	0.059043	-0.41881	-0.477853	CLEC18A	Others	CLEC18A
81627	-0.30524	-0.78306	-0.30524	-0.78306	-0.47782	TRMT1L	Group4	NA
10920	-0.4765	-0.95429	-0.4765	-0.95429	-0.47779	COPS8	Others	COPS8
163051	0.85394	0.37621	0.85394	0.37621	-0.47773	ZNF709	Group3	NA
79447	0.20537	-0.27231	0.20537	-0.27231	-0.47768	PAGR1	Others	PAGR1
64405	-0.21489	-0.69254	-0.21489	-0.69254	-0.47765	CDH22	Group4	NA
100288142	0.047217	-0.43037	0.047217	-0.43037	-0.477587	NBPF20	Others	NBPF20
23233	0.048798	-0.4286	0.048798	-0.4286	-0.477398	EXOC6B	Others	EXOC6B
9706	0.097066	-0.38021	0.097066	-0.38021	-0.477276	ULK2	Others	ULK2
1667	0.46826	-0.0089917	0.46826	-0.0089917	-0.477252	DEFA1	Group3	NA
57507	0.4469	-0.0302	0.4469	-0.0302	-0.4771	ZNF608	Group3	NA
8314	-0.22941	-0.70638	-0.22941	-0.70638	-0.47697	BAP1	Group4	NA
23295	0.021413	-0.4555	0.021413	-0.4555	-0.476913	MGRN1	Others	MGRN1
51611	-0.75397	-1.2308	-0.75397	-1.2308	-0.47683	DPH5	Others	DPH5
54682	0.16304	-0.31343	0.16304	-0.31343	-0.47647	MANSC1	Others	MANSC1
6605	-0.31018	-0.78662	-0.31018	-0.78662	-0.47644	SMARCE1	Group4	NA
642517	0.53772	0.061372	0.53772	0.061372	-0.476348	AGAP9	Group3	NA
6876	0.41426	-0.062074	0.41426	-0.062074	-0.476334	TAGLN	Group3	NA
7434	0.64352	0.16729	0.64352	0.16729	-0.47623	VIPR2	Group3	NA
54869	0.1659	-0.31033	0.1659	-0.31033	-0.47623	EPS8L1	Others	EPS8L1
1519	0.42931	-0.046433	0.42931	-0.046433	-0.475743	CTSO	Group3	NA
6319	-0.96645	-1.442	-0.96645	-1.442	-0.47555	SCD	Others	SCD
101059918	0.35869	-0.11667	0.35869	-0.11667	-0.47536	GOLGA8R	Others	GOLGA8R
6051	0.4872	0.011858	0.4872	0.011858	-0.475342	RNPEP	Group3	NA
92747	0.26639	-0.20796	0.26639	-0.20796	-0.47435	BPIFB1	Others	BPIFB1
92291	0.18088	-0.29318	0.18088	-0.29318	-0.47406	CAPN13	Others	CAPN13
23361	0.14232	-0.33149	0.14232	-0.33149	-0.47381	ZNF629	Others	ZNF629
94234	-0.047709	-0.52125	-0.047709	-0.52125	-0.473541	FOXQ1	Group4	NA
283310	0.58432	0.11078	0.58432	0.11078	-0.47354	OTOGL	Group3	NA
51284	0.50092	0.027406	0.50092	0.027406	-0.473514	TLR7	Group3	NA
84859	0.30348	-0.16974	0.30348	-0.16974	-0.47322	LRCH3	Others	LRCH3
55859	0.43995	-0.033072	0.43995	-0.033072	-0.473022	BEX1	Group3	NA
221302	0.70158	0.22894	0.70158	0.22894	-0.47264	ZUFSP	Group3	NA
653145	0.27608	-0.19655	0.27608	-0.19655	-0.47263	ANXA8	Others	ANXA8
2273	0.099175	-0.37332	0.099175	-0.37332	-0.472495	FHL1	Others	FHL1
5886	-0.13659	-0.60881	-0.13659	-0.60881	-0.47222	RAD23A	Group4	NA
4179	0.36931	-0.10275	0.36931	-0.10275	-0.47206	CD46	Others	CD46
150726	0.32266	-0.14888	0.32266	-0.14888	-0.47154	FBXO41	Others	FBXO41
57622	0.25193	-0.21959	0.25193	-0.21959	-0.47152	LRFN1	Others	LRFN1
5564	0.41594	-0.055515	0.41594	-0.055515	-0.471455	PRKAB1	Group3	NA
6602	-0.38257	-0.85394	-0.38257	-0.85394	-0.47137	SMARCD1	Others	SMARCD1
221927	-0.50792	-0.97897	-0.50792	-0.97897	-0.47105	BRAT1	Others	BRAT1
80205	0.096798	-0.37422	0.096798	-0.37422	-0.471018	CHD9	Others	CHD9
10116	-0.12994	-0.60091	-0.12994	-0.60091	-0.47097	FEM1B	Group4	NA
64332	0.59484	0.12431	0.59484	0.12431	-0.47053	NFKBIZ	Group3	NA
390199	-0.38879	-0.85906	-0.38879	-0.85906	-0.47027	OR4D9	Others	OR4D9
8729	-1.2655	-1.7356	-1.2655	-1.7356	-0.4701	GBF1	Others	GBF1
401505	0.17519	-0.29479	0.17519	-0.29479	-0.46998	TOMM5	Others	TOMM5
23205	0.28396	-0.18586	0.28396	-0.18586	-0.46982	ACSBG1	Others	ACSBG1
153830	0.13153	-0.33807	0.13153	-0.33807	-0.4696	RNF145	Others	RNF145
55269	0.35691	-0.11263	0.35691	-0.11263	-0.46954	PSPC1	Others	PSPC1
6531	0.65626	0.18682	0.65626	0.18682	-0.46944	SLC6A3	Group3	NA
56882	0.59747	0.12804	0.59747	0.12804	-0.46943	CDC42SE1	Group3	NA
138050	-0.41797	-0.88739	-0.41797	-0.88739	-0.46942	HGSNAT	Others	HGSNAT
6300	0.063987	-0.40538	0.063987	-0.40538	-0.469367	MAPK12	Others	MAPK12
7448	0.63939	0.17059	0.63939	0.17059	-0.4688	VTN	Group3	NA
146279	0.3699	-0.098662	0.3699	-0.098662	-0.468562	TEKT5	Others	TEKT5
80757	0.46667	-0.0017302	0.46667	-0.0017302	-0.4684	TMEM121	Group3	NA
5889	-0.61232	-1.0807	-0.61232	-1.0807	-0.46838	RAD51C	Others	RAD51C
51109	0.38163	-0.086519	0.38163	-0.086519	-0.468149	RDH11	Group3	NA
25886	-0.22219	-0.69028	-0.22219	-0.69028	-0.46809	POC1A	Group4	NA
84696	0.054349	-0.4137	0.054349	-0.4137	-0.468049	ABHD1	Others	ABHD1
1193	0.71118	0.24314	0.71118	0.24314	-0.46804	CLIC2	Group3	NA
5717	-0.46226	-0.9302	-0.46226	-0.9302	-0.46794	PSMD11	Others	PSMD11
54576	0.38767	-0.079984	0.38767	-0.079984	-0.467654	UGT1A8	Group3	NA
1396	0.66349	0.19584	0.66349	0.19584	-0.46765	CRIP1	Group3	NA
11235	0.094342	-0.3732	0.094342	-0.3732	-0.467542	PDCD10	Others	PDCD10
221960	-0.47534	-0.9423	-0.47534	-0.9423	-0.46696	CCZ1B	Others	CCZ1B
5438	-1.0904	-1.5569	-1.0904	-1.5569	-0.4665	POLR2I	Others	POLR2I
284433	0.23112	-0.23517	0.23112	-0.23517	-0.46629	OR10H5	Others	OR10H5
51507	0.23607	-0.22967	0.23607	-0.22967	-0.46574	RTFDC1	Others	RTFDC1
284427	0.31009	-0.15563	0.31009	-0.15563	-0.46572	SLC25A41	Others	SLC25A41
93650	-0.21747	-0.68295	-0.21747	-0.68295	-0.46548	ACPT	Group4	NA
51542	-0.31706	-0.7824	-0.31706	-0.7824	-0.46534	VPS54	Group4	NA
394	0.14453	-0.32078	0.14453	-0.32078	-0.46531	ARHGAP5	Others	ARHGAP5
4758	0.099403	-0.36585	0.099403	-0.36585	-0.465253	NEU1	Others	NEU1
80774	0.22025	-0.24482	0.22025	-0.24482	-0.46507	LIMD2	Others	LIMD2
80128	0.21839	-0.24662	0.21839	-0.24662	-0.46501	TRIM46	Others	TRIM46
115584	0.581	0.11614	0.581	0.11614	-0.46486	SLC5A11	Group3	NA
148268	0.54634	0.081595	0.54634	0.081595	-0.464745	ZNF570	Group3	NA
100131017	0.31517	-0.14956	0.31517	-0.14956	-0.46473	ZNF316	Others	ZNF316
51069	-0.49711	-0.96177	-0.49711	-0.96177	-0.46466	MRPL2	Others	MRPL2
54974	-0.6938	-1.1583	-0.6938	-1.1583	-0.4645	THG1L	Others	THG1L
283337	0.26218	-0.20197	0.26218	-0.20197	-0.46415	ZNF740	Others	ZNF740
118980	0.21592	-0.24809	0.21592	-0.24809	-0.46401	SFXN2	Others	SFXN2
5192	-0.12143	-0.58538	-0.12143	-0.58538	-0.46395	PEX10	Group4	NA
4635	0.46298	-0.00032293	0.46298	-0.00032293	-0.463303	MYL4	Group3	NA
140775	0.46497	0.0018644	0.46497	0.0018644	-0.463106	SMCR8	Group3	NA
143244	-0.8086	-1.2717	-0.8086	-1.2717	-0.4631	EIF5AL1	Others	EIF5AL1
57657	0.54581	0.082727	0.54581	0.082727	-0.463083	HCN3	Group3	NA
84892	0.36393	-0.099118	0.36393	-0.099118	-0.463048	POMGNT2	Others	POMGNT2
259287	-0.12824	-0.59116	-0.12824	-0.59116	-0.46292	TAS2R41	Group4	NA
84108	0.062139	-0.40048	0.062139	-0.40048	-0.462619	PCGF6	Others	PCGF6
1990	0.11196	-0.3501	0.11196	-0.3501	-0.46206	CELA1	Others	CELA1
57599	0.27092	-0.19112	0.27092	-0.19112	-0.46204	WDR48	Others	WDR48
11037	0.35334	-0.10866	0.35334	-0.10866	-0.462	STON1	Others	STON1
25855	0.4627	0.00073685	0.4627	0.00073685	-0.461963	BRMS1	Group3	NA
54461	0.13115	-0.33066	0.13115	-0.33066	-0.46181	FBXW5	Others	FBXW5
90864	-0.043521	-0.50477	-0.043521	-0.50477	-0.461249	SPSB3	Group4	NA
7468	0.022647	-0.43848	0.022647	-0.43848	-0.461127	WHSC1	Others	WHSC1
22822	0.2416	-0.21952	0.2416	-0.21952	-0.46112	PHLDA1	Others	PHLDA1
57471	0.06915	-0.39182	0.06915	-0.39182	-0.46097	ERMN	Others	ERMN
94015	0.065061	-0.39575	0.065061	-0.39575	-0.460811	TTYH2	Others	TTYH2
440387	0.12712	-0.33355	0.12712	-0.33355	-0.46067	CTRB2	Others	CTRB2
401474	0.73436	0.27372	0.73436	0.27372	-0.46064	SAMD12	Group3	NA
10536	0.43111	-0.02952	0.43111	-0.02952	-0.46063	LEPREL2	Group3	NA
196410	-0.067065	-0.52769	-0.067065	-0.52769	-0.460625	METTL7B	Group4	NA
91012	0.25898	-0.2014	0.25898	-0.2014	-0.46038	CERS5	Others	CERS5
136051	-0.17314	-0.63316	-0.17314	-0.63316	-0.46002	ZNF786	Group4	NA
10398	0.49065	0.030946	0.49065	0.030946	-0.459704	MYL9	Group3	NA
407	0.19426	-0.2653	0.19426	-0.2653	-0.45956	ARR3	Others	ARR3
389158	0.21482	-0.24469	0.21482	-0.24469	-0.45951	PLSCR5	Others	PLSCR5
11141	0.66796	0.20851	0.66796	0.20851	-0.45945	IL1RAPL1	Group3	NA
54849	0.054479	-0.40455	0.054479	-0.40455	-0.459029	DEF8	Others	DEF8
84514	0.37251	-0.086206	0.37251	-0.086206	-0.458716	GHDC	Group3	NA
79102	0.23887	-0.21979	0.23887	-0.21979	-0.45866	RNF26	Others	RNF26
4542	0.045294	-0.41327	0.045294	-0.41327	-0.458564	MYO1F	Others	MYO1F
9564	-0.053684	-0.51222	-0.053684	-0.51222	-0.458536	BCAR1	Group4	NA
10102	-0.036198	-0.49436	-0.036198	-0.49436	-0.458162	TSFM	Group4	NA
2330	0.52245	0.06447	0.52245	0.06447	-0.45798	FMO5	Group3	NA
6007	0.60736	0.1494	0.60736	0.1494	-0.45796	RHD	Group3	NA
251	0.34606	-0.11168	0.34606	-0.11168	-0.45774	ALPPL2	Others	ALPPL2
187	0.18698	-0.27047	0.18698	-0.27047	-0.45745	APLNR	Others	APLNR
9080	-0.1193	-0.57673	-0.1193	-0.57673	-0.45743	CLDN9	Group4	NA
6050	0.041484	-0.41569	0.041484	-0.41569	-0.457174	RNH1	Others	RNH1
55701	-0.39591	-0.85304	-0.39591	-0.85304	-0.45713	ARHGEF40	Others	ARHGEF40
386724	0.41136	-0.045734	0.41136	-0.045734	-0.457094	AMIGO3	Group3	NA
10826	-0.057032	-0.51411	-0.057032	-0.51411	-0.457078	FAXDC2	Group4	NA
4147	0.66974	0.21309	0.66974	0.21309	-0.45665	MATN2	Group3	NA
2968	-0.66697	-1.1236	-0.66697	-1.1236	-0.45663	GTF2H4	Others	GTF2H4
65987	0.40565	-0.050757	0.40565	-0.050757	-0.456407	KCTD14	Group3	NA
130749	0.38935	-0.066973	0.38935	-0.066973	-0.456323	CPO	Group3	NA
23753	0.1808	-0.27543	0.1808	-0.27543	-0.45623	SDF2L1	Others	SDF2L1
91147	0.1417	-0.31447	0.1417	-0.31447	-0.45617	TMEM67	Others	TMEM67
646424	0.26883	-0.18724	0.26883	-0.18724	-0.45607	SPINK8	Others	SPINK8
3040	0.42856	-0.027333	0.42856	-0.027333	-0.455893	HBA2	Group3	NA
3055	0.46806	0.012582	0.46806	0.012582	-0.455478	HCK	Group3	NA
129293	0.12402	-0.33144	0.12402	-0.33144	-0.45546	TRABD2A	Others	TRABD2A
84067	0.325	-0.13044	0.325	-0.13044	-0.45544	FAM160A2	Others	FAM160A2
90441	-0.38992	-0.84531	-0.38992	-0.84531	-0.45539	ZNF622	Others	ZNF622
27238	-0.96401	-1.4194	-0.96401	-1.4194	-0.45539	GPKOW	Others	GPKOW
11066	-0.48826	-0.94354	-0.48826	-0.94354	-0.45528	SNRNP35	Others	SNRNP35
399948	0.22968	-0.22548	0.22968	-0.22548	-0.45516	COLCA1	Others	COLCA1
1466	0.25262	-0.20246	0.25262	-0.20246	-0.45508	CSRP2	Others	CSRP2
63970	-0.087237	-0.54218	-0.087237	-0.54218	-0.454943	TP53AIP1	Group4	NA
89832	0.3292	-0.12572	0.3292	-0.12572	-0.45492	CHRFAM7A	Others	CHRFAM7A
1138	0.33083	-0.12388	0.33083	-0.12388	-0.45471	CHRNA5	Others	CHRNA5
3773	0.42073	-0.033976	0.42073	-0.033976	-0.454706	KCNJ16	Group3	NA
1119	0.48501	0.030784	0.48501	0.030784	-0.454226	CHKA	Group3	NA
2140	0.34534	-0.10851	0.34534	-0.10851	-0.45385	EYA3	Others	EYA3
645832	0.26501	-0.1888	0.26501	-0.1888	-0.45381	SEBOX	Others	SEBOX
54521	0.15868	-0.29499	0.15868	-0.29499	-0.45367	WDR44	Others	WDR44
117608	0.14695	-0.30613	0.14695	-0.30613	-0.45308	ZNF354B	Others	ZNF354B
3763	0.41844	-0.034623	0.41844	-0.034623	-0.453063	KCNJ6	Group3	NA
5709	-1.4097	-1.8626	-1.4097	-1.8626	-0.4529	PSMD3	Others	PSMD3
170370	0.27895	-0.17386	0.27895	-0.17386	-0.45281	FAM170B	Others	FAM170B
64210	-1.2926	-1.7452	-1.2926	-1.7452	-0.4526	MMS19	Others	MMS19
9094	0.22931	-0.22326	0.22931	-0.22326	-0.45257	UNC119	Others	UNC119
2021	-0.26785	-0.72037	-0.26785	-0.72037	-0.45252	ENDOG	Group4	NA
8654	0.010737	-0.44172	0.010737	-0.44172	-0.452457	PDE5A	Others	PDE5A
8787	0.32323	-0.12915	0.32323	-0.12915	-0.45238	RGS9	Others	RGS9
51371	-0.35621	-0.80818	-0.35621	-0.80818	-0.45197	POMP	Group4	NA
80222	-2.3179	-2.7693	-2.3179	-2.7693	-0.4514	TARS2	Others	TARS2
51000	0.36501	-0.086235	0.36501	-0.086235	-0.451245	SLC35B3	Others	SLC35B3
162979	0.38924	-0.061807	0.38924	-0.061807	-0.451047	ZNF296	Group3	NA
325	-0.28065	-0.73153	-0.28065	-0.73153	-0.45088	APCS	Group4	NA
339122	0.19768	-0.25318	0.19768	-0.25318	-0.45086	RAB43	Others	RAB43
63895	-0.0057123	-0.45619	-0.0057123	-0.45619	-0.450478	PIEZO2	Others	PIEZO2
9824	0.44069	-0.0096803	0.44069	-0.0096803	-0.45037	ARHGAP11A	Group3	NA
6576	-0.73357	-1.1838	-0.73357	-1.1838	-0.45023	SLC25A1	Others	SLC25A1
196527	0.31313	-0.13708	0.31313	-0.13708	-0.45021	ANO6	Others	ANO6
55174	-0.90609	-1.356	-0.90609	-1.356	-0.44991	INTS10	Others	INTS10
246269	-0.016001	-0.46556	-0.016001	-0.46556	-0.449559	LACE1	Group4	NA
58473	-0.11425	-0.56375	-0.11425	-0.56375	-0.4495	PLEKHB1	Group4	NA
1146	0.023015	-0.42645	0.023015	-0.42645	-0.449465	CHRNG	Others	CHRNG
1735	0.010507	-0.43883	0.010507	-0.43883	-0.449337	DIO3	Others	DIO3
6367	0.21187	-0.23727	0.21187	-0.23727	-0.44914	CCL22	Others	CCL22
114789	0.36289	-0.086155	0.36289	-0.086155	-0.449045	SLC25A25	Others	SLC25A25
342931	0.79649	0.34766	0.79649	0.34766	-0.44883	RFPL4A	Group3	NA
5694	-0.71819	-1.1668	-0.71819	-1.1668	-0.44861	PSMB6	Others	PSMB6
125950	0.05818	-0.39	0.05818	-0.39	-0.44818	RAVER1	Others	RAVER1
55602	0.052886	-0.39524	0.052886	-0.39524	-0.448126	CDKN2AIP	Others	CDKN2AIP
10983	0.511	0.06296	0.511	0.06296	-0.44804	CCNI	Group3	NA
2960	-0.21646	-0.66399	-0.21646	-0.66399	-0.44753	GTF2E1	Group4	NA
340348	-0.14675	-0.59377	-0.14675	-0.59377	-0.44702	TSPAN33	Group4	NA
84313	-1.1264	-1.5733	-1.1264	-1.5733	-0.4469	VPS25	Others	VPS25
4486	-0.015995	-0.46275	-0.015995	-0.46275	-0.446755	MST1R	Group4	NA
26575	0.40185	-0.04476	0.40185	-0.04476	-0.44661	RGS17	Group3	NA
5687	-0.42199	-0.86857	-0.42199	-0.86857	-0.44658	PSMA6	Others	PSMA6
5988	0.044918	-0.40138	0.044918	-0.40138	-0.446298	RFPL1	Others	RFPL1
6692	0.095699	-0.35053	0.095699	-0.35053	-0.446229	SPINT1	Others	SPINT1
51302	0.046029	-0.39992	0.046029	-0.39992	-0.445949	CYP39A1	Others	CYP39A1
729220	0.43699	-0.00854	0.43699	-0.00854	-0.44553	FLJ45513	Group3	NA
51114	0.38879	-0.056625	0.38879	-0.056625	-0.445415	ZDHHC9	Group3	NA
55146	0.52938	0.084312	0.52938	0.084312	-0.445068	ZDHHC4	Group3	NA
7343	-0.89813	-1.3431	-0.89813	-1.3431	-0.44497	UBTF	Others	UBTF
54206	0.23335	-0.21162	0.23335	-0.21162	-0.44497	ERRFI1	Others	ERRFI1
131578	0.38085	-0.064106	0.38085	-0.064106	-0.444956	LRRC15	Group3	NA
375387	0.3807	-0.063843	0.3807	-0.063843	-0.444543	NRROS	Group3	NA
132160	0.17919	-0.26525	0.17919	-0.26525	-0.44444	PPM1M	Others	PPM1M
3003	0.52286	0.078509	0.52286	0.078509	-0.444351	GZMK	Group3	NA
9530	-0.67994	-1.1239	-0.67994	-1.1239	-0.44396	BAG4	Others	BAG4
9814	-0.14487	-0.58873	-0.14487	-0.58873	-0.44386	SFI1	Group4	NA
8165	-0.16356	-0.60728	-0.16356	-0.60728	-0.44372	AKAP1	Group4	NA
2833	0.32866	-0.11494	0.32866	-0.11494	-0.4436	CXCR3	Others	CXCR3
2072	-0.96072	-1.4043	-0.96072	-1.4043	-0.44358	ERCC4	Others	ERCC4
140883	0.46109	0.017515	0.46109	0.017515	-0.443575	ZNF280B	Group3	NA
55812	0.14142	-0.30191	0.14142	-0.30191	-0.44333	SPATA7	Others	SPATA7
10847	-0.61953	-1.0628	-0.61953	-1.0628	-0.44327	SRCAP	Others	SRCAP
51438	-0.016663	-0.45941	-0.016663	-0.45941	-0.442747	MAGEC2	Others	MAGEC2
11069	0.55665	0.11436	0.55665	0.11436	-0.44229	RAPGEF4	Group3	NA
5187	0.23775	-0.20441	0.23775	-0.20441	-0.44216	PER1	Others	PER1
25771	0.72195	0.2798	0.72195	0.2798	-0.44215	TBC1D22A	Group3	NA
84133	0.085344	-0.35678	0.085344	-0.35678	-0.442124	ZNRF3	Others	ZNRF3
9526	-1.1943	-1.6364	-1.1943	-1.6364	-0.4421	MPDU1	Others	MPDU1
54103	0.091048	-0.35097	0.091048	-0.35097	-0.442018	GSAP	Others	GSAP
2176	-0.5197	-0.96156	-0.5197	-0.96156	-0.44186	FANCC	Others	FANCC
23708	0.25941	-0.18227	0.25941	-0.18227	-0.44168	GSPT2	Others	GSPT2
2246	0.42116	-0.020308	0.42116	-0.020308	-0.441468	FGF1	Group3	NA
996	-0.64108	-1.0824	-0.64108	-1.0824	-0.44132	CDC27	Others	CDC27
206358	0.29655	-0.14448	0.29655	-0.14448	-0.44103	SLC36A1	Others	SLC36A1
201456	-0.27939	-0.72034	-0.27939	-0.72034	-0.44095	FBXO15	Group4	NA
55521	0.20034	-0.24026	0.20034	-0.24026	-0.4406	TRIM36	Others	TRIM36
8343	-0.34647	-0.78695	-0.34647	-0.78695	-0.44048	HIST1H2BF	Group4	NA
11018	0.3398	-0.10056	0.3398	-0.10056	-0.44036	TMED1	Others	TMED1
23150	0.32245	-0.11778	0.32245	-0.11778	-0.44023	FRMD4B	Others	FRMD4B
5590	-0.047587	-0.48764	-0.047587	-0.48764	-0.440053	PRKCZ	Group4	NA
868	0.37836	-0.061666	0.37836	-0.061666	-0.440026	CBLB	Group3	NA
6194	-1.4955	-1.9355	-1.4955	-1.9355	-0.44	RPS6	Others	RPS6
23373	0.65528	0.21529	0.65528	0.21529	-0.43999	CRTC1	Group3	NA
729288	0.11379	-0.32619	0.11379	-0.32619	-0.43998	ZNF286B	Others	ZNF286B
391191	0.53881	0.098844	0.53881	0.098844	-0.439966	OR2AK2	Group3	NA
100506012	-0.11152	-0.55143	-0.11152	-0.55143	-0.43991	PPP5D1	Group4	NA
4238	0.35162	-0.088198	0.35162	-0.088198	-0.439818	MFAP3	Others	MFAP3
353145	0.24038	-0.19939	0.24038	-0.19939	-0.43977	LCE3E	Others	LCE3E
81552	0.20163	-0.23764	0.20163	-0.23764	-0.43927	VOPP1	Others	VOPP1
54707	-1.4069	-1.8461	-1.4069	-1.8461	-0.4392	GPN2	Others	GPN2
9555	0.59648	0.1574	0.59648	0.1574	-0.43908	H2AFY	Group3	NA
84873	0.29832	-0.14073	0.29832	-0.14073	-0.43905	GPR128	Others	GPR128
140801	0.3059	-0.13309	0.3059	-0.13309	-0.43899	RPL10L	Others	RPL10L
6048	0.49742	0.058549	0.49742	0.058549	-0.438871	RNF5	Group3	NA
22907	-0.8676	-1.3064	-0.8676	-1.3064	-0.4388	DHX30	Others	DHX30
3654	0.23096	-0.20784	0.23096	-0.20784	-0.4388	IRAK1	Others	IRAK1
53371	-0.12451	-0.56316	-0.12451	-0.56316	-0.43865	NUP54	Group4	NA
100506658	0.51367	0.075026	0.51367	0.075026	-0.438644	OCLN	Group3	NA
140711	0.00058386	-0.43801	0.00058386	-0.43801	-0.438594	TLDC2	Others	TLDC2
6917	0.45799	0.019563	0.45799	0.019563	-0.438427	TCEA1	Group3	NA
619189	-0.11749	-0.55542	-0.11749	-0.55542	-0.43793	SERINC4	Group4	NA
9917	0.043164	-0.3946	0.043164	-0.3946	-0.437764	FAM20B	Others	FAM20B
123228	0.79052	0.35332	0.79052	0.35332	-0.4372	SENP8	Group3	NA
284370	0.36996	-0.067213	0.36996	-0.067213	-0.437173	ZNF615	Others	ZNF615
10966	-0.51191	-0.94836	-0.51191	-0.94836	-0.43645	RAB40B	Others	RAB40B
85363	0.22258	-0.21386	0.22258	-0.21386	-0.43644	TRIM5	Others	TRIM5
375484	0.31854	-0.11782	0.31854	-0.11782	-0.43636	SIMC1	Others	SIMC1
8624	-0.14574	-0.58201	-0.14574	-0.58201	-0.43627	PSMG1	Group4	NA
4350	0.45544	0.019243	0.45544	0.019243	-0.436197	MPG	Group3	NA
346171	0.081154	-0.35474	0.081154	-0.35474	-0.435894	ZFP57	Others	ZFP57
3841	0.077532	-0.3583	0.077532	-0.3583	-0.435832	KPNA5	Others	KPNA5
533	-0.81906	-1.2545	-0.81906	-1.2545	-0.43544	ATP6V0B	Others	ATP6V0B
284434	0.03271	-0.40254	0.03271	-0.40254	-0.43525	NWD1	Others	NWD1
8704	0.42404	-0.010857	0.42404	-0.010857	-0.434897	B4GALT2	Group3	NA
126626	0.24156	-0.19316	0.24156	-0.19316	-0.43472	GABPB2	Others	GABPB2
57037	0.61228	0.17759	0.61228	0.17759	-0.43469	ANKMY2	Group3	NA
56288	0.22824	-0.20608	0.22824	-0.20608	-0.43432	PARD3	Others	PARD3
11315	0.049907	-0.3842	0.049907	-0.3842	-0.434107	PARK7	Others	PARK7
85417	0.32011	-0.11398	0.32011	-0.11398	-0.43409	CCNB3	Others	CCNB3
93408	0.37307	-0.060818	0.37307	-0.060818	-0.433888	MYL10	Group3	NA
132204	-0.043756	-0.47762	-0.043756	-0.47762	-0.433864	SYNPR	Group4	NA
1942	0.55157	0.11837	0.55157	0.11837	-0.4332	EFNA1	Group3	NA
11129	-0.23512	-0.66828	-0.23512	-0.66828	-0.43316	CLASRP	Group4	NA
124093	-0.016772	-0.44984	-0.016772	-0.44984	-0.433068	CCDC78	Others	CCDC78
23627	-0.12782	-0.56081	-0.12782	-0.56081	-0.43299	PRND	Group4	NA
1955	-0.15316	-0.58612	-0.15316	-0.58612	-0.43296	MEGF9	Group4	NA
84060	-0.69527	-1.1282	-0.69527	-1.1282	-0.43293	RBM48	Others	RBM48
7626	-0.064807	-0.49765	-0.064807	-0.49765	-0.432843	ZNF75D	Group4	NA
6875	0.16749	-0.26534	0.16749	-0.26534	-0.43283	TAF4B	Others	TAF4B
51372	-0.73968	-1.1725	-0.73968	-1.1725	-0.43282	TMA7	Others	TMA7
51762	0.48135	0.048676	0.48135	0.048676	-0.432674	RAB8B	Group3	NA
10385	0.16766	-0.26474	0.16766	-0.26474	-0.4324	BTN2A2	Others	BTN2A2
81704	0.8271	0.39479	0.8271	0.39479	-0.43231	DOCK8	Group3	NA
6403	0.49902	0.066762	0.49902	0.066762	-0.432258	SELP	Group3	NA
340371	0.46162	0.029385	0.46162	0.029385	-0.432235	NRBP2	Group3	NA
5867	0.50664	0.074456	0.50664	0.074456	-0.432184	RAB4A	Group3	NA
80306	0.083686	-0.34811	0.083686	-0.34811	-0.431796	MED28	Others	MED28
3708	0.25365	-0.17807	0.25365	-0.17807	-0.43172	ITPR1	Others	ITPR1
5913	0.087091	-0.34462	0.087091	-0.34462	-0.431711	RAPSN	Others	RAPSN
117155	-0.039565	-0.47126	-0.039565	-0.47126	-0.431695	CATSPER2	Group4	NA
55353	0.62277	0.19108	0.62277	0.19108	-0.43169	LAPTM4B	Group3	NA
1468	-0.088117	-0.51974	-0.088117	-0.51974	-0.431623	SLC25A10	Group4	NA
11232	-1.6511	-2.0827	-1.6511	-2.0827	-0.4316	POLG2	Others	POLG2
100996648	0.65925	0.22768	0.65925	0.22768	-0.43157	TCP11X2	Group3	NA
3854	-0.045801	-0.47734	-0.045801	-0.47734	-0.431539	KRT6B	Group4	NA
81858	0.14204	-0.28922	0.14204	-0.28922	-0.43126	SHARPIN	Others	SHARPIN
347475	0.32635	-0.10491	0.32635	-0.10491	-0.43126	CCDC160	Others	CCDC160
6563	0.51151	0.080316	0.51151	0.080316	-0.431194	SLC14A1	Group3	NA
8427	-0.128	-0.55891	-0.128	-0.55891	-0.43091	ZNF282	Group4	NA
10694	-0.09663	-0.5273	-0.09663	-0.5273	-0.43067	CCT8	Group4	NA
54504	0.35738	-0.073152	0.35738	-0.073152	-0.430532	CPVL	Others	CPVL
130617	-0.22315	-0.65367	-0.22315	-0.65367	-0.43052	ZFAND2B	Group4	NA
55244	0.29468	-0.13581	0.29468	-0.13581	-0.43049	SLC47A1	Others	SLC47A1
11252	0.37387	-0.055885	0.37387	-0.055885	-0.429755	PACSIN2	Group3	NA
55061	0.23431	-0.19542	0.23431	-0.19542	-0.42973	SUSD4	Others	SUSD4
9200	0.37836	-0.051329	0.37836	-0.051329	-0.429689	PTPLA	Group3	NA
57636	0.2219	-0.20778	0.2219	-0.20778	-0.42968	ARHGAP23	Others	ARHGAP23
10075	-1.0574	-1.487	-1.0574	-1.487	-0.4296	HUWE1	Others	HUWE1
9724	-0.47374	-0.90324	-0.47374	-0.90324	-0.4295	UTP14C	Others	UTP14C
474383	-1.5586	-1.9881	-1.5586	-1.9881	-0.4295	F8A2	Others	F8A2
5544	0.34613	-0.08334	0.34613	-0.08334	-0.42947	PRB3	Others	PRB3
79898	0.33791	-0.091293	0.33791	-0.091293	-0.429203	ZNF613	Others	ZNF613
116969	0.10915	-0.31999	0.10915	-0.31999	-0.42914	ART5	Others	ART5
79866	0.062185	-0.3668	0.062185	-0.3668	-0.428985	BORA	Others	BORA
148808	0.27901	-0.14994	0.27901	-0.14994	-0.42895	MFSD4	Others	MFSD4
123624	0.18258	-0.24623	0.18258	-0.24623	-0.42881	AGBL1	Others	AGBL1
6504	-0.093389	-0.52189	-0.093389	-0.52189	-0.428501	SLAMF1	Group4	NA
54437	-0.27803	-0.70651	-0.27803	-0.70651	-0.42848	SEMA5B	Group4	NA
260425	0.081965	-0.34647	0.081965	-0.34647	-0.428435	MAGI3	Others	MAGI3
4597	-1.4939	-1.9223	-1.4939	-1.9223	-0.4284	MVD	Others	MVD
22797	0.56993	0.14166	0.56993	0.14166	-0.42827	TFEC	Group3	NA
770	0.37893	-0.04917	0.37893	-0.04917	-0.4281	CA11	Group3	NA
8468	0.29086	-0.13691	0.29086	-0.13691	-0.42777	FKBP6	Others	FKBP6
79825	-0.024101	-0.45182	-0.024101	-0.45182	-0.427719	EFCC1	Others	EFCC1
91452	0.614	0.18643	0.614	0.18643	-0.42757	ACBD5	Group3	NA
54033	-0.031978	-0.45953	-0.031978	-0.45953	-0.427552	RBM11	Others	RBM11
23676	0.477	0.049566	0.477	0.049566	-0.427434	SMPX	Group3	NA
120863	0.81972	0.39232	0.81972	0.39232	-0.4274	DEPDC4	Group3	NA
2305	-0.21702	-0.64404	-0.21702	-0.64404	-0.42702	FOXM1	Group4	NA
646627	0.2468	-0.18003	0.2468	-0.18003	-0.42683	LYPD8	Others	LYPD8
160287	0.36707	-0.059596	0.36707	-0.059596	-0.426666	LDHAL6A	Others	LDHAL6A
5291	-0.10766	-0.53426	-0.10766	-0.53426	-0.4266	PIK3CB	Group4	NA
23237	0.44614	0.019739	0.44614	0.019739	-0.426401	ARC	Group3	NA
9382	-0.86454	-1.2909	-0.86454	-1.2909	-0.42636	COG1	Others	COG1
94274	0.3566	-0.069526	0.3566	-0.069526	-0.426126	PPP1R14A	Others	PPP1R14A
7571	-0.3672	-0.79314	-0.3672	-0.79314	-0.42594	ZNF23	Group4	NA
84107	0.54677	0.12096	0.54677	0.12096	-0.42581	ZIC4	Group3	NA
84125	-0.13014	-0.55584	-0.13014	-0.55584	-0.4257	LRRIQ1	Group4	NA
79872	-0.26208	-0.68749	-0.26208	-0.68749	-0.42541	CBLL1	Group4	NA
7181	0.81801	0.3928	0.81801	0.3928	-0.42521	NR2C1	Group3	NA
79159	0.093598	-0.3315	0.093598	-0.3315	-0.425098	NOL12	Others	NOL12
53349	0.072664	-0.35241	0.072664	-0.35241	-0.425074	ZFYVE1	Others	ZFYVE1
1317	-0.76374	-1.1886	-0.76374	-1.1886	-0.42486	SLC31A1	Others	SLC31A1
51151	-0.094498	-0.51934	-0.094498	-0.51934	-0.424842	SLC45A2	Group4	NA
4296	0.070489	-0.35374	0.070489	-0.35374	-0.424229	MAP3K11	Others	MAP3K11
84447	-0.92227	-1.3457	-0.92227	-1.3457	-0.42343	SYVN1	Others	SYVN1
3786	0.31796	-0.10526	0.31796	-0.10526	-0.42322	KCNQ3	Others	KCNQ3
50512	0.31236	-0.11062	0.31236	-0.11062	-0.42298	PODXL2	Others	PODXL2
84920	0.14153	-0.28135	0.14153	-0.28135	-0.42288	ALG10	Others	ALG10
2735	0.085613	-0.33726	0.085613	-0.33726	-0.422873	GLI1	Others	GLI1
125704	0.27206	-0.15066	0.27206	-0.15066	-0.42272	FAM69C	Others	FAM69C
553	-0.069235	-0.49173	-0.069235	-0.49173	-0.422495	AVPR1B	Group4	NA
161882	0.13936	-0.28309	0.13936	-0.28309	-0.42245	ZFPM1	Others	ZFPM1
79665	0.61458	0.19217	0.61458	0.19217	-0.42241	DHX40	Group3	NA
164127	-0.36414	-0.78644	-0.36414	-0.78644	-0.4223	CCDC185	Group4	NA
23586	0.76389	0.34171	0.76389	0.34171	-0.42218	DDX58	Group3	NA
85013	0.49518	0.073086	0.49518	0.073086	-0.422094	TMEM128	Group3	NA
25884	0.050263	-0.37183	0.050263	-0.37183	-0.422093	CHRDL2	Others	CHRDL2
5314	0.48255	0.060467	0.48255	0.060467	-0.422083	PKHD1	Group3	NA
60412	-0.44137	-0.86337	-0.44137	-0.86337	-0.422	EXOC4	Others	EXOC4
11005	0.18424	-0.23772	0.18424	-0.23772	-0.42196	SPINK5	Others	SPINK5
143630	0.33777	-0.083962	0.33777	-0.083962	-0.421732	UBQLNL	Others	UBQLNL
79070	0.48647	0.064799	0.48647	0.064799	-0.421671	KDELC1	Group3	NA
84215	-0.051366	-0.47236	-0.051366	-0.47236	-0.420994	ZNF541	Group4	NA
55659	0.49748	0.076668	0.49748	0.076668	-0.420812	ZNF416	Group3	NA
9407	0.27696	-0.14366	0.27696	-0.14366	-0.42062	TMPRSS11D	Others	TMPRSS11D
23041	-0.51991	-0.94014	-0.51991	-0.94014	-0.42023	MON2	Others	MON2
57593	-0.16333	-0.58349	-0.16333	-0.58349	-0.42016	EBF4	Group4	NA
4952	0.17465	-0.24543	0.17465	-0.24543	-0.42008	OCRL	Others	OCRL
222663	0.49319	0.073129	0.49319	0.073129	-0.420061	SCUBE3	Group3	NA
83597	0.13657	-0.28344	0.13657	-0.28344	-0.42001	RTP3	Others	RTP3
81099	-0.56983	-0.98978	-0.56983	-0.98978	-0.41995	OR4F17	Others	OR4F17
80255	0.19439	-0.22548	0.19439	-0.22548	-0.41987	SLC35F5	Others	SLC35F5
29110	0.34846	-0.071408	0.34846	-0.071408	-0.419868	TBK1	Others	TBK1
6185	-0.36831	-0.78784	-0.36831	-0.78784	-0.41953	RPN2	Group4	NA
51495	0.63888	0.21938	0.63888	0.21938	-0.4195	PTPLAD1	Group3	NA
390066	0.27894	-0.1405	0.27894	-0.1405	-0.41944	OR52D1	Others	OR52D1
1497	-0.026389	-0.44569	-0.026389	-0.44569	-0.419301	CTNS	Others	CTNS
441425	-0.33631	-0.75556	-0.33631	-0.75556	-0.41925	ANKRD20A3	Group4	NA
146325	-0.067637	-0.48685	-0.067637	-0.48685	-0.419213	PRR35	Group4	NA
221079	0.29569	-0.12336	0.29569	-0.12336	-0.41905	ARL5B	Others	ARL5B
54754	0.14343	-0.27557	0.14343	-0.27557	-0.419	NUTM2F	Others	NUTM2F
9132	0.13664	-0.28233	0.13664	-0.28233	-0.41897	KCNQ4	Others	KCNQ4
57584	0.30347	-0.1155	0.30347	-0.1155	-0.41897	ARHGAP21	Others	ARHGAP21
9276	-0.77136	-1.1903	-0.77136	-1.1903	-0.41894	COPB2	Others	COPB2
83941	0.46319	0.044404	0.46319	0.044404	-0.418786	TM2D1	Group3	NA
345062	0.018471	-0.40019	0.018471	-0.40019	-0.418661	PRSS48	Others	PRSS48
104	0.42803	0.009522	0.42803	0.009522	-0.418508	ADARB1	Group3	NA
283807	-0.25866	-0.67659	-0.25866	-0.67659	-0.41793	FBXL22	Group4	NA
85453	-0.025901	-0.44381	-0.025901	-0.44381	-0.417909	TSPYL5	Others	TSPYL5
680	0.83826	0.42038	0.83826	0.42038	-0.41788	BRS3	Group3	NA
56666	-0.014505	-0.43229	-0.014505	-0.43229	-0.417785	PANX2	Others	PANX2
58497	-0.2554	-0.67299	-0.2554	-0.67299	-0.41759	PRUNE	Group4	NA
219493	-0.25773	-0.67494	-0.25773	-0.67494	-0.41721	OR5AR1	Group4	NA
105375355	0.22441	-0.19253	0.22441	-0.19253	-0.41694	UPK3B	Others	UPK3B
271	-0.24252	-0.65943	-0.24252	-0.65943	-0.41691	AMPD2	Group4	NA
648	0.14946	-0.26744	0.14946	-0.26744	-0.4169	BMI1	Others	BMI1
64344	0.26365	-0.15311	0.26365	-0.15311	-0.41676	HIF3A	Others	HIF3A
3192	-1.1266	-1.5431	-1.1266	-1.5431	-0.4165	HNRNPU	Others	HNRNPU
128360	-0.05703	-0.47333	-0.05703	-0.47333	-0.4163	OR10T2	Group4	NA
100996331	0.30957	-0.10667	0.30957	-0.10667	-0.41624	POTEB	Others	POTEB
51569	0.42983	0.013713	0.42983	0.013713	-0.416117	UFM1	Group3	NA
7227	0.39925	-0.016721	0.39925	-0.016721	-0.415971	TRPS1	Group3	NA
3958	0.38409	-0.031844	0.38409	-0.031844	-0.415934	LGALS3	Group3	NA
728635	0.16954	-0.24639	0.16954	-0.24639	-0.41593	DHRS4L1	Others	DHRS4L1
339184	0.0062855	-0.40961	0.0062855	-0.40961	-0.415895	CCDC144NL	Others	CCDC144NL
3024	-0.30332	-0.71897	-0.30332	-0.71897	-0.41565	HIST1H1A	Group4	NA
5064	0.15595	-0.25963	0.15595	-0.25963	-0.41558	PALM	Others	PALM
293	0.14166	-0.2738	0.14166	-0.2738	-0.41546	SLC25A6	Others	SLC25A6
10179	-0.38981	-0.80526	-0.38981	-0.80526	-0.41545	RBM7	Others	RBM7
441525	0.43892	0.023473	0.43892	0.023473	-0.415447	SPANXN4	Group3	NA
5027	0.086699	-0.32866	0.086699	-0.32866	-0.415359	P2RX7	Others	P2RX7
60491	-0.011555	-0.42684	-0.011555	-0.42684	-0.415285	NIF3L1	Others	NIF3L1
254251	0.53157	0.11631	0.53157	0.11631	-0.41526	LCORL	Group3	NA
1969	0.81888	0.40373	0.81888	0.40373	-0.41515	EPHA2	Group3	NA
57662	-0.32818	-0.74327	-0.32818	-0.74327	-0.41509	CAMSAP3	Group4	NA
779	0.34558	-0.068947	0.34558	-0.068947	-0.414527	CACNA1S	Others	CACNA1S
1356	0.14163	-0.27283	0.14163	-0.27283	-0.41446	CP	Others	CP
11196	-0.080098	-0.49433	-0.080098	-0.49433	-0.414232	SEC23IP	Group4	NA
8939	-0.32155	-0.73549	-0.32155	-0.73549	-0.41394	FUBP3	Group4	NA
540	0.39418	-0.01966	0.39418	-0.01966	-0.41384	ATP7B	Group3	NA
55689	-0.81266	-1.2263	-0.81266	-1.2263	-0.41364	YEATS2	Others	YEATS2
23122	-0.14211	-0.55555	-0.14211	-0.55555	-0.41344	CLASP2	Group4	NA
2779	0.29865	-0.11407	0.29865	-0.11407	-0.41272	GNAT1	Others	GNAT1
51616	0.59477	0.1821	0.59477	0.1821	-0.41267	TAF9B	Group3	NA
94059	0.36458	-0.048053	0.36458	-0.048053	-0.412633	LENG9	Others	LENG9
440560	-0.2049	-0.61733	-0.2049	-0.61733	-0.41243	PRAMEF11	Group4	NA
255252	0.38982	-0.022407	0.38982	-0.022407	-0.412227	LRRC57	Group3	NA
390168	0.13845	-0.27369	0.13845	-0.27369	-0.41214	OR5M1	Others	OR5M1
121665	0.49016	0.078119	0.49016	0.078119	-0.412041	SPPL3	Group3	NA
4798	-0.26178	-0.67355	-0.26178	-0.67355	-0.41177	NFRKB	Group4	NA
23043	-0.34062	-0.75234	-0.34062	-0.75234	-0.41172	TNIK	Group4	NA
343578	-0.2836	-0.69506	-0.2836	-0.69506	-0.41146	ARHGAP40	Group4	NA
119692	0.15909	-0.25226	0.15909	-0.25226	-0.41135	OR51S1	Others	OR51S1
90665	0.64065	0.22966	0.64065	0.22966	-0.41099	TBL1Y	Group3	NA
132954	0.36995	-0.040989	0.36995	-0.040989	-0.410939	PDCL2	Others	PDCL2
5430	-1.7584	-2.1691	-1.7584	-2.1691	-0.4107	POLR2A	Others	POLR2A
122748	0.31088	-0.09963	0.31088	-0.09963	-0.41051	OR11H6	Others	OR11H6
3267	0.84229	0.43179	0.84229	0.43179	-0.4105	AGFG1	Group3	NA
84708	0.39788	-0.012318	0.39788	-0.012318	-0.410198	LNX1	Group3	NA
84541	0.36606	-0.043889	0.36606	-0.043889	-0.409949	KBTBD8	Others	KBTBD8
9187	0.45429	0.044389	0.45429	0.044389	-0.409901	SLC24A1	Group3	NA
255758	0.099274	-0.3106	0.099274	-0.3106	-0.409874	TCTEX1D2	Others	TCTEX1D2
7069	-0.16127	-0.57102	-0.16127	-0.57102	-0.40975	THRSP	Group4	NA
114987	0.44847	0.038811	0.44847	0.038811	-0.409659	WDR31	Group3	NA
8291	-0.019264	-0.42869	-0.019264	-0.42869	-0.409426	DYSF	Others	DYSF
56919	-1.1739	-1.5832	-1.1739	-1.5832	-0.4093	DHX33	Others	DHX33
4504	0.28601	-0.12298	0.28601	-0.12298	-0.40899	MT3	Others	MT3
1041	-0.31067	-0.71934	-0.31067	-0.71934	-0.40867	CDSN	Group4	NA
9857	-0.25972	-0.66835	-0.25972	-0.66835	-0.40863	CEP350	Group4	NA
94005	-0.34892	-0.75725	-0.34892	-0.75725	-0.40833	PIGS	Group4	NA
9328	-0.56259	-0.97084	-0.56259	-0.97084	-0.40825	GTF3C5	Others	GTF3C5
60675	0.15799	-0.25023	0.15799	-0.25023	-0.40822	PROK2	Others	PROK2
10589	0.21127	-0.19682	0.21127	-0.19682	-0.40809	DRAP1	Others	DRAP1
253559	0.32939	-0.078651	0.32939	-0.078651	-0.408041	CADM2	Others	CADM2
54345	0.064138	-0.34388	0.064138	-0.34388	-0.408018	SOX18	Others	SOX18
64786	-0.29078	-0.69823	-0.29078	-0.69823	-0.40745	TBC1D15	Group4	NA
729201	0.16533	-0.24203	0.16533	-0.24203	-0.40736	SPACA5B	Others	SPACA5B
149685	0.45261	0.04533	0.45261	0.04533	-0.40728	ADIG	Group3	NA
200894	0.36006	-0.047018	0.36006	-0.047018	-0.407078	ARL13B	Others	ARL13B
51621	0.54978	0.14276	0.54978	0.14276	-0.40702	KLF13	Group3	NA
200132	-0.016776	-0.42379	-0.016776	-0.42379	-0.407014	TCTEX1D1	Others	TCTEX1D1
9426	0.53307	0.12613	0.53307	0.12613	-0.40694	CDY2A	Group3	NA
29979	-0.53269	-0.93954	-0.53269	-0.93954	-0.40685	UBQLN1	Others	UBQLN1
8379	-0.79793	-1.2046	-0.79793	-1.2046	-0.40667	MAD1L1	Others	MAD1L1
132612	0.33806	-0.068545	0.33806	-0.068545	-0.406605	ADAD1	Others	ADAD1
219428	0.26239	-0.14411	0.26239	-0.14411	-0.4065	OR4C16	Others	OR4C16
2010	-0.18849	-0.59487	-0.18849	-0.59487	-0.40638	EMD	Group4	NA
26092	0.041397	-0.36469	0.041397	-0.36469	-0.406087	TOR1AIP1	Others	TOR1AIP1
29930	-0.20286	-0.60893	-0.20286	-0.60893	-0.40607	PCDHB1	Group4	NA
339768	0.23953	-0.16652	0.23953	-0.16652	-0.40605	ESPNL	Others	ESPNL
81542	0.22292	-0.18292	0.22292	-0.18292	-0.40584	TMX1	Others	TMX1
100506049	0.43502	0.02925	0.43502	0.02925	-0.40577	LRRC72	Group3	NA
9084	-0.091769	-0.49751	-0.091769	-0.49751	-0.405741	VCY	Group4	NA
3782	-0.31322	-0.71864	-0.31322	-0.71864	-0.40542	KCNN3	Group4	NA
9031	0.2538	-0.15153	0.2538	-0.15153	-0.40533	BAZ1B	Others	BAZ1B
23082	-1.4245	-1.8296	-1.4245	-1.8296	-0.4051	PPRC1	Others	PPRC1
56181	0.05546	-0.34957	0.05546	-0.34957	-0.40503	MTFR1L	Others	MTFR1L
80726	0.19519	-0.20974	0.19519	-0.20974	-0.40493	KIAA1683	Others	KIAA1683
10428	-0.0064578	-0.41135	-0.0064578	-0.41135	-0.404892	CFDP1	Others	CFDP1
10724	-0.15349	-0.55821	-0.15349	-0.55821	-0.40472	MGEA5	Group4	NA
389177	0.60752	0.20285	0.60752	0.20285	-0.40467	TMEM212	Group3	NA
6614	0.58775	0.18329	0.58775	0.18329	-0.40446	SIGLEC1	Group3	NA
219981	0.7166	0.3125	0.7166	0.3125	-0.4041	OR5A2	Group3	NA
84549	-1.4018	-1.8058	-1.4018	-1.8058	-0.404	MAK16	Others	MAK16
283685	0.23147	-0.1722	0.23147	-0.1722	-0.40367	GOLGA6L2	Others	GOLGA6L2
6204	-1.9425	-2.3461	-1.9425	-2.3461	-0.4036	RPS10	Others	RPS10
4917	0.2801	-0.12343	0.2801	-0.12343	-0.40353	NTN3	Others	NTN3
6945	-0.030705	-0.43421	-0.030705	-0.43421	-0.403505	MLX	Others	MLX
653505	-0.15946	-0.56264	-0.15946	-0.56264	-0.40318	PPIAL4B	Group4	NA
6878	-0.82562	-1.2288	-0.82562	-1.2288	-0.40318	TAF6	Others	TAF6
79913	-0.13906	-0.54206	-0.13906	-0.54206	-0.403	ACTR5	Group4	NA
57720	0.61217	0.20928	0.61217	0.20928	-0.40289	GPR107	Group3	NA
128859	0.34463	-0.058104	0.34463	-0.058104	-0.402734	BPIFB6	Others	BPIFB6
57570	-0.84275	-1.2454	-0.84275	-1.2454	-0.40265	TRMT5	Others	TRMT5
26580	0.2878	-0.11482	0.2878	-0.11482	-0.40262	BSCL2	Others	BSCL2
27163	0.32957	-0.072828	0.32957	-0.072828	-0.402398	NAAA	Others	NAAA
201163	-0.088405	-0.49072	-0.088405	-0.49072	-0.402315	FLCN	Group4	NA
23365	0.33365	-0.068604	0.33365	-0.068604	-0.402254	ARHGEF12	Others	ARHGEF12
152559	0.7463	0.34405	0.7463	0.34405	-0.40225	PAQR3	Group3	NA
165679	0.58841	0.18643	0.58841	0.18643	-0.40198	SPTSSB	Group3	NA
220074	0.40969	0.0080799	0.40969	0.0080799	-0.40161	LRTOMT	Group3	NA
9578	0.19034	-0.21126	0.19034	-0.21126	-0.4016	CDC42BPB	Others	CDC42BPB
389118	0.096548	-0.30491	0.096548	-0.30491	-0.401458	CDHR4	Others	CDHR4
23683	0.88795	0.48663	0.88795	0.48663	-0.40132	PRKD3	Others	PRKD3
65061	0.30736	-0.093862	0.30736	-0.093862	-0.401222	CDK15	Others	CDK15
83931	0.23336	-0.16779	0.23336	-0.16779	-0.40115	STK40	Others	STK40
25766	0.29698	-0.10403	0.29698	-0.10403	-0.40101	PRPF40B	Others	PRPF40B
404672	0.12433	-0.27654	0.12433	-0.27654	-0.40087	GTF2H5	Others	GTF2H5
9589	-0.039744	-0.4405	-0.039744	-0.4405	-0.400756	WTAP	Others	WTAP
401565	-0.16169	-0.56239	-0.16169	-0.56239	-0.4007	FAM166A	Group4	NA
[truncated: 16,415 more rows]

## Sheet: Kinase
ENTREZID	OVCAR8_control	OVCAR8_olaparib	Control	Treatment	Diff	Gene	group	text
1195	0.62442	-0.29414	0.62442	-0.29414	-0.91856	CLK1	Group3	NA
5297	-0.90724	-1.7507	-0.90724	-1.7507	-0.84346	PI4KA	Others	PI4KA
5613	0.14281	-0.8285	0.14281	-0.8285	-0.97131	PRKX	Group4	NA
5347	-0.7463	-1.7117	-0.7463	-1.7117	-0.9654	PLK1	Others	PLK1
4233	0.63451	-0.28066	0.63451	-0.28066	-0.91517	MET	Group3	NA
1020	0.4512	-0.21779	0.4512	-0.21779	-0.66899	CDK5	Group3	NA
8536	0.17286	-0.46931	0.17286	-0.46931	-0.64217	CAMK1	Group4	NA
9475	-0.48858	-1.0914	-0.48858	-1.0914	-0.60282	ROCK2	Others	ROCK2
3716	-0.57217	-1.201	-0.57217	-1.201	-0.62883	JAK1	Others	JAK1
3717	0.69048	0.1139	0.69048	0.1139	-0.57658	JAK2	Group3	NA
3985	0.24644	-0.3181	0.24644	-0.3181	-0.56454	LIMK2	Others	LIMK2
9706	0.097066	-0.38021	0.097066	-0.38021	-0.477276	ULK2	Others	ULK2
3055	0.46806	0.012582	0.46806	0.012582	-0.455478	HCK	Group3	NA
3654	0.23096	-0.20784	0.23096	-0.20784	-0.4388	IRAK1	Others	IRAK1
29110	0.34846	-0.071408	0.34846	-0.071408	-0.419868	TBK1	Others	TBK1
23043	-0.34062	-0.75234	-0.34062	-0.75234	-0.41172	TNIK	Group4	NA

## Sheet: rra_OVCAR8_olaparib_control.sgr
sgrna	Gene	control_count	treatment_count	control_mean	treat_mean	LFC	control_var	adj_var	score	p.low	p.high	p.twosided	FDR	high_in_treatment
chr11_45671533_45671552_-	CHST1	0	505.6	0.94629	505.6	8.024	127820	3.8824	256.12	1	0	0	0	TRUE
chr2_219507937_219507956_-	ZNF142	0.94629	359.27	0.94629	359.27	7.5322	64199	3.8824	181.86	1	0	0	0	TRUE
chr5_177421262_177421281_-	PROP1	0	266.45	0.94629	266.45	7.1024	35498	3.8824	134.75	1	0	0	0	TRUE
chr10_135216268_135216287_-	MTG1	0.94629	256.62	0.94629	256.62	7.0484	32686	3.8824	129.76	1	0	0	0	TRUE
chr17_7076967_7076986_+	ASGR1	0	253.35	0.94629	253.35	7.0299	32093	3.8824	128.1	1	0	0	0	TRUE
chr5_135287050_135287069_-	LECT2	0	252.26	0.94629	252.26	7.0237	31817	3.8824	127.54	1	0	0	0	TRUE
chr9_21201701_21201720_-	IFNA7	0	244.61	0.94629	244.61	6.9795	29917	3.8824	123.66	1	0	0	0	TRUE
chr5_76342237_76342256_+	AGGF1	0.94629	242.43	0.94629	242.43	6.9666	29157	3.8824	122.56	1	0	0	0	TRUE
chr2_103322357_103322376_+	SLC9A2	1.8926	342.89	1.8926	342.89	6.8935	58141	9.3267	111.66	1	0	0	0	TRUE
chr15_90774404_90774423_-	CIB1	0.94629	199.84	0.94629	199.84	6.6892	19779	3.8824	100.94	1	0	0	0	TRUE
chr11_62340068_62340087_+	EEF1G	0	199.84	0.94629	199.84	6.6892	19968	3.8824	100.94	1	0	0	0	TRUE
chr10_95658387_95658406_-	SLC35G1	0	198.75	0.94629	198.75	6.6813	19750	3.8824	100.39	1	0	0	0	TRUE
chr2_219561293_219561312_-	STK36	0.94629	195.47	0.94629	195.47	6.6574	18920	3.8824	98.725	1	0	0	0	TRUE
chr4_145038021_145038040_+	GYPA	0	188.92	0.94629	188.92	6.6085	17845	3.8824	95.399	1	0	0	0	TRUE
chr2_61128179_61128198_+	REL	0	182.37	0.94629	182.37	6.5579	16629	3.8824	92.074	1	0	0	0	TRUE
chr11_4703464_4703483_+	OR51E2	0	180.18	0.94629	180.18	6.5406	16233	3.8824	90.966	1	0	0	0	TRUE
chr1_155145253_155145272_-	KRTCAP2	1.8926	264.27	1.8926	264.27	6.519	34420	9.3267	85.913	1	0	0	0	TRUE
chr2_95541380_95541399_+	TEKT4	6.624	578.77	6.624	578.77	6.2488	163670	46.473	83.927	1	0	0	0	TRUE
chr5_122163121_122163140_+	SNX2	0	163.8	0.94629	163.8	6.4039	13416	3.8824	82.652	1	0	0	0	TRUE
chr2_172182596_172182615_+	METTL8	0.94629	162.71	0.94629	162.71	6.3943	13084	3.8824	82.098	1	0	0	0	TRUE
chr1_31764798_31764817_-	SNRNP40	0	162.71	0.94629	162.71	6.3943	13237	3.8824	82.098	1	0	0	0	TRUE
chr19_46351222_46351241_-	SYMPK	0.94629	160.53	0.94629	160.53	6.3749	12733	3.8824	80.99	1	0	0	0	TRUE
chr14_20528841_20528860_-	OR4L1	0	160.53	0.94629	160.53	6.3749	12884	3.8824	80.99	1	0	0	0	TRUE
chr4_110737315_110737334_+	GAR1	0.94629	152.88	0.94629	152.88	6.305	11542	3.8824	77.11	1	0	0	0	TRUE
chr17_3572689_3572708_-	EMC6	0.94629	152.88	0.94629	152.88	6.305	11542	3.8824	77.11	1	0	0	0	TRUE
chr11_125359603_125359622_-	FEZ1	0	152.88	0.94629	152.88	6.305	11687	3.8824	77.11	1	0	0	0	TRUE
chr4_166021847_166021866_-	TMEM192	0.94629	150.7	0.94629	150.7	6.2843	11213	3.8824	76.002	1	0	0	0	TRUE
chr11_56128353_56128372_-	OR8J1	0	150.7	0.94629	150.7	6.2843	11355	3.8824	76.002	1	0	0	0	TRUE
chr12_122091146_122091165_-	MORN3	0.94629	148.51	0.94629	148.51	6.2634	10888	3.8824	74.893	1	0	0	0	TRUE
chr17_45745655_45745674_-	KPNB1	0.94629	147.42	0.94629	147.42	6.2528	10728	3.8824	74.339	1	0	0	0	TRUE
chr1_161070516_161070535_-	PFDN2	0.94629	146.33	0.94629	146.33	6.2422	10568	3.8824	73.785	1	0	0	0	TRUE
chr5_118969834_118969853_+	FAM170A	0.94629	144.15	0.94629	144.15	6.2206	10253	3.8824	72.676	1	0	0	0	TRUE
chr2_191379242_191379261_+	TMEM194B	0.94629	143.05	0.94629	143.05	6.2097	10097	3.8824	72.122	1	0	0	0	TRUE
chr17_51902164_51902183_+	KIF2B	0	143.05	0.94629	143.05	6.2097	10232	3.8824	72.122	1	0	0	0	TRUE
chr8_91090602_91090621_-	CALB1	0.94629	141.96	0.94629	141.96	6.1988	9942.7	3.8824	71.568	1	0	0	0	TRUE
chr3_32995419_32995438_-	CCR4	0.94629	140.87	0.94629	140.87	6.1877	9789.3	3.8824	71.014	1	0	0	0	TRUE
chr16_68331212_68331231_+	SLC7A6	2.8389	279.56	2.8389	279.56	6.1915	38286	15.64	69.972	1	0	0	0	TRUE
chr1_40525035_40525054_+	CAP1	0	138.69	0.94629	138.69	6.1653	9616.9	3.8824	69.905	1	0	0	0	TRUE
chr1_148025825_148025844_-	NBPF8	0.94629	137.59	0.94629	137.59	6.154	9336.3	3.8824	69.351	1	0	0	0	TRUE
chr1_160261878_160261897_-	COPA	2.8389	268.64	2.8389	268.64	6.1342	35324	15.64	67.21	1	0	0	0	TRUE
chr15_90904153_90904172_+	ZNF774	0	133.23	0.94629	133.23	6.1078	8874.6	3.8824	67.134	1	0	0	0	TRUE
chr3_33195396_33195415_-	SUSD5	0.94629	132.13	0.94629	132.13	6.096	8605.1	3.8824	66.58	1	0	0	0	TRUE
chr16_2821834_2821853_+	TCEB2	0	132.13	0.94629	132.13	6.096	8729.7	3.8824	66.58	1	0	0	0	TRUE
chr3_122247410_122247429_+	PARP9	1.8926	199.84	1.8926	199.84	6.1175	19591	9.3267	64.816	1	0	0	0	TRUE
chr6_132619004_132619023_-	MOXD1	0.94629	127.77	0.94629	127.77	6.0479	8041.6	3.8824	64.363	1	0	0	0	TRUE
chr8_43171083_43171102_+	POTEA	2.8389	256.62	2.8389	256.62	6.0684	32203	15.64	64.173	1	0	0	0	TRUE
chr2_172951442_172951461_+	DLX1	0.94629	124.49	0.94629	124.49	6.0107	7631.5	3.8824	62.7	1	0	0	0	TRUE
chr12_7899005_7899024_-	CLEC4C	2.8389	248.98	2.8389	248.98	6.025	30293	15.64	62.24	1	0	0	0	TRUE
chr14_75230597_75230616_-	YLPM1	0.94629	123.4	0.94629	123.4	5.9981	7497.2	3.8824	62.146	1	0	0	0	TRUE
chr7_99722205_99722224_-	CNPY4	4.7314	343.99	4.7314	343.99	5.9115	57547	30.116	61.819	1	0	0	0	TRUE
chr1_211842640_211842659_+	NEK2	0.94629	122.31	0.94629	122.31	5.9854	7364.1	3.8824	61.592	1	0	0	0	TRUE
chr14_96795041_96795060_+	ATG2B	0.94629	120.12	0.94629	120.12	5.9596	7101.4	3.8824	60.484	1	0	0	0	TRUE
chr15_26869675_26869694_-	GABRB3	0	120.12	0.94629	120.12	5.9596	7214.6	3.8824	60.484	1	0	0	0	TRUE
chr11_10791826_10791845_-	CTR9	0	120.12	0.94629	120.12	5.9596	7214.6	3.8824	60.484	1	0	0	0	TRUE
chr14_74438598_74438617_-	ENTPD5	0	120.12	0.94629	120.12	5.9596	7214.6	3.8824	60.484	1	0	0	0	TRUE
chr18_21710360_21710379_+	TTC39C	0	119.03	0.94629	119.03	5.9465	7084.1	3.8824	59.929	1	0	0	0	TRUE
chr19_58152233_58152252_+	ZNF211	3.7852	286.11	3.7852	286.11	5.9069	39853	22.608	59.376	1	0	0	0	TRUE
chr11_5080068_5080087_+	OR52E2	1.8926	182.37	1.8926	182.37	5.9862	16285	9.3267	59.095	1	0	0	0	TRUE
chr8_42927363_42927382_-	FNTA	0.94629	116.85	0.94629	116.85	5.92	6716.4	3.8824	58.821	1	0	0	0	TRUE
chr3_48658902_48658921_-	TMEM89	0.94629	113.57	0.94629	113.57	5.8794	6342	3.8824	57.158	1	0	0	0	TRUE
chrX_41555457_41555476_+	GPR34	0.94629	113.57	0.94629	113.57	5.8794	6342	3.8824	57.158	1	0	0	0	TRUE
chr5_72151726_72151745_-	TNPO1	0.94629	112.48	0.94629	112.48	5.8655	6219.6	3.8824	56.604	1	0	0	0	TRUE
chr9_138557089_138557108_+	LCN9	0	112.48	0.94629	112.48	5.8655	6325.6	3.8824	56.604	1	0	0	0	TRUE
chr1_173628231_173628250_-	ANKRD45	0	110.29	0.94629	110.29	5.8375	6082.4	3.8824	55.496	1	0	0	0	TRUE
chr10_90497477_90497496_-	LIPK	0	109.2	0.94629	109.2	5.8233	5962.5	3.8824	54.941	1	0	0	0	TRUE
chr5_159659109_159659128_+	FABP6	0.94629	108.11	0.94629	108.11	5.8089	5742	3.8824	54.387	1	0	0	0	TRUE
chr13_107147281_107147300_-	EFNB2	0	108.11	0.94629	108.11	5.8089	5843.9	3.8824	54.387	1	0	0	0	TRUE
chr1_170511652_170511671_+	GORAB	0	107.02	0.94629	107.02	5.7944	5726.4	3.8824	53.833	1	0	0	0	TRUE
chr1_152749117_152749136_-	LCE1F	2.8389	215.13	2.8389	215.13	5.8151	22533	15.64	53.68	1	0	0	0	TRUE
chr12_123102934_123102953_-	KNTC1	0	105.93	0.94629	105.93	5.7797	5610.1	3.8824	53.279	1	0	0	0	TRUE
chr1_113202375_113202394_-	CAPZA1	1.8926	163.8	1.8926	163.8	5.8322	13107	9.3267	53.016	1	0	0	0	TRUE
chr19_37038125_37038144_-	ZNF529	0	104.83	0.94629	104.83	5.7649	5495	3.8824	52.725	1	0	0	0	TRUE
chr18_9533338_9533357_+	RALBP1	2.8389	210.76	2.8389	210.76	5.7856	21615	15.64	52.575	1	0	0	0	TRUE
chrX_52789413_52789432_+	SSX2	0.94629	102.65	0.94629	102.65	5.7348	5171.8	3.8824	51.616	1	0	0	0	TRUE
chr5_175957836_175957855_+	RNF44	0.94629	102.65	0.94629	102.65	5.7348	5171.8	3.8824	51.616	1	0	0	0	TRUE
chr19_17973011_17973030_-	RPL18A	1.8926	159.43	1.8926	159.43	5.7935	12410	9.3267	51.586	1	0	0	0	TRUE
chr17_53798234_53798253_+	TMEM100	0.94629	101.56	0.94629	101.56	5.7196	5061.3	3.8824	51.062	1	0	0	0	TRUE
chr11_9452432_9452451_+	IPO7	0	99.374	0.94629	99.374	5.6885	4937.6	3.8824	49.953	1	0	0	0	TRUE
chr17_41151941_41151960_+	RPL27	2.8389	198.75	2.8389	198.75	5.7014	19190	15.64	49.538	1	0	0	0	TRUE
chr16_70928406_70928425_-	HYDIN	0	98.282	0.94629	98.282	5.6727	4829.6	3.8824	49.399	1	0	0	0	TRUE
chrX_135047295_135047314_+	MMGT1	0	97.19	0.94629	97.19	5.6568	4722.9	3.8824	48.845	1	0	0	0	TRUE
chr17_46990219_46990238_+	UBE2Z	10.409	453.19	10.409	453.19	5.315	98026	83.44	48.473	1	0	0	0	TRUE
chr2_128772388_128772407_+	SAP130	0.94629	96.097	0.94629	96.097	5.6406	4526.9	3.8824	48.291	1	0	0	0	TRUE
chr21_33750806_33750825_+	URB1	0.94629	96.097	0.94629	96.097	5.6406	4526.9	3.8824	48.291	1	0	0	0	TRUE
chr9_21206538_21206557_-	IFNA10	0	96.097	0.94629	96.097	5.6406	4617.4	3.8824	48.291	1	0	0	0	TRUE
chrX_48049629_48049648_-	SSX5	1.8926	148.51	1.8926	148.51	5.6918	10749	9.3267	48.01	1	0	0	0	TRUE
chr1_209946300_209946319_+	TRAF3IP3	0.94629	95.005	0.94629	95.005	5.6243	4423.6	3.8824	47.737	1	0	0	0	TRUE
chr8_97285568_97285587_-	PTDSS1	0.94629	95.005	0.94629	95.005	5.6243	4423.6	3.8824	47.737	1	0	0	0	TRUE
chr12_15100840_15100859_-	ARHGDIB	0.94629	95.005	0.94629	95.005	5.6243	4423.6	3.8824	47.737	1	0	0	0	TRUE
chr6_70991104_70991123_+	COL9A1	0.94629	95.005	0.94629	95.005	5.6243	4423.6	3.8824	47.737	1	0	0	0	TRUE
chr11_125474039_125474058_+	STT3A	0	95.005	0.94629	95.005	5.6243	4513	3.8824	47.737	1	0	0	0	TRUE
chr12_70188234_70188253_+	RAB3IP	0	95.005	0.94629	95.005	5.6243	4513	3.8824	47.737	1	0	0	0	TRUE
chr18_33234726_33234745_+	GALNT1	0	95.005	0.94629	95.005	5.6243	4513	3.8824	47.737	1	0	0	0	TRUE
chr20_43727123_43727142_-	KCNS1	12.302	495.78	12.302	495.78	5.2229	116870	103.66	47.486	1	0	0	0	TRUE
chr1_91180304_91180323_-	BARHL2	0.94629	93.913	0.94629	93.913	5.6078	4321.4	3.8824	47.182	1	0	0	0	TRUE
chr16_2314211_2314230_-	RNPS1	0	93.913	0.94629	93.913	5.6078	4409.9	3.8824	47.182	1	0	0	0	TRUE
chr19_12298393_12298412_-	ZNF136	0	93.913	0.94629	93.913	5.6078	4409.9	3.8824	47.182	1	0	0	0	TRUE
chr8_97244141_97244160_-	UQCRB	0.94629	92.821	0.94629	92.821	5.5911	4220.5	3.8824	46.628	1	0	0	0	TRUE
chr4_71200868_71200887_+	CABS1	0.94629	92.821	0.94629	92.821	5.5911	4220.5	3.8824	46.628	1	0	0	0	TRUE
chr19_54656211_54656230_-	CNOT3	0	91.729	0.94629	91.729	5.5742	4207.1	3.8824	46.074	1	0	0	0	TRUE
chr11_103870858_103870877_+	PDGFD	0.94629	90.637	0.94629	90.637	5.5571	4022.2	3.8824	45.52	1	0	0	0	TRUE
chr12_7356101_7356120_-	PEX5	2.8389	182.37	2.8389	182.37	5.5779	16115	15.64	45.396	1	0	0	0	TRUE
chr4_9341849_9341868_+	USP17L30	0.94629	89.545	0.94629	89.545	5.5398	3924.9	3.8824	44.966	1	0	0	0	TRUE
chr4_84384745_84384764_-	FAM175A	0.94629	88.453	0.94629	88.453	5.5223	3828.7	3.8824	44.411	1	0	0	0	TRUE
chr12_120876207_120876226_+	COX6A1	0.94629	88.453	0.94629	88.453	5.5223	3828.7	3.8824	44.411	1	0	0	0	TRUE
chr12_123465108_123465127_-	ARL6IP4	0	88.453	0.94629	88.453	5.5223	3912	3.8824	44.411	1	0	0	0	TRUE
chr17_72352888_72352907_-	BTBD17	3.7852	214.04	3.7852	214.04	5.4899	22103	22.608	44.219	1	0	0	0	TRUE
chr10_17432531_17432550_-	ST8SIA6	2.8389	176.91	2.8389	176.91	5.5343	15150	15.64	44.015	1	0	0	0	TRUE
chr15_77750782_77750801_-	HMG20A	0	87.361	0.94629	87.361	5.5046	3816	3.8824	43.857	1	0	0	0	TRUE
chrX_70674704_70674723_-	TAF1	4.7314	244.61	4.7314	244.61	5.4213	28771	30.116	43.711	1	0	0	0	TRUE
chr6_90053451_90053470_-	UBE2J1	3.7852	210.76	3.7852	210.76	5.4677	21419	22.608	43.53	1	0	0	0	TRUE
chr10_88649917_88649936_-	BMPR1A	2.8389	174.72	2.8389	174.72	5.5165	14772	15.64	43.463	1	0	0	0	TRUE
chr3_186272181_186272200_+	TBCCD1	0.94629	86.269	0.94629	86.269	5.4867	3640	3.8824	43.303	1	0	0	0	TRUE
chr17_3370813_3370832_-	SPATA22	0.94629	86.269	0.94629	86.269	5.4867	3640	3.8824	43.303	1	0	0	0	TRUE
chr2_127809842_127809861_-	BIN1	0.94629	85.177	0.94629	85.177	5.4685	3547.4	3.8824	42.749	1	0	0	0	TRUE
chr6_116747798_116747817_-	DSE	0	85.177	0.94629	85.177	5.4685	3627.6	3.8824	42.749	1	0	0	0	TRUE
chr8_15998285_15998304_+	MSR1	0.94629	84.085	0.94629	84.085	5.4501	3456	3.8824	42.194	1	0	0	0	TRUE
chr3_124369747_124369766_+	KALRN	0	84.085	0.94629	84.085	5.4501	3535.2	3.8824	42.194	1	0	0	0	TRUE
chr19_52528985_52529004_-	ZNF614	0	84.085	0.94629	84.085	5.4501	3535.2	3.8824	42.194	1	0	0	0	TRUE
chr2_163128752_163128771_-	IFIH1	0	84.085	0.94629	84.085	5.4501	3535.2	3.8824	42.194	1	0	0	0	TRUE
chr17_47284702_47284721_-	GNGT2	0	82.993	0.94629	82.993	5.4315	3443.9	3.8824	41.64	1	0	0	0	TRUE
chr9_125330016_125330035_+	OR1L8	1.8926	128.86	1.8926	128.86	5.4884	8060.1	9.3267	41.574	1	0	0	0	TRUE
chr11_5080188_5080207_+	OR52E2	3.7852	200.93	3.7852	200.93	5.3992	19433	22.608	41.463	1	0	0	0	TRUE
chrX_140786542_140786561_-	SPANXC	3.7852	199.84	3.7852	199.84	5.3913	19219	22.608	41.233	1	0	0	0	TRUE
chr12_131357637_131357656_+	RAN	0.94629	81.901	0.94629	81.901	5.4126	3276.9	3.8824	41.086	1	0	0	0	TRUE
chr3_145878701_145878720_+	PLOD2	0.94629	81.901	0.94629	81.901	5.4126	3276.9	3.8824	41.086	1	0	0	0	TRUE
chrX_104512134_104512153_+	IL1RAPL2	0.94629	81.901	0.94629	81.901	5.4126	3276.9	3.8824	41.086	1	0	0	0	TRUE
chr17_36959100_36959119_-	CWC25	0	81.901	0.94629	81.901	5.4126	3353.9	3.8824	41.086	1	0	0	0	TRUE
chr2_24413383_24413402_+	FAM228A	0	81.901	0.94629	81.901	5.4126	3353.9	3.8824	41.086	1	0	0	0	TRUE
chr17_47486706_47486725_+	PHB	0	81.901	0.94629	81.901	5.4126	3353.9	3.8824	41.086	1	0	0	0	TRUE
chr15_59808936_59808955_+	FAM81A	0	81.901	0.94629	81.901	5.4126	3353.9	3.8824	41.086	1	0	0	0	TRUE
chr14_68129231_68129250_-	VTI1B	5.6777	257.72	5.6777	257.72	5.2759	31762	38.089	40.838	1	0	0	0	TRUE
chr16_55519564_55519583_-	MMP2	1.8926	125.58	1.8926	125.58	5.4516	7649.5	9.3267	40.501	1	0	0	0	TRUE
chr19_4288246_4288265_+	SHD	2.8389	162.71	2.8389	162.71	5.4143	12779	15.64	40.426	1	0	0	0	TRUE
chr12_19427869_19427888_+	PLEKHA5	0.94629	79.717	0.94629	79.717	5.3741	3102.4	3.8824	39.978	1	0	0	0	TRUE
chr17_27047027_27047046_+	RPL23A	0	79.717	0.94629	79.717	5.3741	3177.4	3.8824	39.978	1	0	0	0	TRUE
chr19_35718946_35718965_-	FAM187B	0	79.717	0.94629	79.717	5.3741	3177.4	3.8824	39.978	1	0	0	0	TRUE
chrX_46513036_46513055_+	SLC9A7	0.94629	78.625	0.94629	78.625	5.3544	3017	3.8824	39.423	1	0	0	0	TRUE
chr3_77693940_77693959_+	ROBO2	0	78.625	0.94629	78.625	5.3544	3091	3.8824	39.423	1	0	0	0	TRUE
chr2_187697848_187697867_-	ZSWIM2	0	78.625	0.94629	78.625	5.3544	3091	3.8824	39.423	1	0	0	0	TRUE
chr14_90759069_90759088_-	NRDE2	0	78.625	0.94629	78.625	5.3544	3091	3.8824	39.423	1	0	0	0	TRUE
chr12_8330093_8330112_+	ZNF705A	0	78.625	0.94629	78.625	5.3544	3091	3.8824	39.423	1	0	0	0	TRUE
chr11_66391833_66391852_+	RBM14	7.5703	298.12	7.5703	298.12	5.1252	42210	55.229	39.096	1	0	0	0	TRUE
chr11_114392724_114392743_+	NXPE1	1.8926	121.21	1.8926	121.21	5.4009	7118.8	9.3267	39.071	1	0	0	0	TRUE
chr20_44539567_44539586_-	PLTP	0.94629	77.533	0.94629	77.533	5.3345	2932.8	3.8824	38.869	1	0	0	0	TRUE
chr6_30313278_30313297_+	RPP21	0	77.533	0.94629	77.533	5.3345	3005.7	3.8824	38.869	1	0	0	0	TRUE
chr4_84191050_84191069_+	COQ2	0	77.533	0.94629	77.533	5.3345	3005.7	3.8824	38.869	1	0	0	0	TRUE
chr15_53050014_53050033_-	ONECUT1	7.5703	294.84	7.5703	294.84	5.1093	41263	55.229	38.655	1	0	0	0	TRUE
chrX_63445184_63445203_+	ASB12	2.8389	155.07	2.8389	155.07	5.3453	11587	15.64	38.493	1	0	0	0	TRUE
chr19_3612036_3612055_+	CACTIN	3.7852	186.73	3.7852	186.73	5.294	16735	22.608	38.477	1	0	0	0	TRUE
chr11_125483051_125483070_+	STT3A	23.657	622.45	23.657	622.45	4.6602	179280	243.13	38.403	1	6.4229e-323	1.2846e-322	7.8621e-320	TRUE
chrX_16753421_16753440_+	SYAP1	0.94629	76.441	0.94629	76.441	5.3143	2849.7	3.8824	38.315	1	2.5247e-321	5.0494e-321	3.0303e-318	TRUE
chr8_121483156_121483175_+	MTBP	0.94629	76.441	0.94629	76.441	5.3143	2849.7	3.8824	38.315	1	2.5247e-321	5.0494e-321	3.0303e-318	TRUE
chr3_49412880_49412899_-	RHOA	0.94629	76.441	0.94629	76.441	5.3143	2849.7	3.8824	38.315	1	2.5247e-321	5.0494e-321	3.0303e-318	TRUE
chr5_32711570_32711589_+	NPR3	2.8389	152.88	2.8389	152.88	5.325	11257	15.64	37.941	1	3.6221e-315	7.2442e-315	4.3194e-312	TRUE
chr17_694883_694902_-	RNMTL1	0	75.349	0.94629	75.349	5.2938	2838.7	3.8824	37.761	1	3.6672e-312	7.3345e-312	0	TRUE
chr4_157999248_157999267_+	GLRB	0	75.349	0.94629	75.349	5.2938	2838.7	3.8824	37.761	1	3.6672e-312	7.3345e-312	0	TRUE
chr3_49867465_49867484_-	TRAIP	0	75.349	0.94629	75.349	5.2938	2838.7	3.8824	37.761	1	3.6672e-312	7.3345e-312	0	TRUE
chr3_21467122_21467141_-	ZNF385D	0	75.349	0.94629	75.349	5.2938	2838.7	3.8824	37.761	1	3.6672e-312	7.3345e-312	0	TRUE
chr14_53174011_53174030_-	PSMC6	2.8389	151.79	2.8389	151.79	5.3147	11093	15.64	37.664	1	1.2459e-310	2.4918e-310	1.4393e-307	TRUE
chr19_3053867_3053886_-	AES	1.8926	116.85	1.8926	116.85	5.3484	6607.1	9.3267	37.641	1	3.1762e-310	6.3524e-310	3.6465e-307	TRUE
chr8_130883645_130883664_-	FAM49B	2.8389	150.7	2.8389	150.7	5.3044	10931	15.64	37.388	1	3.9711e-306	7.9422e-306	4.531e-303	TRUE
chr3_170625530_170625549_+	EIF5A2	0.94629	74.257	0.94629	74.257	5.273	2687.2	3.8824	37.206	1	3.9156e-303	7.8313e-303	4.3081e-300	TRUE
chr12_27472324_27472343_-	STK38L	0.94629	74.257	0.94629	74.257	5.273	2687.2	3.8824	37.206	1	3.9156e-303	7.8313e-303	4.3081e-300	TRUE
chr16_23646688_23646707_+	PALB2	0.94629	74.257	0.94629	74.257	5.273	2687.2	3.8824	37.206	1	3.9156e-303	7.8313e-303	4.3081e-300	TRUE
chr10_135345217_135345236_+	CYP2E1	0.94629	74.257	0.94629	74.257	5.273	2687.2	3.8824	37.206	1	3.9156e-303	7.8313e-303	4.3081e-300	TRUE
chr14_23299250_23299269_+	MRPL52	0	74.257	0.94629	74.257	5.273	2757.1	3.8824	37.206	1	3.9156e-303	7.8313e-303	4.3081e-300	TRUE
chr11_13438705_13438724_+	BTBD10	0	74.257	0.94629	74.257	5.273	2757.1	3.8824	37.206	1	3.9156e-303	7.8313e-303	4.3081e-300	TRUE
chr1_160262282_160262301_+	COPA	13.248	410.6	13.248	410.6	4.8524	78944	114.15	37.192	1	5.2395e-303	1.0479e-302	5.7305e-300	TRUE
chr5_106763203_106763222_-	EFNA5	2.8389	149.61	2.8389	149.61	5.294	10770	15.64	37.112	1	1.1729e-301	2.3458e-301	1.2753e-298	TRUE
chr3_69036597_69036616_-	EOGT	4.7314	207.48	4.7314	207.48	5.1849	20554	30.116	36.946	1	5.2849e-299	1.057e-298	5.7126e-296	TRUE
chr13_96415959_96415978_+	DNAJC3	0.94629	73.165	0.94629	73.165	5.2519	2607.8	3.8824	36.652	1	3.0758e-294	6.1517e-294	3.194e-291	TRUE
chr2_39046079_39046098_-	DHX57	0.94629	73.165	0.94629	73.165	5.2519	2607.8	3.8824	36.652	1	3.0758e-294	6.1517e-294	3.194e-291	TRUE
chr10_72136234_72136253_-	LRRC20	0.94629	73.165	0.94629	73.165	5.2519	2607.8	3.8824	36.652	1	3.0758e-294	6.1517e-294	3.194e-291	TRUE
chr1_28136746_28136765_+	STX12	0.94629	73.165	0.94629	73.165	5.2519	2607.8	3.8824	36.652	1	3.0758e-294	6.1517e-294	3.194e-291	TRUE
chr7_7622966_7622985_+	MIOS	0	73.165	0.94629	73.165	5.2519	2676.6	3.8824	36.652	1	3.0758e-294	6.1517e-294	3.194e-291	TRUE
chr10_89574196_89574215_-	ATAD1	0	73.165	0.94629	73.165	5.2519	2676.6	3.8824	36.652	1	3.0758e-294	6.1517e-294	3.194e-291	TRUE
chr2_204594481_204594500_-	CD28	0	73.165	0.94629	73.165	5.2519	2676.6	3.8824	36.652	1	3.0758e-294	6.1517e-294	3.194e-291	TRUE
chr15_100516237_100516256_+	ADAMTS17	2.8389	146.33	2.8389	146.33	5.2622	10295	15.64	36.284	1	1.9131e-288	3.8262e-288	1.9755e-285	TRUE
chr10_106075706_106075725_-	ITPRIP	0	72.073	0.94629	72.073	5.2305	2597.3	3.8824	36.098	1	1.7776e-285	3.5551e-285	1.7857e-282	TRUE
chr17_76212815_76212834_-	BIRC5	0	72.073	0.94629	72.073	5.2305	2597.3	3.8824	36.098	1	1.7776e-285	3.5551e-285	1.7857e-282	TRUE
chr1_84864287_84864306_-	DNASE2B	0	72.073	0.94629	72.073	5.2305	2597.3	3.8824	36.098	1	1.7776e-285	3.5551e-285	1.7857e-282	TRUE
chr3_111873845_111873864_-	SLC9C1	0	72.073	0.94629	72.073	5.2305	2597.3	3.8824	36.098	1	1.7776e-285	3.5551e-285	1.7857e-282	TRUE
chr12_54645904_54645923_-	CBX5	0	72.073	0.94629	72.073	5.2305	2597.3	3.8824	36.098	1	1.7776e-285	3.5551e-285	1.7857e-282	TRUE
chr7_23300383_23300402_-	GPNMB	13.248	395.31	13.248	395.31	4.7978	72986	114.15	35.761	1	2.539e-280	5.0779e-280	2.5368e-277	TRUE
chr15_68457067_68457086_+	PIAS1	0.94629	70.981	0.94629	70.981	5.2088	2452.4	3.8824	35.544	1	7.5578e-277	1.5116e-276	7.3915e-274	TRUE
chr12_120934245_120934264_+	DYNLL1	0.94629	70.981	0.94629	70.981	5.2088	2452.4	3.8824	35.544	1	7.5578e-277	1.5116e-276	7.3915e-274	TRUE
chr10_75936272_75936291_+	ADK	0	70.981	0.94629	70.981	5.2088	2519.2	3.8824	35.544	1	7.5578e-277	1.5116e-276	7.3915e-274	TRUE
chr21_41301017_41301036_+	PCP4	0	70.981	0.94629	70.981	5.2088	2519.2	3.8824	35.544	1	7.5578e-277	1.5116e-276	7.3915e-274	TRUE
chr14_60591450_60591469_+	PCNXL4	1.8926	110.29	1.8926	110.29	5.2659	5875.4	9.3267	35.495	1	3.9779e-276	7.9558e-276	3.8699e-273	TRUE
chr6_161026223_161026242_-	LPA	1.8926	109.2	1.8926	109.2	5.2516	5757.6	9.3267	35.138	1	1.2258e-270	2.4515e-270	1.1862e-267	TRUE
chr14_52957644_52957663_+	TXNDC16	0.94629	69.889	0.94629	69.889	5.1868	2376.6	3.8824	34.99	1	2.3642e-268	4.7283e-268	2.2525e-265	TRUE
chr6_112392739_112392758_-	TUBE1	0.94629	69.889	0.94629	69.889	5.1868	2376.6	3.8824	34.99	1	2.3642e-268	4.7283e-268	2.2525e-265	TRUE
chr6_65612331_65612350_+	EYS	0.94629	69.889	0.94629	69.889	5.1868	2376.6	3.8824	34.99	1	2.3642e-268	4.7283e-268	2.2525e-265	TRUE
chr3_53126586_53126605_+	RFT1	1.8926	108.11	1.8926	108.11	5.2373	5641	9.3267	34.78	1	3.3242e-265	6.6483e-265	3.151e-262	TRUE
chr11_64785908_64785927_-	ARL2	9.4629	307.95	9.4629	307.95	4.884	44547	73.736	34.76	1	5.6038e-265	1.1208e-264	5.2847e-262	TRUE
chr10_123734514_123734533_-	NSMCE4A	3.7852	168.17	3.7852	168.17	5.1438	13511	22.608	34.573	1	4.154e-262	8.308e-262	3.8976e-259	TRUE
chr9_37740172_37740191_+	FRMPD1	8.5166	285.02	8.5166	285.02	4.9095	38226	64.326	34.475	1	1.1145e-260	2.2289e-260	1.0404e-257	TRUE
chr6_33756795_33756814_+	LEMD2	0	68.797	0.94629	68.797	5.1644	2366.5	3.8824	34.435	1	5.4408e-260	1.0882e-259	5.0034e-257	TRUE
chr2_17898019_17898038_-	SMC6	0	68.797	0.94629	68.797	5.1644	2366.5	3.8824	34.435	1	5.4408e-260	1.0882e-259	5.0034e-257	TRUE
chr20_33433202_33433221_-	GGT7	0	68.797	0.94629	68.797	5.1644	2366.5	3.8824	34.435	1	5.4408e-260	1.0882e-259	5.0034e-257	TRUE
chr9_91077398_91077417_+	SPIN1	2.8389	138.69	2.8389	138.69	5.1854	9227.2	15.64	34.351	1	8.9691e-259	1.7938e-258	8.2072e-256	TRUE
chr19_16640545_16640564_-	CHERP	6.624	240.24	6.624	240.24	4.9838	27289	46.473	34.269	1	1.3419e-257	2.6839e-257	1.2219e-254	TRUE
chr6_qbl_hap6_384011_384030_-	OR2J3	4.7314	192.19	4.7314	192.19	5.075	17571	30.116	34.16	1	5.9109e-256	1.1822e-255	5.3558e-253	TRUE
chr19_45422442_45422461_+	APOC1	8.5166	281.74	8.5166	281.74	4.8929	37326	64.326	34.066	1	1.3543e-254	2.7085e-254	1.2152e-251	TRUE
chr15_82635159_82635178_+	GOLGA6L10	8.5166	281.74	8.5166	281.74	4.8929	37326	64.326	34.066	1	1.3543e-254	2.7085e-254	1.2152e-251	TRUE
chr12_53848632_53848651_+	PCBP2	1.8926	105.93	1.8926	105.93	5.2081	5411.4	9.3267	34.065	1	1.6664e-254	3.3328e-254	1.488e-251	TRUE
chr5_64867903_64867922_-	PPWD1	0.94629	67.705	0.94629	67.705	5.1416	2228.4	3.8824	33.881	1	9.2124e-252	1.8425e-251	7.9945e-249	TRUE
chr15_102463136_102463155_+	OR4F4	0	67.705	0.94629	67.705	5.1416	2292	3.8824	33.881	1	9.2124e-252	1.8425e-251	7.9945e-249	TRUE
chr5_132034864_132034883_-	KIF3A	0	67.705	0.94629	67.705	5.1416	2292	3.8824	33.881	1	9.2124e-252	1.8425e-251	7.9945e-249	TRUE
chr1_1341193_1341212_+	MRPL20	0	67.705	0.94629	67.705	5.1416	2292	3.8824	33.881	1	9.2124e-252	1.8425e-251	7.9945e-249	TRUE
chr13_43566176_43566195_-	EPSTI1	0	67.705	0.94629	67.705	5.1416	2292	3.8824	33.881	1	9.2124e-252	1.8425e-251	7.9945e-249	TRUE
chr6_105564570_105564589_+	BVES	25.55	580.95	25.55	580.95	4.4541	154240	268.87	33.872	1	9.1573e-252	1.8315e-251	7.9945e-249	TRUE
chr16_10868920_10868939_+	TVP23A	14.194	390.94	14.194	390.94	4.689	70969	124.87	33.715	1	1.9188e-249	3.8376e-249	1.6573e-246	TRUE
chrX_1327753_1327772_-	CRLF2	1.8926	104.83	1.8926	104.83	5.1933	5298.4	9.3267	33.707	1	3.0804e-249	6.1608e-249	2.6483e-246	TRUE
chr5_148727922_148727941_-	GRPEL2	2.8389	135.41	2.8389	135.41	5.1511	8787.6	15.64	33.522	1	1.488e-246	2.976e-246	1.2733e-243	TRUE
chr11_76063820_76063839_-	PRKRIR	1.8926	103.74	1.8926	103.74	5.1783	5186.6	9.3267	33.35	1	5.0114e-244	1.0023e-243	4.2687e-241	TRUE
chr3_32995888_32995907_-	CCR4	0.94629	66.613	0.94629	66.613	5.1185	2156.1	3.8824	33.327	1	1.1476e-243	2.2952e-243	9.5985e-241	TRUE
chr3_52668718_52668737_-	PBRM1	0.94629	66.613	0.94629	66.613	5.1185	2156.1	3.8824	33.327	1	1.1476e-243	2.2952e-243	9.5985e-241	TRUE
chr17_40275004_40275023_+	HSPB9	0.94629	66.613	0.94629	66.613	5.1185	2156.1	3.8824	33.327	1	1.1476e-243	2.2952e-243	9.5985e-241	TRUE
chr12_38714769_38714788_-	ALG10B	0	66.613	0.94629	66.613	5.1185	2218.6	3.8824	33.327	1	1.1476e-243	2.2952e-243	9.5985e-241	TRUE
chr10_63957830_63957849_-	RTKN2	2.8389	134.32	2.8389	134.32	5.1395	8643.4	15.64	33.246	1	1.5125e-242	3.0251e-242	1.2594e-239	TRUE
chr1_247201063_247201082_-	ZNF670	5.6777	210.76	5.6777	210.76	4.9869	21029	38.089	33.23	1	2.4398e-242	4.8796e-242	2.0133e-239	TRUE
chr1_78177481_78177500_-	USP33	5.6777	210.76	5.6777	210.76	4.9869	21029	38.089	33.23	1	2.4398e-242	4.8796e-242	2.0133e-239	TRUE
chr20_126118_126137_+	DEFB126	1.8926	102.65	1.8926	102.65	5.1632	5076	9.3267	32.992	1	7.1751e-239	1.435e-238	5.8425e-236	TRUE
chr12_88912514_88912533_-	KITLG	1.8926	102.65	1.8926	102.65	5.1632	5076	9.3267	32.992	1	7.1751e-239	1.435e-238	5.8425e-236	TRUE
chr7_141450127_141450146_+	SSBP1	1.8926	102.65	1.8926	102.65	5.1632	5076	9.3267	32.992	1	7.1751e-239	1.435e-238	5.8425e-236	TRUE
chr16_68909145_68909164_-	TANGO6	2.8389	133.23	2.8389	133.23	5.1278	8500.4	15.64	32.97	1	1.4247e-238	2.8495e-238	1.155e-235	TRUE
chr1_158913631_158913650_+	PYHIN1	22.711	521.98	22.711	521.98	4.4631	124640	230.5	32.886	1	1.8859e-237	3.7719e-237	1.5156e-234	TRUE
chr3_50338189_50338208_-	HYAL1	22.711	521.98	22.711	521.98	4.4631	124640	230.5	32.886	1	1.8859e-237	3.7719e-237	1.5156e-234	TRUE
chr12_21615775_21615794_+	PYROXD1	0.94629	65.521	0.94629	65.521	5.095	2084.9	3.8824	32.773	1	1.0518e-235	2.1037e-235	8.2034e-233	TRUE
chr12_6669684_6669703_+	NOP2	0.94629	65.521	0.94629	65.521	5.095	2084.9	3.8824	32.773	1	1.0518e-235	2.1037e-235	8.2034e-233	TRUE
chr2_86352574_86352593_+	PTCD3	0	65.521	0.94629	65.521	5.095	2146.5	3.8824	32.773	1	1.0518e-235	2.1037e-235	8.2034e-233	TRUE
chr8_124710692_124710711_+	ANXA13	0	65.521	0.94629	65.521	5.095	2146.5	3.8824	32.773	1	1.0518e-235	2.1037e-235	8.2034e-233	TRUE
chr6_49582424_49582443_+	RHAG	0	65.521	0.94629	65.521	5.095	2146.5	3.8824	32.773	1	1.0518e-235	2.1037e-235	8.2034e-233	TRUE
chr9_113006437_113006456_+	TXN	0	65.521	0.94629	65.521	5.095	2146.5	3.8824	32.773	1	1.0518e-235	2.1037e-235	8.2034e-233	TRUE
chr10_75561502_75561521_-	ZSWIM8	0	65.521	0.94629	65.521	5.095	2146.5	3.8824	32.773	1	1.0518e-235	2.1037e-235	8.2034e-233	TRUE
chr3_20210867_20210886_+	SGOL1	12.302	342.89	12.302	342.89	4.6923	54645	103.66	32.47	1	1.5749e-231	3.1497e-231	1.2231e-228	TRUE
chr4_5633560_5633579_-	EVC2	4.7314	182.37	4.7314	182.37	4.9997	15777	30.116	32.369	1	4.6496e-230	9.2991e-230	3.5959e-227	TRUE
chr20_44684884_44684903_+	SLC12A5	0	64.429	0.94629	64.429	5.0711	2075.5	3.8824	32.219	1	7.0929e-228	1.4186e-227	5.3953e-225	TRUE
chr4_9351445_9351464_-	USP17L28	0	64.429	0.94629	64.429	5.0711	2075.5	3.8824	32.219	1	7.0929e-228	1.4186e-227	5.3953e-225	TRUE
chr6_117203546_117203565_+	RFX6	0	64.429	0.94629	64.429	5.0711	2075.5	3.8824	32.219	1	7.0929e-228	1.4186e-227	5.3953e-225	TRUE
chr6_12294596_12294615_+	EDN1	0	64.429	0.94629	64.429	5.0711	2075.5	3.8824	32.219	1	7.0929e-228	1.4186e-227	5.3953e-225	TRUE
chr9_107379859_107379878_+	OR13C9	5.6777	204.21	5.6777	204.21	4.9416	19707	38.089	32.168	1	3.0051e-227	6.0101e-227	2.2765e-224	TRUE
chr16_75513642_75513661_+	CHST6	1.8926	99.374	1.8926	99.374	5.1169	4751.3	9.3267	31.919	1	9.7853e-224	1.9571e-223	7.3825e-221	TRUE
chr2_61348340_61348359_+	KIAA1841	4.7314	179.09	4.7314	179.09	4.9737	15201	30.116	31.772	1	9.7741e-222	1.9548e-221	7.3441e-219	TRUE
chr16_58706044_58706063_+	SLC38A7	0	63.337	0.94629	63.337	5.0469	2005.8	3.8824	31.664	1	3.5191e-220	7.0382e-220	2.6019e-217	TRUE
chr17_15492168_15492187_-	CDRT1	0	63.337	0.94629	63.337	5.0469	2005.8	3.8824	31.664	1	3.5191e-220	7.0382e-220	2.6019e-217	TRUE
chr17_40642493_40642512_+	ATP6V0A1	0	63.337	0.94629	63.337	5.0469	2005.8	3.8824	31.664	1	3.5191e-220	7.0382e-220	2.6019e-217	TRUE
chr7_66453418_66453437_-	SBDS	0	63.337	0.94629	63.337	5.0469	2005.8	3.8824	31.664	1	3.5191e-220	7.0382e-220	2.6019e-217	TRUE
chr6_10586922_10586941_+	GCNT2	2.8389	127.77	2.8389	127.77	5.0679	7803.4	15.64	31.589	1	3.3699e-219	6.7399e-219	2.4817e-216	TRUE
chr6_31939119_31939138_+	DXO	3.7852	152.88	3.7852	152.88	5.0071	11115	22.608	31.357	1	4.9304e-216	9.8609e-216	3.6021e-213	TRUE
chr4_152682049_152682068_-	GATB	3.7852	152.88	3.7852	152.88	5.0071	11115	22.608	31.357	1	4.9304e-216	9.8609e-216	3.6021e-213	TRUE
chr15_83687576_83687595_-	BTBD1	10.409	294.84	10.409	294.84	4.6966	40452	83.44	31.138	1	4.1768e-213	8.3536e-213	3.0395e-210	TRUE
chr10_70742438_70742457_+	DDX21	0	62.245	0.94629	62.245	5.0222	1937.2	3.8824	31.11	1	1.2846e-212	2.5692e-212	9.063e-210	TRUE
chr2_39224474_39224493_-	SOS1	0	62.245	0.94629	62.245	5.0222	1937.2	3.8824	31.11	1	1.2846e-212	2.5692e-212	9.063e-210	TRUE
chr13_113839846_113839865_-	PCID2	0	62.245	0.94629	62.245	5.0222	1937.2	3.8824	31.11	1	1.2846e-212	2.5692e-212	9.063e-210	TRUE
chrX_129205318_129205337_-	ELF4	0	62.245	0.94629	62.245	5.0222	1937.2	3.8824	31.11	1	1.2846e-212	2.5692e-212	9.063e-210	TRUE
chrX_101138758_101138777_-	ZMAT1	0	62.245	0.94629	62.245	5.0222	1937.2	3.8824	31.11	1	1.2846e-212	2.5692e-212	9.063e-210	TRUE
chr8_102643901_102643920_+	GRHL2	0	62.245	0.94629	62.245	5.0222	1937.2	3.8824	31.11	1	1.2846e-212	2.5692e-212	9.063e-210	TRUE
chr15_65799579_65799598_+	DPP8	0	62.245	0.94629	62.245	5.0222	1937.2	3.8824	31.11	1	1.2846e-212	2.5692e-212	9.063e-210	TRUE
chr18_22040867_22040886_-	HRH4	0	62.245	0.94629	62.245	5.0222	1937.2	3.8824	31.11	1	1.2846e-212	2.5692e-212	9.063e-210	TRUE
chr10_7829876_7829895_+	KIN	2.8389	125.58	2.8389	125.58	5.0432	7532.9	15.64	31.037	1	1.1107e-211	2.2214e-211	7.8063e-209	TRUE
chr15_83332713_83332732_-	AP3B2	11.355	311.22	11.355	311.22	4.6594	44961	93.42	31.025	1	1.4068e-211	2.8135e-211	9.8495e-209	TRUE
chrX_132438754_132438773_-	GPC4	4.7314	173.63	4.7314	173.63	4.9293	14263	30.116	30.777	1	3.293e-208	6.5861e-208	2.2969e-205	TRUE
chr14_23857459_23857478_-	MYH6	0.94629	61.153	0.94629	61.153	4.997	1812.4	3.8824	30.556	1	3.4503e-205	6.9007e-205	2.3361e-202	TRUE
chr14_78182174_78182193_+	SLIRP	0.94629	61.153	0.94629	61.153	4.997	1812.4	3.8824	30.556	1	3.4503e-205	6.9007e-205	2.3361e-202	TRUE
chr1_100203726_100203745_+	FRRS1	0.94629	61.153	0.94629	61.153	4.997	1812.4	3.8824	30.556	1	3.4503e-205	6.9007e-205	2.3361e-202	TRUE
chr4_148555424_148555443_-	TMEM184C	0	61.153	0.94629	61.153	4.997	1869.8	3.8824	30.556	1	3.4503e-205	6.9007e-205	2.3361e-202	TRUE
chr15_66844173_66844192_-	LCTL	0	61.153	0.94629	61.153	4.997	1869.8	3.8824	30.556	1	3.4503e-205	6.9007e-205	2.3361e-202	TRUE
chr3_158289127_158289146_-	MLF1	0	61.153	0.94629	61.153	4.997	1869.8	3.8824	30.556	1	3.4503e-205	6.9007e-205	2.3361e-202	TRUE
chr13_37583382_37583401_+	EXOSC8	0	61.153	0.94629	61.153	4.997	1869.8	3.8824	30.556	1	3.4503e-205	6.9007e-205	2.3361e-202	TRUE
chr13_103418840_103418859_-	TEX30	13.248	339.62	13.248	339.62	4.5793	53258	114.15	30.548	1	3.39e-205	6.78e-205	2.3361e-202	TRUE
chr17_35557378_35557397_+	ACACA	2.8389	123.4	2.8389	123.4	5.0181	7267.2	15.64	30.485	1	2.6994e-204	5.3988e-204	1.821e-201	TRUE
chr15_52060485_52060504_+	TMOD2	3.7852	148.51	3.7852	148.51	4.9656	10473	22.608	30.439	1	1.0793e-203	2.1585e-203	7.2542e-201	TRUE
chr19_44111815_44111834_-	ZNF428	50.153	825.56	50.153	825.56	4.0142	300630	650.98	30.391	1	3.6739e-203	7.3478e-203	2.4604e-200	TRUE
chr13_108955621_108955640_+	TNFSF13B	3.7852	147.42	3.7852	147.42	4.955	10316	22.608	30.209	1	1.1508e-200	2.3015e-200	7.6513e-198	TRUE
chr11_62951238_62951257_-	SLC22A25	3.7852	147.42	3.7852	147.42	4.955	10316	22.608	30.209	1	1.1508e-200	2.3015e-200	7.6513e-198	TRUE
chr1_236767243_236767262_+	HEATR1	2.8389	122.31	2.8389	122.31	5.0054	7136.2	15.64	30.209	1	1.1871e-200	2.3742e-200	7.8645e-198	TRUE
chr20_37464673_37464692_+	PPP1R16B	0.94629	60.061	0.94629	60.061	4.9715	1747.3	3.8824	30.002	1	6.8185e-198	1.3637e-197	4.4222e-195	TRUE
chr5_32239108_32239127_-	MTMR12	0.94629	60.061	0.94629	60.061	4.9715	1747.3	3.8824	30.002	1	6.8185e-198	1.3637e-197	4.4222e-195	TRUE
chrX_72673447_72673466_+	CDX4	0.94629	60.061	0.94629	60.061	4.9715	1747.3	3.8824	30.002	1	6.8185e-198	1.3637e-197	4.4222e-195	TRUE
chr11_62414967_62414986_+	INTS5	0.94629	60.061	0.94629	60.061	4.9715	1747.3	3.8824	30.002	1	6.8185e-198	1.3637e-197	4.4222e-195	TRUE
chr5_42718845_42718864_+	GHR	0.94629	60.061	0.94629	60.061	4.9715	1747.3	3.8824	30.002	1	6.8185e-198	1.3637e-197	4.4222e-195	TRUE
chr4_4198886_4198905_+	OTOP1	0	60.061	0.94629	60.061	4.9715	1803.7	3.8824	30.002	1	6.8185e-198	1.3637e-197	4.4222e-195	TRUE
chr14_64953833_64953852_-	ZBTB25	8.5166	248.98	8.5166	248.98	4.7152	28911	64.326	29.982	1	9.918e-198	1.9836e-197	6.4099e-195	TRUE
chr11_126079504_126079523_+	RPUSD4	1.8926	92.821	1.8926	92.821	5.0195	4134	9.3267	29.774	1	5.785e-195	1.157e-194	3.7258e-192	TRUE
chr1_27671924_27671943_+	SYTL1	10.409	280.65	10.409	280.65	4.6256	36515	83.44	29.584	1	1.3654e-192	2.7309e-192	8.7635e-190	TRUE
chr3_186952873_186952892_+	MASP1	0	58.969	0.94629	58.969	4.9454	1738.7	3.8824	29.447	1	9.9145e-191	1.9829e-190	6.3193e-188	TRUE
chr7_5922143_5922162_-	OCM	0	58.969	0.94629	58.969	4.9454	1738.7	3.8824	29.447	1	9.9145e-191	1.9829e-190	6.3193e-188	TRUE
chrX_48846093_48846112_-	GRIPAP1	1.8926	91.729	1.8926	91.729	5.0026	4035.3	9.3267	29.416	1	2.3091e-190	4.6183e-190	1.4667e-187	TRUE
chr7_37951890_37951909_-	SFRP4	2.8389	119.03	2.8389	119.03	4.9666	6750.2	15.64	29.38	1	6.3922e-190	1.2784e-189	4.0463e-187	TRUE
chr1_152785194_152785213_-	LCE1B	10.409	278.46	10.409	278.46	4.6144	35927	83.44	29.345	1	1.5788e-189	3.1577e-189	9.9602e-187	TRUE
chr15_70347515_70347534_-	TLE3	2.8389	117.94	2.8389	117.94	4.9534	6623.9	15.64	29.104	1	2.0728e-186	4.1455e-186	1.3032e-183	TRUE
chr3_196449406_196449425_+	PIGX	0	57.877	0.94629	57.877	4.9189	1674.9	3.8824	28.893	1	1.0607e-183	2.1215e-183	6.5139e-181	TRUE
chrX_13337497_13337516_-	ATXN3L	0	57.877	0.94629	57.877	4.9189	1674.9	3.8824	28.893	1	1.0607e-183	2.1215e-183	6.5139e-181	TRUE
chr1_32673474_32673493_+	IQCC	0	57.877	0.94629	57.877	4.9189	1674.9	3.8824	28.893	1	1.0607e-183	2.1215e-183	6.5139e-181	TRUE
chr3_146309631_146309650_+	PLSCR5	0	57.877	0.94629	57.877	4.9189	1674.9	3.8824	28.893	1	1.0607e-183	2.1215e-183	6.5139e-181	TRUE
chr1_59004693_59004712_-	OMA1	0	57.877	0.94629	57.877	4.9189	1674.9	3.8824	28.893	1	1.0607e-183	2.1215e-183	6.5139e-181	TRUE
chr12_88542163_88542182_-	TMTC3	0	57.877	0.94629	57.877	4.9189	1674.9	3.8824	28.893	1	1.0607e-183	2.1215e-183	6.5139e-181	TRUE
chr1_52876863_52876882_-	PRPF38A	8.5166	240.24	8.5166	240.24	4.6639	26849	64.326	28.892	1	8.6664e-184	1.7333e-183	5.4302e-181	TRUE
chr2_37316794_37316813_+	GPATCH11	2.8389	116.85	2.8389	116.85	4.9401	6498.8	15.64	28.828	1	6.2285e-183	1.2457e-182	3.7996e-180	TRUE
chr19_58290175_58290194_+	ZNF586	2.8389	116.85	2.8389	116.85	4.9401	6498.8	15.64	28.828	1	6.2285e-183	1.2457e-182	3.7996e-180	TRUE
chr10_121286920_121286939_-	RGS10	1.8926	89.545	1.8926	89.545	4.9682	3841.5	9.3267	28.701	1	2.5081e-181	5.0163e-181	1.52e-178	TRUE
chr7_150554849_150554868_+	AOC1	1.8926	89.545	1.8926	89.545	4.9682	3841.5	9.3267	28.701	1	2.5081e-181	5.0163e-181	1.52e-178	TRUE
chr5_140038329_140038348_+	IK	6.624	202.02	6.624	202.02	4.7349	19090	46.473	28.663	1	6.6345e-181	1.3269e-180	4.0076e-178	TRUE
chr14_50116976_50116995_+	POLE2	2.8389	115.75	2.8389	115.75	4.9266	6374.9	15.64	28.552	1	1.7343e-179	3.4687e-179	1.0408e-176	TRUE
chr11_7111159_7111178_+	RBMXL2	2.8389	115.75	2.8389	115.75	4.9266	6374.9	15.64	28.552	1	1.7343e-179	3.4687e-179	1.0408e-176	TRUE
chr8_27614229_27614248_+	CCDC25	8.5166	236.97	8.5166	236.97	4.6442	26095	64.326	28.484	1	1.0794e-178	2.1588e-178	6.4568e-176	TRUE
chr19_15852401_15852420_-	OR10H3	1.8926	88.453	1.8926	88.453	4.9507	3746.4	9.3267	28.344	1	6.8251e-177	1.365e-176	4.0564e-174	TRUE
chr1_32086496_32086515_-	HCRTR1	1.8926	88.453	1.8926	88.453	4.9507	3746.4	9.3267	28.344	1	6.8251e-177	1.365e-176	4.0564e-174	TRUE
chr8_48650446_48650465_+	CEBPD	0	56.785	0.94629	56.785	4.8919	1612.3	3.8824	28.339	1	8.3505e-177	1.6701e-176	4.9156e-174	TRUE
chr9_132571193_132571212_+	TOR1B	0	56.785	0.94629	56.785	4.8919	1612.3	3.8824	28.339	1	8.3505e-177	1.6701e-176	4.9156e-174	TRUE
chr17_46248000_46248019_-	SKAP1	0	56.785	0.94629	56.785	4.8919	1612.3	3.8824	28.339	1	8.3505e-177	1.6701e-176	4.9156e-174	TRUE
chr2_20237332_20237351_+	LAPTM4A	3.7852	137.59	3.7852	137.59	4.8562	8952.4	22.608	28.142	1	1.9142e-174	3.8284e-174	1.1197e-171	TRUE
chr20_2819596_2819615_+	PCED1A	3.7852	137.59	3.7852	137.59	4.8562	8952.4	22.608	28.142	1	1.9142e-174	3.8284e-174	1.1197e-171	TRUE
chr12_27915687_27915706_-	MANSC4	5.6777	179.09	5.6777	179.09	4.7532	15036	38.089	28.098	1	6.2347e-174	1.2469e-173	3.6354e-171	TRUE
chr11_111904172_111904191_+	DLAT	17.033	370.19	17.033	370.19	4.3634	62361	158.34	28.066	1	1.4055e-173	2.811e-173	8.1696e-171	TRUE
chr1_64089193_64089212_-	PGM1	10.409	265.36	10.409	265.36	4.5451	32500	83.44	27.911	1	1.1376e-171	2.2752e-171	6.5917e-169	TRUE
chr17_78831658_78831677_-	RPTOR	0.94629	55.693	0.94629	55.693	4.8644	1498.6	3.8824	27.785	1	4.837e-170	9.6741e-170	2.7093e-167	TRUE
chr19_55627918_55627937_+	AAVS1	0	55.693	0.94629	55.693	4.8644	1550.8	3.8824	27.785	1	4.837e-170	9.6741e-170	2.7093e-167	TRUE
chr6_37447864_37447883_+	CMTR1	0	55.693	0.94629	55.693	4.8644	1550.8	3.8824	27.785	1	4.837e-170	9.6741e-170	2.7093e-167	TRUE
chrX_70626573_70626592_-	TAF1	0	55.693	0.94629	55.693	4.8644	1550.8	3.8824	27.785	1	4.837e-170	9.6741e-170	2.7093e-167	TRUE
chr6_44222787_44222806_+	SLC35B2	0	55.693	0.94629	55.693	4.8644	1550.8	3.8824	27.785	1	4.837e-170	9.6741e-170	2.7093e-167	TRUE
chr2_62112179_62112198_-	CCT4	0	55.693	0.94629	55.693	4.8644	1550.8	3.8824	27.785	1	4.837e-170	9.6741e-170	2.7093e-167	TRUE
chr10_43612071_43612090_+	RET	0	55.693	0.94629	55.693	4.8644	1550.8	3.8824	27.785	1	4.837e-170	9.6741e-170	2.7093e-167	TRUE
chrX_103080342_103080361_+	RAB9B	0	55.693	0.94629	55.693	4.8644	1550.8	3.8824	27.785	1	4.837e-170	9.6741e-170	2.7093e-167	TRUE
chr1_53108596_53108615_-	FAM159A	0	55.693	0.94629	55.693	4.8644	1550.8	3.8824	27.785	1	4.837e-170	9.6741e-170	2.7093e-167	TRUE
chr6_ssto_hap7_1971190_1971209_-	DHX16	0	55.693	0.94629	55.693	4.8644	1550.8	3.8824	27.785	1	4.837e-170	9.6741e-170	2.7093e-167	TRUE
chr11_33047277_33047296_+	DEPDC7	0	55.693	0.94629	55.693	4.8644	1550.8	3.8824	27.785	1	4.837e-170	9.6741e-170	2.7093e-167	TRUE
chr17_40838077_40838096_-	CNTNAP1	11.355	279.56	11.355	279.56	4.5051	35966	93.42	27.749	1	1.0299e-169	2.0599e-169	5.7515e-167	TRUE
chr2_30955325_30955344_+	CAPN13	1.8926	86.269	1.8926	86.269	4.915	3559.7	9.3267	27.629	1	3.4455e-168	6.8909e-168	1.9125e-165	TRUE
chr6_mcf_hap5_2500800_2500819_-	CCHCR1	26.496	490.32	26.496	490.32	4.1594	107560	281.97	27.622	1	3.2351e-168	6.4703e-168	1.8012e-165	TRUE
chr6_112438958_112438977_-	LAMA4	15.141	336.34	15.141	336.34	4.3854	51585	135.81	27.562	1	1.7708e-167	3.5417e-167	9.8e-165	TRUE
chr7_143826204_143826223_+	OR2A14	48.261	733.84	48.261	733.84	3.8989	235010	618.9	27.558	1	1.8279e-167	3.6558e-167	1.0086e-164	TRUE
chr1_115238122_115238141_+	AMPD1	8.5166	229.32	8.5166	229.32	4.5971	24378	64.326	27.531	1	4.374e-167	8.7479e-167	2.4062e-164	TRUE
chrX_150908070_150908089_+	CNGA2	35.013	589.69	35.013	589.69	4.0358	153830	406.18	27.522	1	4.9861e-167	9.9721e-167	2.7348e-164	TRUE
chr4_52895933_52895952_+	SGCB	17.033	362.55	17.033	362.55	4.3334	59691	158.34	27.458	1	3.0314e-166	6.0628e-166	1.6578e-163	TRUE
chr10_90770332_90770351_+	FAS	5.6777	174.72	5.6777	174.72	4.7178	14288	38.089	27.391	1	2.1575e-165	4.315e-165	1.1764e-162	TRUE
chr17_21215501_21215520_+	MAP2K3	9.4629	244.61	9.4629	244.61	4.553	27648	73.736	27.384	1	2.4357e-165	4.8713e-165	1.3241e-162	TRUE
chr8_82670476_82670495_+	CHMP4C	1.8926	85.177	1.8926	85.177	4.8969	3468.2	9.3267	27.271	1	6.392e-164	1.2784e-163	3.4446e-161	TRUE
chr5_37310711_37310730_+	NUP155	1.8926	85.177	1.8926	85.177	4.8969	3468.2	9.3267	27.271	1	6.392e-164	1.2784e-163	3.4446e-161	TRUE
chr11_7110478_7110497_+	RBMXL2	1.8926	85.177	1.8926	85.177	4.8969	3468.2	9.3267	27.271	1	6.392e-164	1.2784e-163	3.4446e-161	TRUE
chr9_77684665_77684684_-	NMRK1	9.4629	243.52	9.4629	243.52	4.5466	27391	73.736	27.257	1	7.8986e-164	1.5797e-163	4.2441e-161	TRUE
chr16_3558383_3558402_+	CLUAP1	0.94629	54.601	0.94629	54.601	4.8363	1439.4	3.8824	27.231	1	2.0617e-163	4.1234e-163	1.0888e-160	TRUE
chr7_102307638_102307657_+	POLR2J2	0.94629	54.601	0.94629	54.601	4.8363	1439.4	3.8824	27.231	1	2.0617e-163	4.1234e-163	1.0888e-160	TRUE
chr5_56205528_56205547_-	SETD9	0	54.601	0.94629	54.601	4.8363	1490.6	3.8824	27.231	1	2.0617e-163	4.1234e-163	1.0888e-160	TRUE
chr14_45693391_45693410_-	MIS18BP1	0	54.601	0.94629	54.601	4.8363	1490.6	3.8824	27.231	1	2.0617e-163	4.1234e-163	1.0888e-160	TRUE
chr4_71630187_71630206_+	RUFY3	0	54.601	0.94629	54.601	4.8363	1490.6	3.8824	27.231	1	2.0617e-163	4.1234e-163	1.0888e-160	TRUE
chr11_199419_199438_+	ODF3	16.087	346.17	16.087	346.17	4.3447	54477	146.97	27.227	1	1.7013e-163	3.4026e-163	9.115e-161	TRUE
chr11_64892002_64892021_-	MRPL49	3.7852	133.23	3.7852	133.23	4.81	8377.5	22.608	27.223	1	2.1923e-163	4.3846e-163	1.1545e-160	TRUE
chr17_4210400_4210419_-	UBE2G1	2.8389	110.29	2.8389	110.29	4.8575	5773.3	15.64	27.171	1	9.2642e-163	1.8528e-162	4.8647e-160	TRUE
chr5_61762985_61763004_-	IPO11	6.624	191.1	6.624	191.1	4.6552	17016	46.473	27.061	1	1.6975e-161	3.395e-161	8.8885e-159	TRUE
chr4_144380594_144380613_-	GAB1	9.4629	241.34	9.4629	241.34	4.5337	26883	73.736	27.003	1	7.9137e-161	1.5827e-160	4.1321e-158	TRUE
chr18_43703309_43703328_+	HAUS1	1.8926	84.085	1.8926	84.085	4.8785	3377.8	9.3267	26.913	1	1.0437e-159	2.0873e-159	5.4341e-157	TRUE
chr16_88804330_88804349_+	PIEZO1	3.7852	131.04	3.7852	131.04	4.7863	8097.2	22.608	26.764	1	5.4086e-158	1.0817e-157	2.8004e-155	TRUE
chr4_142153709_142153728_+	ZNF330	3.7852	131.04	3.7852	131.04	4.7863	8097.2	22.608	26.764	1	5.4086e-158	1.0817e-157	2.8004e-155	TRUE
chr2_160623800_160623819_+	2025-03-07	0.94629	53.509	0.94629	53.509	4.8077	1381.4	3.8824	26.676	1	6.4662e-157	1.2932e-156	3.2746e-154	TRUE
chr16_1203969_1203988_-	CACNA1H	0.94629	53.509	0.94629	53.509	4.8077	1381.4	3.8824	26.676	1	6.4662e-157	1.2932e-156	3.2746e-154	TRUE
chrX_64749532_64749551_-	LAS1L	0.94629	53.509	0.94629	53.509	4.8077	1381.4	3.8824	26.676	1	6.4662e-157	1.2932e-156	3.2746e-154	TRUE
chr1_48459767_48459786_-	TRABD2B	0	53.509	0.94629	53.509	4.8077	1431.6	3.8824	26.676	1	6.4662e-157	1.2932e-156	3.2746e-154	TRUE
chr18_59828515_59828534_+	PIGN	0	53.509	0.94629	53.509	4.8077	1431.6	3.8824	26.676	1	6.4662e-157	1.2932e-156	3.2746e-154	TRUE
chr2_233697554_233697573_+	GIGYF2	0	53.509	0.94629	53.509	4.8077	1431.6	3.8824	26.676	1	6.4662e-157	1.2932e-156	3.2746e-154	TRUE
chr10_15008496_15008515_+	MEIG1	0	53.509	0.94629	53.509	4.8077	1431.6	3.8824	26.676	1	6.4662e-157	1.2932e-156	3.2746e-154	TRUE
chr1_215368414_215368433_+	KCNK2	0	53.509	0.94629	53.509	4.8077	1431.6	3.8824	26.676	1	6.4662e-157	1.2932e-156	3.2746e-154	TRUE
chr20_2464070_2464089_-	ZNF343	19.872	389.85	19.872	389.85	4.227	68442	193.61	26.59	1	4.8252e-156	9.6505e-156	2.4369e-153	TRUE
chr9_5361854_5361873_-	PLGRKT	9.4629	235.88	9.4629	235.88	4.5008	25631	73.736	26.367	1	1.8954e-153	3.7909e-153	9.5463e-151	TRUE
chr9_86363268_86363287_-	GKAP1	2.8389	107.02	2.8389	107.02	4.8144	5426.6	15.64	26.343	1	4.0417e-153	8.0835e-153	2.0301e-150	TRUE
chr1_84956047_84956066_+	RPF1	3.7852	128.86	3.7852	128.86	4.7622	7821.6	22.608	26.305	1	1.0809e-152	2.1618e-152	5.3997e-150	TRUE
chr16_4845835_4845854_-	SMIM22	3.7852	128.86	3.7852	128.86	4.7622	7821.6	22.608	26.305	1	1.0809e-152	2.1618e-152	5.3997e-150	TRUE
chr10_120466999_120467018_+	CACUL1	11.355	265.36	11.355	265.36	4.4302	32259	93.42	26.28	1	1.8541e-152	3.7081e-152	9.2373e-150	TRUE
chr1_35223364_35223383_-	GJB5	1.8926	81.901	1.8926	81.901	4.841	3200.7	9.3267	26.198	1	1.897e-151	3.794e-151	9.4006e-149	TRUE
chr13_52598871_52598890_-	ALG11	1.8926	81.901	1.8926	81.901	4.841	3200.7	9.3267	26.198	1	1.897e-151	3.794e-151	9.4006e-149	TRUE
chr1_36556888_36556907_+	ADPRHL2	173.17	1682.8	173.17	1682.8	3.2731	1139500	3335.8	26.138	1	6.7574e-151	1.3515e-150	3.3397e-148	TRUE
chr20_33530764_33530783_+	GSS	0.94629	52.417	0.94629	52.417	4.7785	1324.6	3.8824	26.122	1	1.4923e-150	2.9847e-150	7.221e-148	TRUE
chr4_57976458_57976477_+	IGFBP7	0.94629	52.417	0.94629	52.417	4.7785	1324.6	3.8824	26.122	1	1.4923e-150	2.9847e-150	7.221e-148	TRUE
chr3_154002415_154002434_-	DHX36	0.94629	52.417	0.94629	52.417	4.7785	1324.6	3.8824	26.122	1	1.4923e-150	2.9847e-150	7.221e-148	TRUE
chr11_63175649_63175668_-	SLC22A9	0.94629	52.417	0.94629	52.417	4.7785	1324.6	3.8824	26.122	1	1.4923e-150	2.9847e-150	7.221e-148	TRUE
chr10_16737100_16737119_-	RSU1	0	52.417	0.94629	52.417	4.7785	1373.8	3.8824	26.122	1	1.4923e-150	2.9847e-150	7.221e-148	TRUE
chr22_50962311_50962330_-	SCO2	0	52.417	0.94629	52.417	4.7785	1373.8	3.8824	26.122	1	1.4923e-150	2.9847e-150	7.221e-148	TRUE
chr9_35717361_35717380_-	TLN1	0	52.417	0.94629	52.417	4.7785	1373.8	3.8824	26.122	1	1.4923e-150	2.9847e-150	7.221e-148	TRUE
chr15_68466106_68466125_-	PIAS1	0	52.417	0.94629	52.417	4.7785	1373.8	3.8824	26.122	1	1.4923e-150	2.9847e-150	7.221e-148	TRUE
chr18_61383327_61383346_+	SERPINB11	2.8389	105.93	2.8389	105.93	4.7998	5313.4	15.64	26.067	1	5.6713e-150	1.1343e-149	2.737e-147	TRUE
chrX_79286202_79286221_-	TBX22	1.8926	80.809	1.8926	80.809	4.8218	3113.9	9.3267	25.841	1	2.1118e-147	4.2236e-147	1.0165e-144	TRUE
chr2_75113715_75113734_-	HK2	2.8389	104.83	2.8389	104.83	4.785	5201.5	15.64	25.791	1	7.3746e-147	1.4749e-146	3.5406e-144	TRUE
chr8_122626765_122626784_+	HAS2	6.624	181.27	6.624	181.27	4.5794	15251	46.473	25.619	1	5.5653e-145	1.1131e-144	2.665e-142	TRUE
chr14_54898829_54898848_+	CNIH1	0.94629	51.325	0.94629	51.325	4.7487	1269	3.8824	25.568	1	2.5344e-144	5.0689e-144	1.1951e-141	TRUE
chr17_17942240_17942259_+	ATPAF2	0.94629	51.325	0.94629	51.325	4.7487	1269	3.8824	25.568	1	2.5344e-144	5.0689e-144	1.1951e-141	TRUE
chr2_148701025_148701044_-	ORC4	0	51.325	0.94629	51.325	4.7487	1317.1	3.8824	25.568	1	2.5344e-144	5.0689e-144	1.1951e-141	TRUE
chr5_147451716_147451735_+	SPINK5	0	51.325	0.94629	51.325	4.7487	1317.1	3.8824	25.568	1	2.5344e-144	5.0689e-144	1.1951e-141	TRUE
chr3_72957574_72957593_-	GXYLT2	0	51.325	0.94629	51.325	4.7487	1317.1	3.8824	25.568	1	2.5344e-144	5.0689e-144	1.1951e-141	TRUE
chr2_163213403_163213422_-	GCA	0	51.325	0.94629	51.325	4.7487	1317.1	3.8824	25.568	1	2.5344e-144	5.0689e-144	1.1951e-141	TRUE
chrX_119206533_119206552_+	RHOXF2B	2.8389	103.74	2.8389	103.74	4.77	5090.7	15.64	25.515	1	8.8864e-144	1.7773e-143	4.1795e-141	TRUE
chr1_155226097_155226116_-	SCAMP3	3.7852	124.49	3.7852	124.49	4.7129	7284.8	22.608	25.386	1	2.2944e-142	4.5887e-142	1.0764e-139	TRUE
chrX_134948061_134948080_-	CT45A10	15.141	310.13	15.141	310.13	4.2688	43510	135.81	25.313	1	1.2765e-141	2.5531e-141	5.9736e-139	TRUE
chr11_35685204_35685223_-	TRIM44	6.624	179.09	6.624	179.09	4.562	14872	46.473	25.299	1	1.9644e-141	3.9289e-141	9.1693e-139	TRUE
chr6_26092920_26092939_-	HFE	25.55	440.08	25.55	440.08	4.0543	85919	268.87	25.281	1	2.7592e-141	5.5185e-141	1.2847e-138	TRUE
chr11_117052185_117052204_-	SIDT2	9.4629	226.05	9.4629	226.05	4.4396	23454	73.736	25.222	1	1.3141e-140	2.6283e-140	6.1032e-138	TRUE
chr9_95476813_95476832_+	BICD2	3.7852	123.4	3.7852	123.4	4.7003	7153.6	22.608	25.156	1	7.6772e-140	1.5354e-139	3.5565e-137	TRUE
chr12_110566814_110566833_-	IFT81	13.248	281.74	13.248	281.74	4.3106	36044	114.15	25.131	1	1.2912e-139	2.5825e-139	5.9668e-137	TRUE
chr3_165547359_165547378_-	BCHE	1.8926	78.625	1.8926	78.625	4.7828	2943.9	9.3267	25.126	1	1.7843e-139	3.5686e-139	8.2248e-137	TRUE
chr17_40269398_40269417_+	KAT2A	20.818	380.02	20.818	380.02	4.1263	64514	205.73	25.043	1	1.1154e-138	2.2309e-138	5.1288e-136	TRUE
chr1_44415709_44415728_-	IPO13	0.94629	50.233	0.94629	50.233	4.7183	1214.6	3.8824	25.014	1	3.1674e-138	6.3347e-138	1.4245e-135	TRUE
chr6_27925885_27925904_+	OR2B6	0.94629	50.233	0.94629	50.233	4.7183	1214.6	3.8824	25.014	1	3.1674e-138	6.3347e-138	1.4245e-135	TRUE
chr17_79478543_79478562_-	ACTG1	0.94629	50.233	0.94629	50.233	4.7183	1214.6	3.8824	25.014	1	3.1674e-138	6.3347e-138	1.4245e-135	TRUE
chr3_33065800_33065819_-	GLB1	0.94629	50.233	0.94629	50.233	4.7183	1214.6	3.8824	25.014	1	3.1674e-138	6.3347e-138	1.4245e-135	TRUE
chr2_127950663_127950682_+	CYP27C1	0.94629	50.233	0.94629	50.233	4.7183	1214.6	3.8824	25.014	1	3.1674e-138	6.3347e-138	1.4245e-135	TRUE
chr13_40229851_40229870_+	COG6	0	50.233	0.94629	50.233	4.7183	1261.7	3.8824	25.014	1	3.1674e-138	6.3347e-138	1.4245e-135	TRUE
chr15_40916092_40916111_+	CASC5	0	50.233	0.94629	50.233	4.7183	1261.7	3.8824	25.014	1	3.1674e-138	6.3347e-138	1.4245e-135	TRUE
chr12_93221728_93221747_-	EEA1	0	50.233	0.94629	50.233	4.7183	1261.7	3.8824	25.014	1	3.1674e-138	6.3347e-138	1.4245e-135	TRUE
chr5_83680154_83680173_+	EDIL3	0	50.233	0.94629	50.233	4.7183	1261.7	3.8824	25.014	1	3.1674e-138	6.3347e-138	1.4245e-135	TRUE
chr12_106903296_106903315_-	POLR3B	3.7852	122.31	3.7852	122.31	4.6875	7023.6	22.608	24.927	1	2.4371e-137	4.8742e-137	1.0934e-134	TRUE
chr9_133960999_133961018_+	LAMC3	1.8926	77.533	1.8926	77.533	4.7629	2860.8	9.3267	24.768	1	1.3543e-135	2.7086e-135	6.0467e-133	TRUE
chr2_241073376_241073395_-	MYEOV2	1.8926	77.533	1.8926	77.533	4.7629	2860.8	9.3267	24.768	1	1.3543e-135	2.7086e-135	6.0467e-133	TRUE
chr5_32270936_32270955_-	MTMR12	11.355	250.07	11.355	250.07	4.3449	28493	93.42	24.698	1	6.3754e-135	1.2751e-134	2.8396e-132	TRUE
chr12_10074666_10074685_-	CLEC2A	2.8389	100.47	2.8389	100.47	4.7242	4765.5	15.64	24.686	1	9.8471e-135	1.9694e-134	4.3753e-132	TRUE
chr2_73478487_73478506_-	CCT7	12.302	263.18	12.302	263.18	4.3118	31469	103.66	24.641	1	2.615e-134	5.23e-134	1.1591e-131	TRUE
chr5_137346740_137346759_-	FAM13B	0.94629	49.141	0.94629	49.141	4.6872	1161.4	3.8824	24.459	1	2.913e-132	5.8259e-132	1.2669e-129	TRUE
chr19_18684478_18684497_-	UBA52	0.94629	49.141	0.94629	49.141	4.6872	1161.4	3.8824	24.459	1	2.913e-132	5.8259e-132	1.2669e-129	TRUE
chr6_4032189_4032208_+	PRPF4B	0.94629	49.141	0.94629	49.141	4.6872	1161.4	3.8824	24.459	1	2.913e-132	5.8259e-132	1.2669e-129	TRUE
chr14_56756995_56757014_+	PELI2	0	49.141	0.94629	49.141	4.6872	1207.4	3.8824	24.459	1	2.913e-132	5.8259e-132	1.2669e-129	TRUE
chr5_178310876_178310895_-	ZNF354B	0	49.141	0.94629	49.141	4.6872	1207.4	3.8824	24.459	1	2.913e-132	5.8259e-132	1.2669e-129	TRUE
chr12_14941992_14942011_+	WBP11	0	49.141	0.94629	49.141	4.6872	1207.4	3.8824	24.459	1	2.913e-132	5.8259e-132	1.2669e-129	TRUE
chr19_2456684_2456703_-	LMNB2	0	49.141	0.94629	49.141	4.6872	1207.4	3.8824	24.459	1	2.913e-132	5.8259e-132	1.2669e-129	TRUE
chr1_93594923_93594942_+	MTF2	0	49.141	0.94629	49.141	4.6872	1207.4	3.8824	24.459	1	2.913e-132	5.8259e-132	1.2669e-129	TRUE
chr11_62782245_62782264_+	SLC22A8	6.624	172.54	6.624	172.54	4.5086	13764	46.473	24.338	1	4.6714e-131	9.3428e-131	2.0269e-128	TRUE
chr6_33385420_33385439_+	CUTA	25.55	422.61	25.55	422.61	3.996	78829	268.87	24.215	1	8.1679e-130	1.6336e-129	3.5357e-127	TRUE
chr11_7021517_7021536_-	ZNF214	2.8389	98.282	2.8389	98.282	4.6928	4554.7	15.64	24.134	1	7.2065e-129	1.4413e-128	3.105e-126	TRUE
chr10_81319078_81319097_-	SFTPA2	2.8389	98.282	2.8389	98.282	4.6928	4554.7	15.64	24.134	1	7.2065e-129	1.4413e-128	3.105e-126	TRUE
chr12_15732992_15733011_+	PTPRO	14.194	282.83	14.194	282.83	4.2234	36083	124.87	24.041	1	5.8365e-128	1.1673e-127	2.5089e-125	TRUE
chr7_127955031_127955050_-	RBM28	11.355	243.52	11.355	243.52	4.3067	26950	93.42	24.02	1	9.7276e-128	1.9455e-127	4.1718e-125	TRUE
chr2_237103513_237103532_+	ASB18	3.7852	117.94	3.7852	117.94	4.6355	6515.4	22.608	24.008	1	1.4616e-127	2.9233e-127	6.2539e-125	TRUE
chr15_59911265_59911284_+	GCNT3	0	48.049	0.94629	48.049	4.6554	1154.3	3.8824	23.905	1	1.9715e-126	3.943e-126	8.358e-124	TRUE
chr1_200819002_200819021_+	CAMSAP2	0	48.049	0.94629	48.049	4.6554	1154.3	3.8824	23.905	1	1.9715e-126	3.943e-126	8.358e-124	TRUE
chr2_113089307_113089326_+	ZC3H6	0	48.049	0.94629	48.049	4.6554	1154.3	3.8824	23.905	1	1.9715e-126	3.943e-126	8.358e-124	TRUE
chr1_84403619_84403638_-	TTLL7	16.087	305.76	16.087	305.76	4.1662	41957	146.97	23.894	1	1.9268e-126	3.8536e-126	8.2251e-124	TRUE
chr17_71223393_71223412_-	FAM104A	2.8389	97.19	2.8389	97.19	4.6768	4451	15.64	23.858	1	5.4998e-126	1.1e-125	2.3263e-123	TRUE
chr8_66525656_66525675_-	ARMC1	10.409	228.23	10.409	228.23	4.3285	23723	83.44	23.846	1	6.3911e-126	1.2782e-125	2.6971e-123	TRUE
chr9_32633547_32633566_-	TAF1L	22.711	384.39	22.711	384.39	4.0227	65406	230.5	23.823	1	1.04e-125	2.0799e-125	4.3787e-123	TRUE
chr19_17394081_17394100_+	ANKLE1	51.1	666.13	51.1	666.13	3.6786	189130	667.17	23.811	1	1.3132e-125	2.6263e-125	5.5165e-123	TRUE
chr5_145895397_145895416_+	GPR151	6.624	168.17	6.624	168.17	4.4718	13049	46.473	23.697	1	2.3143e-124	4.6285e-124	9.7e-122	TRUE
chr18_77726608_77726627_+	HSBP1L1	1.8926	74.257	1.8926	74.257	4.7014	2618.3	9.3267	23.695	1	2.7532e-124	5.5065e-124	1.1488e-121	TRUE
chr12_49745183_49745202_+	DNAJC22	1.8926	74.257	1.8926	74.257	4.7014	2618.3	9.3267	23.695	1	2.7532e-124	5.5065e-124	1.1488e-121	TRUE
chr11_64799642_64799661_+	SNX15	14.194	278.46	14.194	278.46	4.2011	34919	124.87	23.65	1	6.6272e-124	1.3254e-123	2.7589e-121	TRUE
chr8_87489530_87489549_+	RMDN1	70.972	828.84	70.972	828.84	3.5273	287180	1027.8	23.639	1	7.6827e-124	1.5365e-123	3.1912e-121	TRUE
chr2_10581673_10581692_+	ODC1	58.67	726.19	58.67	726.19	3.6073	222790	800.05	23.6	1	1.9788e-123	3.9575e-123	8.2007e-121	TRUE
chr12_96259128_96259147_+	SNRPF	3.7852	115.75	3.7852	115.75	4.6088	6268.5	22.608	23.549	1	8.2529e-123	1.6506e-122	3.4127e-120	TRUE
chr12_46322600_46322619_-	SCAF11	6.624	167.08	6.624	167.08	4.4624	12873	46.473	23.537	1	1.0241e-122	2.0482e-122	4.2254e-120	TRUE
chr3_151046645_151046664_+	P2RY13	124.91	1218.7	124.91	1218.7	3.2761	598180	2166.1	23.501	1	1.9961e-122	3.9923e-122	8.2175e-120	TRUE
chr3_126451909_126451928_+	CHCHD6	44.476	596.24	44.476	596.24	3.7152	152220	555.94	23.401	1	2.1353e-121	4.2706e-121	8.7708e-119	TRUE
chr9_34339073_34339092_+	NUDT2	10.409	223.86	10.409	223.86	4.3008	22781	83.44	23.368	1	5.2109e-121	1.0422e-120	2.1357e-118	TRUE
chr14_104407207_104407226_-	RD3L	0.94629	46.957	0.94629	46.957	4.6229	1058.5	3.8824	23.351	1	9.8194e-121	1.9639e-120	3.9117e-118	TRUE
chr12_93873171_93873190_+	MRPL42	0.94629	46.957	0.94629	46.957	4.6229	1058.5	3.8824	23.351	1	9.8194e-121	1.9639e-120	3.9117e-118	TRUE
chr4_71232591_71232610_-	SMR3A	0.94629	46.957	0.94629	46.957	4.6229	1058.5	3.8824	23.351	1	9.8194e-121	1.9639e-120	3.9117e-118	TRUE
chr3_129155353_129155372_-	MBD4	0.94629	46.957	0.94629	46.957	4.6229	1058.5	3.8824	23.351	1	9.8194e-121	1.9639e-120	3.9117e-118	TRUE
chr17_73164446_73164465_-	SUMO2	0.94629	46.957	0.94629	46.957	4.6229	1058.5	3.8824	23.351	1	9.8194e-121	1.9639e-120	3.9117e-118	TRUE
chr4_146026752_146026771_+	ABCE1	0.94629	46.957	0.94629	46.957	4.6229	1058.5	3.8824	23.351	1	9.8194e-121	1.9639e-120	3.9117e-118	TRUE
chr2_37316834_37316853_+	GPATCH11	0	46.957	0.94629	46.957	4.6229	1102.5	3.8824	23.351	1	9.8194e-121	1.9639e-120	3.9117e-118	TRUE
chr2_198365827_198365846_-	HSPE1	0	46.957	0.94629	46.957	4.6229	1102.5	3.8824	23.351	1	9.8194e-121	1.9639e-120	3.9117e-118	TRUE
chr1_158368370_158368389_-	OR10T2	0	46.957	0.94629	46.957	4.6229	1102.5	3.8824	23.351	1	9.8194e-121	1.9639e-120	3.9117e-118	TRUE
chr6_33170347_33170366_+	SLC39A7	0	46.957	0.94629	46.957	4.6229	1102.5	3.8824	23.351	1	9.8194e-121	1.9639e-120	3.9117e-118	TRUE
chr5_132092233_132092252_+	2025-09-08	0	46.957	0.94629	46.957	4.6229	1102.5	3.8824	23.351	1	9.8194e-121	1.9639e-120	3.9117e-118	TRUE
chrX_16672558_16672577_+	S100G	0	46.957	0.94629	46.957	4.6229	1102.5	3.8824	23.351	1	9.8194e-121	1.9639e-120	3.9117e-118	TRUE
chr18_12125472_12125491_+	ANKRD62	0	46.957	0.94629	46.957	4.6229	1102.5	3.8824	23.351	1	9.8194e-121	1.9639e-120	3.9117e-118	TRUE
chr14_95085656_95085675_+	SERPINA3	1.8926	73.165	1.8926	73.165	4.6803	2539.9	9.3267	23.338	1	1.2542e-120	2.5083e-120	4.9854e-118	TRUE
chr1_19166302_19166321_+	TAS1R2	24.603	397.49	24.603	397.49	3.9601	69524	255.92	23.309	1	1.8977e-120	3.7953e-120	7.5271e-118	TRUE
chr17_73513132_73513151_+	TSEN54	35.013	504.51	35.013	504.51	3.8112	110210	406.18	23.296	1	2.5551e-120	5.1103e-120	1.0113e-117	TRUE
chr4_141888875_141888894_+	RNF150	102.2	1051.6	102.2	1051.6	3.3505	450690	1662.1	23.288	1	2.9541e-120	5.9082e-120	1.1667e-117	TRUE
chr12_6626538_6626557_-	NCAPD2	3.7852	113.57	3.7852	113.57	4.5815	6026.3	22.608	23.089	1	3.775e-118	7.5499e-118	1.4846e-115	TRUE
chr8_7399060_7399079_+	PRR23D1	3.7852	113.57	3.7852	113.57	4.5815	6026.3	22.608	23.089	1	3.775e-118	7.5499e-118	1.4846e-115	TRUE
chr12_110023841_110023860_+	MVK	2.8389	93.913	2.8389	93.913	4.6279	4147.3	15.64	23.029	1	1.5484e-117	3.0968e-117	6.0765e-115	TRUE
chr6_26271264_26271283_+	HIST1H3G	4.7314	131.04	4.7314	131.04	4.526	7977.2	30.116	23.017	1	1.9761e-117	3.9523e-117	7.7388e-115	TRUE
chr5_94863778_94863797_-	TTC37	16.087	294.84	16.087	294.84	4.1139	38853	146.97	22.994	1	2.9697e-117	5.9393e-117	1.1605e-114	TRUE
chr1_27216517_27216536_+	GPN2	1.8926	72.073	1.8926	72.073	4.6589	2462.7	9.3267	22.98	1	5.0285e-117	1.0057e-116	1.9568e-114	TRUE
chr5_71016426_71016445_-	CARTPT	1.8926	72.073	1.8926	72.073	4.6589	2462.7	9.3267	22.98	1	5.0285e-117	1.0057e-116	1.9568e-114	TRUE
chr5_70308388_70308407_-	NAIP	15.141	282.83	15.141	282.83	4.1363	35829	135.81	22.97	1	5.12e-117	1.024e-116	1.9882e-114	TRUE
chr19_gl000209_random_70108_70127_-	KIR3DS1	9.4629	206.39	9.4629	206.39	4.309	19390	73.736	22.933	1	1.2489e-116	2.4978e-116	4.8395e-114	TRUE
chr11_429630_429649_+	ANO9	6.624	162.71	6.624	162.71	4.4245	12182	46.473	22.896	1	3.0397e-116	6.0794e-116	1.1754e-113	TRUE
chr17_40062827_40062846_-	ACLY	3.7852	112.48	3.7852	112.48	4.5677	5907	22.608	22.86	1	7.4605e-116	1.4921e-115	2.8669e-113	TRUE
chr18_13042312_13042331_+	CEP192	3.7852	112.48	3.7852	112.48	4.5677	5907	22.608	22.86	1	7.4605e-116	1.4921e-115	2.8669e-113	TRUE
chr9_77693291_77693310_-	NMRK1	3.7852	112.48	3.7852	112.48	4.5677	5907	22.608	22.86	1	7.4605e-116	1.4921e-115	2.8669e-113	TRUE
chr9_140150427_140150446_-	NELFB	0.94629	45.865	0.94629	45.865	4.5897	1008.8	3.8824	22.797	1	3.5994e-115	7.1987e-115	1.3605e-112	TRUE
chr15_63433725_63433744_+	LACTB	0.94629	45.865	0.94629	45.865	4.5897	1008.8	3.8824	22.797	1	3.5994e-115	7.1987e-115	1.3605e-112	TRUE
chr1_46650745_46650764_+	TSPAN1	0.94629	45.865	0.94629	45.865	4.5897	1008.8	3.8824	22.797	1	3.5994e-115	7.1987e-115	1.3605e-112	TRUE
chr1_43632896_43632915_-	EBNA1BP2	0	45.865	0.94629	45.865	4.5897	1051.8	3.8824	22.797	1	3.5994e-115	7.1987e-115	1.3605e-112	TRUE
chr2_203747435_203747454_-	WDR12	0	45.865	0.94629	45.865	4.5897	1051.8	3.8824	22.797	1	3.5994e-115	7.1987e-115	1.3605e-112	TRUE
chr19_56156497_56156516_+	ZNF581	0	45.865	0.94629	45.865	4.5897	1051.8	3.8824	22.797	1	3.5994e-115	7.1987e-115	1.3605e-112	TRUE
chr16_19548194_19548213_+	CCP110	0	45.865	0.94629	45.865	4.5897	1051.8	3.8824	22.797	1	3.5994e-115	7.1987e-115	1.3605e-112	TRUE
chr1_161821566_161821585_-	ATF6	0	45.865	0.94629	45.865	4.5897	1051.8	3.8824	22.797	1	3.5994e-115	7.1987e-115	1.3605e-112	TRUE
chr4_175580282_175580301_+	GLRA3	11.355	230.42	11.355	230.42	4.2273	23994	93.42	22.664	1	5.719e-114	1.1438e-113	2.1573e-111	TRUE
chr1_40148266_40148285_-	HPCAL4	33.12	472.84	33.12	472.84	3.7957	96678	377.65	22.627	1	1.2161e-113	2.4323e-113	4.5782e-111	TRUE
chr17_61396393_61396412_+	TANC2	1.8926	70.981	1.8926	70.981	4.6372	2386.6	9.3267	22.623	1	1.7746e-113	3.5492e-113	6.6534e-111	TRUE
chr1_180243705_180243724_-	LHX4	1.8926	70.981	1.8926	70.981	4.6372	2386.6	9.3267	22.623	1	1.7746e-113	3.5492e-113	6.6534e-111	TRUE
chr5_139943397_139943416_-	APBB3	6.624	160.53	6.624	160.53	4.4051	11843	46.473	22.576	1	4.4909e-113	8.9817e-113	1.6803e-110	TRUE
chr17_7761982_7762001_-	CYB5D1	49.207	616.99	49.207	616.99	3.6216	161190	634.89	22.534	1	9.9449e-113	1.989e-112	3.7136e-110	TRUE
chr17_73944333_73944352_-	ACOX1	18.926	322.15	18.926	322.15	4.0195	45971	181.66	22.497	1	2.4201e-112	4.8402e-112	9.0188e-110	TRUE
chr3_44879805_44879824_+	KIF15	2.8389	91.729	2.8389	91.729	4.5943	3950.8	15.64	22.477	1	4.546e-112	9.092e-112	1.6873e-109	TRUE
chr5_819669_819688_+	ZDHHC11	14.194	265.36	14.194	265.36	4.1318	31542	124.87	22.477	1	3.8852e-112	7.7705e-112	1.445e-109	TRUE
chr8_9912124_9912143_-	MSRA	23.657	372.38	23.657	372.38	3.9206	60803	243.13	22.365	1	4.6525e-111	9.305e-111	1.7234e-108	TRUE
chr2_175945465_175945484_-	ATF2	27.442	410.6	27.442	410.6	3.8551	73404	295.21	22.3	1	1.9498e-110	3.8997e-110	7.2082e-108	TRUE
chr17_29646008_29646027_-	EVI2A	13.248	251.16	13.248	251.16	4.1455	28302	114.15	22.269	1	4.1685e-110	8.337e-110	1.5379e-107	TRUE
chr5_14369599_14369618_+	TRIO	6.624	158.34	6.624	158.34	4.3854	11509	46.473	22.255	1	5.9889e-110	1.1978e-109	2.2051e-107	TRUE
chr4_122749874_122749893_-	BBS7	0.94629	44.773	0.94629	44.773	4.5557	960.38	3.8824	22.243	1	9.7101e-110	1.942e-109	3.5262e-107	TRUE
chr17_59971137_59971156_+	INTS2	0.94629	44.773	0.94629	44.773	4.5557	960.38	3.8824	22.243	1	9.7101e-110	1.942e-109	3.5262e-107	TRUE
chr19_55966708_55966727_+	ISOC2	0	44.773	0.94629	44.773	4.5557	1002.3	3.8824	22.243	1	9.7101e-110	1.942e-109	3.5262e-107	TRUE
chr15_52676368_52676387_-	MYO5A	0	44.773	0.94629	44.773	4.5557	1002.3	3.8824	22.243	1	9.7101e-110	1.942e-109	3.5262e-107	TRUE
chr7_129847875_129847894_-	SSMEM1	0	44.773	0.94629	44.773	4.5557	1002.3	3.8824	22.243	1	9.7101e-110	1.942e-109	3.5262e-107	TRUE
chr2_149850972_149850991_+	KIF5C	0	44.773	0.94629	44.773	4.5557	1002.3	3.8824	22.243	1	9.7101e-110	1.942e-109	3.5262e-107	TRUE
chr15_99511732_99511751_-	PGPEP1L	0	44.773	0.94629	44.773	4.5557	1002.3	3.8824	22.243	1	9.7101e-110	1.942e-109	3.5262e-107	TRUE
chr16_56673791_56673810_-	MT1A	2.8389	90.637	2.8389	90.637	4.5772	3854.3	15.64	22.201	1	2.1975e-109	4.3951e-109	7.9645e-107	TRUE
chr3_122215334_122215353_-	KPNA1	3.7852	109.2	3.7852	109.2	4.5254	5556.3	22.608	22.171	1	4.199e-109	8.398e-109	1.5189e-106	TRUE
chr1_44468580_44468599_+	SLC6A9	15.141	273	15.141	273	4.0854	33247	135.81	22.127	1	9.6394e-109	1.9279e-108	3.48e-106	TRUE
chr13_27246048_27246067_-	WASF3	8.5166	184.55	8.5166	184.55	4.2852	15494	64.326	21.949	1	5.2259e-107	1.0452e-106	1.883e-104	TRUE
chr3_108288413_108288432_+	KIAA1524	3.7852	108.11	3.7852	108.11	4.5111	5441.8	22.608	21.941	1	6.7228e-107	1.3446e-106	2.4176e-104	TRUE
chr3_38180254_38180273_-	MYD88	10.409	210.76	10.409	210.76	4.2142	20070	83.44	21.933	1	7.1809e-107	1.4362e-106	2.5773e-104	TRUE
chr13_113975999_113976018_+	LAMP1	2.8389	89.545	2.8389	89.545	4.5599	3759	15.64	21.925	1	9.8444e-107	1.9689e-106	3.5264e-104	TRUE
chr15_98509202_98509221_+	ARRDC4	52.046	624.63	52.046	624.63	3.56	163930	683.45	21.902	1	1.2669e-106	2.5337e-106	4.5293e-104	TRUE
chr11_122931883_122931902_+	HSPA8	21.765	343.99	21.765	343.99	3.9217	51913	218.03	21.822	1	7.6944e-106	1.5389e-105	2.7456e-103	TRUE
chr11_626766_626785_-	SCT	8.5166	183.46	8.5166	183.46	4.2767	15302	64.326	21.812	1	1.0344e-105	2.0688e-105	3.684e-103	TRUE
chr4_40125779_40125798_+	N4BP2	3.7852	107.02	3.7852	107.02	4.4966	5328.5	22.608	21.711	1	1.0212e-104	2.0423e-104	3.6298e-102	TRUE
chr11_47310930_47310949_+	MADD	0.94629	43.681	0.94629	43.681	4.5209	913.11	3.8824	21.688	1	1.9279e-104	3.8559e-104	6.7749e-102	TRUE
chr1_245583031_245583050_-	KIF26B	0.94629	43.681	0.94629	43.681	4.5209	913.11	3.8824	21.688	1	1.9279e-104	3.8559e-104	6.7749e-102	TRUE
chr6_36823766_36823785_-	PPIL1	0.94629	43.681	0.94629	43.681	4.5209	913.11	3.8824	21.688	1	1.9279e-104	3.8559e-104	6.7749e-102	TRUE
chr6_167549999_167550018_-	CCR6	0	43.681	0.94629	43.681	4.5209	954	3.8824	21.688	1	1.9279e-104	3.8559e-104	6.7749e-102	TRUE
chr1_109608758_109608777_-	TAF13	0	43.681	0.94629	43.681	4.5209	954	3.8824	21.688	1	1.9279e-104	3.8559e-104	6.7749e-102	TRUE
chr10_93256064_93256083_+	HECTD2	0	43.681	0.94629	43.681	4.5209	954	3.8824	21.688	1	1.9279e-104	3.8559e-104	6.7749e-102	TRUE
chr2_33036241_33036260_-	TTC27	2.8389	88.453	2.8389	88.453	4.5424	3664.9	15.64	21.649	1	4.0869e-104	8.1739e-104	1.428e-101	TRUE
chr1_24294511_24294530_-	SRSF10	2.8389	88.453	2.8389	88.453	4.5424	3664.9	15.64	21.649	1	4.0869e-104	8.1739e-104	1.428e-101	TRUE
chr22_43557126_43557145_-	TSPO	37.852	496.87	37.852	496.87	3.6797	105350	449.9	21.641	1	3.866e-104	7.7321e-104	1.356e-101	TRUE
chr11_118967974_118967993_+	DPAGT1	7.5703	168.17	7.5703	168.17	4.303	12896	55.229	21.61	1	8.4943e-104	1.6989e-103	2.9624e-101	TRUE
chr6_18226406_18226425_-	DEK	1.8926	67.705	1.8926	67.705	4.57	2165.6	9.3267	21.55	1	3.6271e-103	7.2541e-103	1.2602e-100	TRUE
chr7_100204213_100204232_+	PCOLCE	1.8926	67.705	1.8926	67.705	4.57	2165.6	9.3267	21.55	1	3.6271e-103	7.2541e-103	1.2602e-100	TRUE
chr21_47716108_47716127_+	YBEY	8.5166	181.27	8.5166	181.27	4.2595	14923	64.326	21.54	1	3.8338e-103	7.6676e-103	1.3295e-100	TRUE
chr19_16770250_16770269_-	SMIM7	3.7852	105.93	3.7852	105.93	4.4819	5216.3	22.608	21.482	1	1.4715e-102	2.9431e-102	5.0936e-100	TRUE
chr22_31823100_31823119_+	DRG1	57.724	658.49	57.724	658.49	3.4893	180460	783.12	21.468	1	1.5872e-102	3.1744e-102	5.4837e-100	TRUE
chr17_38450221_38450240_+	CDC6	4.7314	122.31	4.7314	122.31	4.4272	6911.9	30.116	21.425	1	4.889e-102	9.7779e-102	1.686e-99	TRUE
chr2_54365787_54365806_+	ACYP2	2.8389	87.361	2.8389	87.361	4.5247	3572	15.64	21.373	1	1.5724e-101	3.1448e-101	5.3922e-99	TRUE
chr10_1042096_1042115_-	GTPBP4	2.8389	87.361	2.8389	87.361	4.5247	3572	15.64	21.373	1	1.5724e-101	3.1448e-101	5.3922e-99	TRUE
chr13_100861660_100861679_+	PCCA	2.8389	87.361	2.8389	87.361	4.5247	3572	15.64	21.373	1	1.5724e-101	3.1448e-101	5.3922e-99	TRUE
chr21_37418069_37418088_+	SETD4	7.5703	165.99	7.5703	165.99	4.2842	12548	55.229	21.316	1	4.7255e-101	9.4511e-101	1.6175e-98	TRUE
chr15_63569870_63569889_-	APH1B	8.5166	179.09	8.5166	179.09	4.2421	14548	64.326	21.268	1	1.3196e-100	2.6392e-100	4.5086e-98	TRUE
chr13_73293193_73293212_-	MZT1	3.7852	104.83	3.7852	104.83	4.4671	5105.4	22.608	21.252	1	2.0119e-100	4.0237e-100	6.8485e-98	TRUE
chr1_66101930_66101949_-	LEPR	3.7852	104.83	3.7852	104.83	4.4671	5105.4	22.608	21.252	1	2.0119e-100	4.0237e-100	6.8485e-98	TRUE
chr13_21956071_21956090_-	ZDHHC20	1.8926	66.613	1.8926	66.613	4.5469	2094.4	9.3267	21.192	1	7.6834e-100	1.5367e-99	2.6011e-97	TRUE
chr8_67771792_67771811_-	SGK3	1.8926	66.613	1.8926	66.613	4.5469	2094.4	9.3267	21.192	1	7.6834e-100	1.5367e-99	2.6011e-97	TRUE
chr11_123813613_123813632_+	OR6T1	1.8926	66.613	1.8926	66.613	4.5469	2094.4	9.3267	21.192	1	7.6834e-100	1.5367e-99	2.6011e-97	TRUE
chr1_248722348_248722367_+	OR2T29	13.248	239.15	13.248	239.15	4.0751	25516	114.15	21.144	1	1.7435e-99	3.487e-99	5.8916e-97	TRUE
chr20_17475440_17475459_-	BFSP1	0.94629	42.589	0.94629	42.589	4.4852	867.04	3.8824	21.134	1	2.8174e-99	5.6347e-99	9.3662e-97	TRUE
chr12_123214855_123214874_-	HCAR1	0	42.589	0.94629	42.589	4.4852	906.9	3.8824	21.134	1	2.8174e-99	5.6347e-99	9.3662e-97	TRUE
chrY_2368892_2368911_+	DHRSX	0	42.589	0.94629	42.589	4.4852	906.9	3.8824	21.134	1	2.8174e-99	5.6347e-99	9.3662e-97	TRUE
chr10_62546585_62546604_-	CDK1	0	42.589	0.94629	42.589	4.4852	906.9	3.8824	21.134	1	2.8174e-99	5.6347e-99	9.3662e-97	TRUE
chr8_33346517_33346536_+	MAK16	0	42.589	0.94629	42.589	4.4852	906.9	3.8824	21.134	1	2.8174e-99	5.6347e-99	9.3662e-97	TRUE
chr15_34396439_34396458_-	PGBD4	0	42.589	0.94629	42.589	4.4852	906.9	3.8824	21.134	1	2.8174e-99	5.6347e-99	9.3662e-97	TRUE
chr19_45016991_45017010_-	CEACAM20	0	42.589	0.94629	42.589	4.4852	906.9	3.8824	21.134	1	2.8174e-99	5.6347e-99	9.3662e-97	TRUE
chr5_71739663_71739682_+	ZNF366	0	42.589	0.94629	42.589	4.4852	906.9	3.8824	21.134	1	2.8174e-99	5.6347e-99	9.3662e-97	TRUE
chr2_143798198_143798217_+	KYNU	0	42.589	0.94629	42.589	4.4852	906.9	3.8824	21.134	1	2.8174e-99	5.6347e-99	9.3662e-97	TRUE
chr11_71808899_71808918_-	LAMTOR1	2.8389	86.269	2.8389	86.269	4.5067	3480.3	15.64	21.097	1	5.6064e-99	1.1213e-98	1.8571e-96	TRUE
chr6_36567895_36567914_+	SRSF3	10.409	203.12	10.409	203.12	4.1611	18568	83.44	21.096	1	4.9223e-99	9.8446e-99	1.6335e-96	TRUE
chr19_44039298_44039317_-	ZNF575	21.765	333.07	21.765	333.07	3.8753	48454	218.03	21.083	1	6.1842e-99	1.2368e-98	2.0449e-96	TRUE
chr14_20813598_20813617_+	PARP2	156.14	1289.7	156.14	1289.7	3.038	642450	2908.9	21.017	1	2.3053e-98	4.6107e-98	7.6092e-96	TRUE
chr1_228596254_228596273_-	TRIM17	42.583	523.08	42.583	523.08	3.5879	115440	525.09	20.969	1	6.5533e-98	1.3107e-97	2.1592e-95	TRUE
chr22_32352656_32352675_+	YWHAH	12.302	224.96	12.302	224.96	4.0864	22611	103.66	20.887	1	3.9939e-97	7.9879e-97	1.3136e-94	TRUE
chr4_1388648_1388667_-	CRIPAK	68.133	719.64	68.133	719.64	3.3818	212230	974.03	20.875	1	4.5575e-97	9.1149e-97	1.4963e-94	TRUE
chr17_28614855_28614874_-	BLMH	67.186	710.9	67.186	710.9	3.3841	207190	956.26	20.816	1	1.5591e-96	3.1182e-96	5.1096e-94	TRUE
chr22_30640892_30640911_+	LIF	6.624	148.51	6.624	148.51	4.2936	10066	46.473	20.814	1	1.9472e-96	3.8945e-96	6.3704e-94	TRUE
chr7_150417270_150417289_-	GIMAP1	26.496	375.65	26.496	375.65	3.7759	60956	281.97	20.793	1	2.6387e-96	5.2774e-96	8.6173e-94	TRUE
chr3_75713633_75713652_+	FRG2C	3.7852	102.65	3.7852	102.65	4.437	4887.1	22.608	20.793	1	3.2113e-96	6.4225e-96	1.0469e-93	TRUE
chr13_37678644_37678663_+	CSNK1A1L	7.5703	161.62	7.5703	161.62	4.246	11865	55.229	20.729	1	1.1293e-95	2.2587e-95	3.6751e-93	TRUE
chr15_75586072_75586091_+	GOLGA6D	15.141	255.53	15.141	255.53	3.9904	28894	135.81	20.628	1	8.5836e-95	1.7167e-94	2.7884e-92	TRUE
chr8_68074060_68074079_-	CSPP1	43.529	521.98	43.529	521.98	3.5539	114460	540.46	20.581	1	2.1126e-94	4.2253e-94	6.8509e-92	TRUE
chr8_119936811_119936830_-	TNFRSF11B	0.94629	41.497	0.94629	41.497	4.4486	822.17	3.8824	20.58	1	3.0303e-94	6.0607e-94	9.6908e-92	TRUE
chr20_33874331_33874350_+	FAM83C	0.94629	41.497	0.94629	41.497	4.4486	822.17	3.8824	20.58	1	3.0303e-94	6.0607e-94	9.6908e-92	TRUE
chr3_120054714_120054733_+	LRRC58	0.94629	41.497	0.94629	41.497	4.4486	822.17	3.8824	20.58	1	3.0303e-94	6.0607e-94	9.6908e-92	TRUE
chr2_48848374_48848393_-	GTF2A1L	0	41.497	0.94629	41.497	4.4486	860.99	3.8824	20.58	1	3.0303e-94	6.0607e-94	9.6908e-92	TRUE
chr2_9581992_9582011_-	CPSF3	0	41.497	0.94629	41.497	4.4486	860.99	3.8824	20.58	1	3.0303e-94	6.0607e-94	9.6908e-92	TRUE
chr9_74355064_74355083_-	TMEM2	0	41.497	0.94629	41.497	4.4486	860.99	3.8824	20.58	1	3.0303e-94	6.0607e-94	9.6908e-92	TRUE
chr13_40251681_40251700_+	COG6	0	41.497	0.94629	41.497	4.4486	860.99	3.8824	20.58	1	3.0303e-94	6.0607e-94	9.6908e-92	TRUE
chr11_58920089_58920108_+	FAM111A	0	41.497	0.94629	41.497	4.4486	860.99	3.8824	20.58	1	3.0303e-94	6.0607e-94	9.6908e-92	TRUE
chr5_140308479_140308498_+	PCDHAC1	3.7852	101.56	3.7852	101.56	4.4217	4779.7	22.608	20.563	1	3.7491e-94	7.4982e-94	1.1948e-91	TRUE
chr2_159077192_159077211_-	CCDC148	3.7852	101.56	3.7852	101.56	4.4217	4779.7	22.608	20.563	1	3.7491e-94	7.4982e-94	1.1948e-91	TRUE
chr17_73322072_73322091_-	GRB2	53.938	603.89	53.938	603.89	3.4608	151220	716.31	20.548	1	4.093e-94	8.186e-94	1.3021e-91	TRUE
chr2_228750072_228750091_+	DAW1	2.8389	84.085	2.8389	84.085	4.4702	3300.5	15.64	20.544	1	5.6729e-94	1.1346e-93	1.8017e-91	TRUE
chr2_182346360_182346379_+	ITGA4	144.78	1197.9	144.78	1197.9	3.0399	554570	2632.6	20.526	1	6.3544e-94	1.2709e-93	2.0147e-91	TRUE
chr8_67971608_67971627_-	COPS5	6.624	146.33	6.624	146.33	4.2724	9758.9	46.473	20.493	1	1.4784e-93	2.9568e-93	4.6712e-91	TRUE
chr2_109463229_109463248_+	CCDC138	6.624	146.33	6.624	146.33	4.2724	9758.9	46.473	20.493	1	1.4784e-93	2.9568e-93	4.6712e-91	TRUE
chr1_145109650_145109669_-	SEC22B	1.8926	64.429	1.8926	64.429	4.4995	1955.4	9.3267	20.477	1	2.3514e-93	4.7028e-93	7.4043e-91	TRUE
chr17_38856604_38856623_-	KRT24	1.8926	64.429	1.8926	64.429	4.4995	1955.4	9.3267	20.477	1	2.3514e-93	4.7028e-93	7.4043e-91	TRUE
chr1_35578832_35578851_+	ZMYM1	7.5703	159.43	7.5703	159.43	4.2265	11531	55.229	20.435	1	4.8515e-93	9.7029e-93	1.5251e-90	TRUE
chr11_82996170_82996189_+	CCDC90B	10.409	196.56	10.409	196.56	4.114	17327	83.44	20.379	1	1.4696e-92	2.9392e-92	4.6119e-90	TRUE
chr4_1087276_1087295_+	RNF212	26.496	368.01	26.496	368.01	3.7464	58316	281.97	20.338	1	3.1396e-92	6.2791e-92	9.8359e-90	TRUE
chr17_38922888_38922907_-	KRT26	3.7852	100.47	3.7852	100.47	4.4063	4673.6	22.608	20.333	1	4.1527e-92	8.3054e-92	1.2922e-89	TRUE
chr6_27806469_27806488_+	HIST1H2BN	3.7852	100.47	3.7852	100.47	4.4063	4673.6	22.608	20.333	1	4.1527e-92	8.3054e-92	1.2922e-89	TRUE
chrX_69370141_69370160_+	IGBP1	3.7852	100.47	3.7852	100.47	4.4063	4673.6	22.608	20.333	1	4.1527e-92	8.3054e-92	1.2922e-89	TRUE
chr7_114298186_114298205_+	FOXP2	6.624	145.24	6.624	145.24	4.2616	9607	46.473	20.333	1	3.9201e-92	7.8402e-92	1.226e-89	TRUE
chr5_71739962_71739981_-	ZNF366	48.261	553.65	48.261	553.65	3.4931	127710	618.9	20.315	1	4.853e-92	9.706e-92	1.5076e-89	TRUE
chr11_63326086_63326105_+	HRASLS2	5.6777	131.04	5.6777	131.04	4.3055	7858.1	38.089	20.313	1	6.0086e-92	1.2017e-91	1.8603e-89	TRUE
chr19_4513559_4513578_-	PLIN4	5.6777	131.04	5.6777	131.04	4.3055	7858.1	38.089	20.313	1	6.0086e-92	1.2017e-91	1.8603e-89	TRUE
chr17_8170938_8170957_-	PFAS	51.1	575.49	51.1	575.49	3.468	137490	667.17	20.302	1	6.3191e-92	1.2638e-91	1.9532e-89	TRUE
chr12_18234264_18234283_-	RERGL	100.31	917.29	100.31	917.29	3.1802	333730	1621.6	20.288	1	8.203e-92	1.6406e-91	2.5313e-89	TRUE
chr19_15514338_15514357_+	AKAP8L	2.8389	82.993	2.8389	82.993	4.4515	3212.4	15.64	20.268	1	1.6099e-91	3.2199e-91	4.9514e-89	TRUE
chr19_34302319_34302338_+	KCTD15	9.4629	183.46	9.4629	183.46	4.1399	15137	73.736	20.263	1	1.585e-91	3.17e-91	4.8829e-89	TRUE
chr1_184023918_184023937_+	TSEN15	10.409	195.47	10.409	195.47	4.1061	17124	83.44	20.26	1	1.6776e-91	3.3553e-91	5.1425e-89	TRUE
chr17_80789652_80789671_-	ZNF750	10.409	195.47	10.409	195.47	4.1061	17124	83.44	20.26	1	1.6776e-91	3.3553e-91	5.1425e-89	TRUE
chr7_25163721_25163740_-	CYCS	20.818	311.22	20.818	311.22	3.839	42168	205.73	20.247	1	2.045e-91	4.0899e-91	6.2581e-89	TRUE
chr11_123625071_123625090_+	OR6X1	4.7314	115.75	4.7314	115.75	4.3484	6163	30.116	20.231	1	3.2625e-91	6.5249e-91	9.9675e-89	TRUE
chr6_132791142_132791161_-	STX7	1.8926	63.337	1.8926	63.337	4.4752	1887.7	9.3267	20.12	1	3.3971e-90	6.7943e-90	1.0328e-87	TRUE
chrX_149905871_149905890_+	MTMR1	1.8926	63.337	1.8926	63.337	4.4752	1887.7	9.3267	20.12	1	3.3971e-90	6.7943e-90	1.0328e-87	TRUE
chr9_95610140_95610159_-	ZNF484	1.8926	63.337	1.8926	63.337	4.4752	1887.7	9.3267	20.12	1	3.3971e-90	6.7943e-90	1.0328e-87	TRUE
chr20_60868878_60868897_-	OSBPL2	4.7314	114.66	4.7314	114.66	4.3349	6042.3	30.116	20.032	1	1.8095e-89	3.619e-89	5.483e-87	TRUE
chrX_22132642_22132661_-	PHEX	12.302	216.22	12.302	216.22	4.0295	20791	103.66	20.029	1	1.75e-89	3.5e-89	5.3115e-87	TRUE
chr3_151055861_151055880_+	P2RY12	0.94629	40.405	0.94629	40.405	4.411	778.48	3.8824	20.026	1	2.3991e-89	4.7983e-89	7.1181e-87	TRUE
chr9_33797853_33797872_+	PRSS3	0.94629	40.405	0.94629	40.405	4.411	778.48	3.8824	20.026	1	2.3991e-89	4.7983e-89	7.1181e-87	TRUE
chr11_83180386_83180405_-	DLG2	0.94629	40.405	0.94629	40.405	4.411	778.48	3.8824	20.026	1	2.3991e-89	4.7983e-89	7.1181e-87	TRUE
chrX_24761401_24761420_+	POLA1	0	40.405	0.94629	40.405	4.411	816.27	3.8824	20.026	1	2.3991e-89	4.7983e-89	7.1181e-87	TRUE
chr12_57127953_57127972_-	PRIM1	0	40.405	0.94629	40.405	4.411	816.27	3.8824	20.026	1	2.3991e-89	4.7983e-89	7.1181e-87	TRUE
chr14_31952809_31952828_+	GPR33	0	40.405	0.94629	40.405	4.411	816.27	3.8824	20.026	1	2.3991e-89	4.7983e-89	7.1181e-87	TRUE
chr3_4345527_4345546_-	SETMAR	0	40.405	0.94629	40.405	4.411	816.27	3.8824	20.026	1	2.3991e-89	4.7983e-89	7.1181e-87	TRUE
chr20_33524797_33524816_-	GSS	0	40.405	0.94629	40.405	4.411	816.27	3.8824	20.026	1	2.3991e-89	4.7983e-89	7.1181e-87	TRUE
chr16_75203471_75203490_+	ZFP1	0	40.405	0.94629	40.405	4.411	816.27	3.8824	20.026	1	2.3991e-89	4.7983e-89	7.1181e-87	TRUE
chr6_108214827_108214846_-	SEC63	0	40.405	0.94629	40.405	4.411	816.27	3.8824	20.026	1	2.3991e-89	4.7983e-89	7.1181e-87	TRUE
chr20_29960701_29960720_+	DEFB118	0	40.405	0.94629	40.405	4.411	816.27	3.8824	20.026	1	2.3991e-89	4.7983e-89	7.1181e-87	TRUE
chr22_31737532_31737551_+	PATZ1	0	40.405	0.94629	40.405	4.411	816.27	3.8824	20.026	1	2.3991e-89	4.7983e-89	7.1181e-87	TRUE
chr8_7287622_7287641_+	DEFB103B	0	40.405	0.94629	40.405	4.411	816.27	3.8824	20.026	1	2.3991e-89	4.7983e-89	7.1181e-87	TRUE
chr5_65371037_65371056_+	ERBB2IP	6.624	143.05	6.624	143.05	4.2399	9306.6	46.473	20.013	1	2.5525e-89	5.105e-89	7.5609e-87	TRUE
chr9_37744482_37744501_+	FRMPD1	32.174	412.78	32.174	412.78	3.6408	72431	363.57	19.961	1	6.2976e-89	1.2595e-88	1.8625e-86	TRUE
chr12_9845463_9845482_+	CLEC2D	40.69	483.76	40.69	483.76	3.5395	98157	494.68	19.921	1	1.3803e-88	2.7607e-88	4.0757e-86	TRUE
chr12_51640560_51640579_-	SMAGP	9.4629	180.18	9.4629	180.18	4.1141	14573	73.736	19.881	1	3.4195e-88	6.839e-88	1.0081e-85	TRUE
chr17_62131738_62131757_+	ERN1	3.7852	98.282	3.7852	98.282	4.3749	4464.8	22.608	19.874	1	4.3509e-88	8.7017e-88	1.2786e-85	TRUE
chr3_133878146_133878165_+	RYK	20.818	305.76	20.818	305.76	3.8135	40597	205.73	19.866	1	4.3121e-88	8.6242e-88	1.2692e-85	TRUE
chr19_36166733_36166752_+	UPK1A	4.7314	113.57	4.7314	113.57	4.3212	5922.9	30.116	19.833	1	9.6473e-88	1.9295e-87	2.8305e-85	TRUE
chr19_4792280_4792299_+	FEM1A	13.248	224.96	13.248	224.96	3.9872	22410	114.15	19.816	1	1.2241e-87	2.4482e-87	3.5858e-85	TRUE
chr19_40199853_40199872_-	LGALS14	10.409	191.1	10.409	191.1	4.0736	16325	83.44	19.781	1	2.4705e-87	4.9409e-87	7.2253e-85	TRUE
chr12_55863113_55863132_-	OR6C70	2.8389	80.809	2.8389	80.809	4.4135	3039.7	15.64	19.716	1	1.0321e-86	2.0642e-86	3.0138e-84	TRUE
chr18_9954139_9954158_-	VAPA	8.5166	165.99	8.5166	165.99	4.1331	12398	64.326	19.634	1	4.6402e-86	9.2803e-86	1.3528e-83	TRUE
chr4_4283570_4283589_-	LYAR	5.6777	126.67	5.6777	126.67	4.257	7320	38.089	19.605	1	8.4939e-86	1.6988e-85	2.4686e-83	TRUE
chr19_54845012_54845031_-	LILRA4	5.6777	126.67	5.6777	126.67	4.257	7320	38.089	19.605	1	8.4939e-86	1.6988e-85	2.4686e-83	TRUE
chr17_7012168_7012187_+	ASGR2	56.777	598.43	56.777	598.43	3.375	146690	766.28	19.567	1	1.5104e-85	3.0207e-85	4.3827e-83	TRUE
chr8_54142277_54142296_+	OPRK1	17.033	263.18	17.033	263.18	3.8728	30293	158.34	19.561	1	1.8207e-85	3.6415e-85	5.275e-83	TRUE
chrX_48763657_48763676_+	SLC35A2	13.248	221.68	13.248	221.68	3.9661	21722	114.15	19.509	1	5.1638e-85	1.0328e-84	1.4937e-82	TRUE
chr19_12059362_12059381_-	ZNF700	60.562	623.54	60.562	623.54	3.3427	158470	834.17	19.492	1	6.4881e-85	1.2976e-84	1.8739e-82	TRUE
chr7_100369616_100369635_-	ZAN	70.025	689.06	70.025	689.06	3.2803	191600	1009.8	19.48	1	8.1651e-85	1.633e-84	2.3545e-82	TRUE
chr22_29886137_29886156_+	NEFH	0.94629	39.313	0.94629	39.313	4.3724	735.99	3.8824	19.472	1	1.3981e-84	2.7963e-84	3.9335e-82	TRUE
chr14_69908651_69908670_+	SLC39A9	0.94629	39.313	0.94629	39.313	4.3724	735.99	3.8824	19.472	1	1.3981e-84	2.7963e-84	3.9335e-82	TRUE
chr4_141313741_141313760_-	CLGN	0.94629	39.313	0.94629	39.313	4.3724	735.99	3.8824	19.472	1	1.3981e-84	2.7963e-84	3.9335e-82	TRUE
chr1_220279286_220279305_-	IARS2	0.94629	39.313	0.94629	39.313	4.3724	735.99	3.8824	19.472	1	1.3981e-84	2.7963e-84	3.9335e-82	TRUE
chr3_186510607_186510626_+	RFC4	0.94629	39.313	0.94629	39.313	4.3724	735.99	3.8824	19.472	1	1.3981e-84	2.7963e-84	3.9335e-82	TRUE
chr7_150554368_150554387_+	AOC1	0.94629	39.313	0.94629	39.313	4.3724	735.99	3.8824	19.472	1	1.3981e-84	2.7963e-84	3.9335e-82	TRUE
chr12_133250243_133250262_-	POLE	0	39.313	0.94629	39.313	4.3724	772.74	3.8824	19.472	1	1.3981e-84	2.7963e-84	3.9335e-82	TRUE
chr1_146408055_146408074_+	NBPF12	0	39.313	0.94629	39.313	4.3724	772.74	3.8824	19.472	1	1.3981e-84	2.7963e-84	3.9335e-82	TRUE
chr15_49426682_49426701_-	COPS2	0	39.313	0.94629	39.313	4.3724	772.74	3.8824	19.472	1	1.3981e-84	2.7963e-84	3.9335e-82	TRUE
chr15_101434204_101434223_-	ALDH1A3	0	39.313	0.94629	39.313	4.3724	772.74	3.8824	19.472	1	1.3981e-84	2.7963e-84	3.9335e-82	TRUE
chr19_10226741_10226760_-	EIF3G	0	39.313	0.94629	39.313	4.3724	772.74	3.8824	19.472	1	1.3981e-84	2.7963e-84	3.9335e-82	TRUE
chr14_23057889_23057908_+	DAD1	0	39.313	0.94629	39.313	4.3724	772.74	3.8824	19.472	1	1.3981e-84	2.7963e-84	3.9335e-82	TRUE
chr15_23573995_23574014_-	GOLGA6L22	0	39.313	0.94629	39.313	4.3724	772.74	3.8824	19.472	1	1.3981e-84	2.7963e-84	3.9335e-82	TRUE
chr4_100479343_100479362_-	TRMT10A	0	39.313	0.94629	39.313	4.3724	772.74	3.8824	19.472	1	1.3981e-84	2.7963e-84	3.9335e-82	TRUE
chr4_177116545_177116564_+	SPATA4	0	39.313	0.94629	39.313	4.3724	772.74	3.8824	19.472	1	1.3981e-84	2.7963e-84	3.9335e-82	TRUE
chr4_100208108_100208127_-	ADH1A	34.066	419.33	34.066	419.33	3.5834	74216	391.85	19.463	1	1.1881e-84	2.3762e-84	3.4207e-82	TRUE
chr6_153043205_153043224_-	MYCT1	2.8389	79.717	2.8389	79.717	4.3941	2955.1	15.64	19.44	1	2.3314e-84	4.6629e-84	6.5393e-82	TRUE
chr5_176301338_176301357_-	UNC5A	2.8389	79.717	2.8389	79.717	4.3941	2955.1	15.64	19.44	1	2.3314e-84	4.6629e-84	6.5393e-82	TRUE
chr3_128369490_128369509_+	RPN1	13.248	220.59	13.248	220.59	3.959	21495	114.15	19.407	1	3.7929e-84	7.5858e-84	1.0622e-81	TRUE
chr1_101704845_101704864_-	S1PR1	1.8926	61.153	1.8926	61.153	4.4254	1755.9	9.3267	19.404	1	4.8363e-84	9.6727e-84	1.3504e-81	TRUE
chr16_3452384_3452403_+	ZNF174	1.8926	61.153	1.8926	61.153	4.4254	1755.9	9.3267	19.404	1	4.8363e-84	9.6727e-84	1.3504e-81	TRUE
chr20_57430374_57430393_-	GNAS	16.087	251.16	16.087	251.16	3.8834	27631	146.97	19.391	1	5.1006e-84	1.0201e-83	1.422e-81	TRUE
chr17_79219673_79219692_-	SLC38A10	7.5703	150.7	7.5703	150.7	4.1457	10243	55.229	19.259	1	6.9807e-83	1.3961e-82	1.9432e-80	TRUE
chr16_16379345_16379364_-	NOMO3	91.79	822.29	91.79	822.29	3.1494	266810	1442.5	19.234	1	9.7496e-83	1.9499e-82	2.71e-80	TRUE
chr8_51363268_51363287_+	SNTG1	6.624	137.59	6.624	137.59	4.1842	8576.6	46.473	19.212	1	1.7644e-82	3.5288e-82	4.8968e-80	TRUE
chr21_43767602_43767621_+	TFF2	3.7852	95.005	3.7852	95.005	4.3265	4160.6	22.608	19.185	1	3.1446e-82	6.2892e-82	8.7144e-80	TRUE
chr9_114355238_114355257_-	PTGR1	12.302	207.48	12.302	207.48	3.9702	19048	103.66	19.171	1	3.6788e-82	7.3576e-82	1.0179e-79	TRUE
chr11_74915456_74915475_-	SLCO2B1	2.8389	78.625	2.8389	78.625	4.3745	2871.8	15.64	19.164	1	4.8809e-82	9.7618e-82	1.3486e-79	TRUE
chr6_168475979_168475998_+	FRMD1	20.818	294.84	20.818	294.84	3.7612	37545	205.73	19.105	1	1.2427e-81	2.4854e-81	3.4284e-79	TRUE
chr1_159275870_159275889_+	FCER1A	24.603	329.79	24.603	329.79	3.6915	46569	255.92	19.077	1	2.0841e-81	4.1683e-81	5.7326e-79	TRUE
chrX_154743760_154743779_-	TMLHE	34.066	411.69	34.066	411.69	3.5569	71300	391.85	19.077	1	2.0662e-81	4.1323e-81	5.6916e-79	TRUE
chr11_56310512_56310531_+	OR5M11	10.409	184.55	10.409	184.55	4.0235	15163	83.44	19.064	1	2.8785e-81	5.757e-81	7.9058e-79	TRUE
chr15_69561289_69561308_+	GLCE	1.8926	60.061	1.8926	60.061	4.3998	1691.8	9.3267	19.047	1	4.7658e-81	9.5317e-81	1.3051e-78	TRUE
chr12_10573108_10573127_+	KLRC3	1.8926	60.061	1.8926	60.061	4.3998	1691.8	9.3267	19.047	1	4.7658e-81	9.5317e-81	1.3051e-78	TRUE
chr1_223284542_223284561_+	TLR5	52.046	549.28	52.046	549.28	3.3749	123620	683.45	19.02	1	5.9618e-81	1.1924e-80	1.6301e-78	TRUE
chr14_24646059_24646078_+	REC8	50.153	535.09	50.153	535.09	3.3896	117580	650.98	19.006	1	7.7382e-81	1.5476e-80	2.1127e-78	TRUE
chr17_41477655_41477674_+	ARL4D	7.5703	148.51	7.5703	148.51	4.1248	9932.6	55.229	18.965	1	1.9493e-80	3.8985e-80	5.3142e-78	TRUE
chr12_6691826_6691845_+	CHD4	14.194	226.05	14.194	226.05	3.9014	22441	124.87	18.959	1	2.0784e-80	4.1568e-80	5.6578e-78	TRUE
chr7_87370874_87370893_+	RUNDC3B	3.7852	93.913	3.7852	93.913	4.31	4061.6	22.608	18.955	1	2.5402e-80	5.0804e-80	6.9049e-78	TRUE
chr1_158262564_158262583_+	CD1C	0.94629	38.221	0.94629	38.221	4.3328	694.69	3.8824	18.917	1	5.9979e-80	1.1996e-79	1.6044e-77	TRUE
chr2_28999749_28999768_+	PPP1CB	0.94629	38.221	0.94629	38.221	4.3328	694.69	3.8824	18.917	1	5.9979e-80	1.1996e-79	1.6044e-77	TRUE
chr6_105474328_105474347_+	LIN28B	0.94629	38.221	0.94629	38.221	4.3328	694.69	3.8824	18.917	1	5.9979e-80	1.1996e-79	1.6044e-77	TRUE
chr1_109944686_109944705_+	PSMA5	0.94629	38.221	0.94629	38.221	4.3328	694.69	3.8824	18.917	1	5.9979e-80	1.1996e-79	1.6044e-77	TRUE
chr13_28130374_28130393_-	LNX2	0.94629	38.221	0.94629	38.221	4.3328	694.69	3.8824	18.917	1	5.9979e-80	1.1996e-79	1.6044e-77	TRUE
chr2_110583474_110583493_+	RGPD6	0.94629	38.221	0.94629	38.221	4.3328	694.69	3.8824	18.917	1	5.9979e-80	1.1996e-79	1.6044e-77	TRUE
chr6_34855612_34855631_-	TAF11	0	38.221	0.94629	38.221	4.3328	730.41	3.8824	18.917	1	5.9979e-80	1.1996e-79	1.6044e-77	TRUE
chrX_101381931_101381950_+	TCEAL2	0	38.221	0.94629	38.221	4.3328	730.41	3.8824	18.917	1	5.9979e-80	1.1996e-79	1.6044e-77	TRUE
chr11_6898615_6898634_-	OR10A4	0	38.221	0.94629	38.221	4.3328	730.41	3.8824	18.917	1	5.9979e-80	1.1996e-79	1.6044e-77	TRUE
chr11_124972521_124972540_+	TMEM218	0	38.221	0.94629	38.221	4.3328	730.41	3.8824	18.917	1	5.9979e-80	1.1996e-79	1.6044e-77	TRUE
chr5_159470133_159470152_+	TTC1	0	38.221	0.94629	38.221	4.3328	730.41	3.8824	18.917	1	5.9979e-80	1.1996e-79	1.6044e-77	TRUE
chr19_12186325_12186344_-	ZNF844	5.6777	122.31	5.6777	122.31	4.2067	6801.1	38.089	18.897	1	7.2853e-80	1.4571e-79	1.9432e-77	TRUE
chr10_95517907_95517926_+	LGI1	13.248	215.13	13.248	215.13	3.923	20378	114.15	18.896	1	6.9358e-80	1.3872e-79	1.8526e-77	TRUE
chr20_62642681_62642700_+	PRPF6	2.8389	77.533	2.8389	77.533	4.3546	2789.6	15.64	18.887	1	9.4701e-80	1.894e-79	2.5223e-77	TRUE
chr3_37544763_37544782_+	ITGA9	26.496	342.89	26.496	342.89	3.6447	50054	281.97	18.842	1	1.8014e-79	3.6027e-79	4.7909e-77	TRUE
chr3_157188218_157188237_-	VEPH1	4.7314	108.11	4.7314	108.11	4.2507	5343.5	30.116	18.838	1	2.2982e-79	4.5963e-79	6.0859e-77	TRUE
chr1_9099686_9099705_-	SLC2A5	4.7314	108.11	4.7314	108.11	4.2507	5343.5	30.116	18.838	1	2.2982e-79	4.5963e-79	6.0859e-77	TRUE
chr1_28564003_28564022_-	ATPIF1	4.7314	108.11	4.7314	108.11	4.2507	5343.5	30.116	18.838	1	2.2982e-79	4.5963e-79	6.0859e-77	TRUE
chr6_132021960_132021979_+	OR2A4	32.174	390.94	32.174	390.94	3.5625	64357	363.57	18.816	1	2.9472e-79	5.8943e-79	7.7933e-77	TRUE
chr12_81026012_81026031_-	PTPRQ	9.4629	170.35	9.4629	170.35	4.0336	12943	73.736	18.737	1	1.437e-78	2.874e-78	3.7945e-76	TRUE
chr6_49986740_49986759_-	DEFB110	30.281	373.47	30.281	373.47	3.5815	58889	335.82	18.728	1	1.5523e-78	3.1046e-78	4.0931e-76	TRUE
chr2_169690810_169690829_+	NOSTRIN	3.7852	92.821	3.7852	92.821	4.2933	3963.7	22.608	18.726	1	1.9468e-78	3.8936e-78	5.1261e-76	TRUE
chr2_24362299_24362318_+	FAM228B	5.6777	121.21	5.6777	121.21	4.1939	6674.3	38.089	18.721	1	2.0506e-78	4.1012e-78	5.3917e-76	TRUE
chr1_228528197_228528216_+	OBSCN	8.5166	158.34	8.5166	158.34	4.0655	11224	64.326	18.681	1	4.1466e-78	8.2932e-78	1.0887e-75	TRUE
chr3_133896881_133896900_-	RYK	7.5703	146.33	7.5703	146.33	4.1036	9627.2	55.229	18.671	1	4.9939e-78	9.9879e-78	1.3093e-75	TRUE
chr19_5690588_5690607_+	RPL36	14.194	222.77	14.194	222.77	3.8804	21752	124.87	18.666	1	5.2446e-78	1.0489e-77	1.3731e-75	TRUE
chr3_156272774_156272793_+	SSR3	48.261	512.16	48.261	512.16	3.3809	107600	618.9	18.647	1	6.8464e-78	1.3693e-77	1.7899e-75	TRUE
chr2_112758775_112758794_+	MERTK	22.711	305.76	22.711	305.76	3.6935	40060	230.5	18.644	1	7.5798e-78	1.516e-77	1.9761e-75	TRUE
chrX_153061127_153061146_-	SSR4	32.174	387.67	32.174	387.67	3.5504	63187	363.57	18.644	1	7.4289e-78	1.4858e-77	1.9395e-75	TRUE
chr3_118906801_118906820_+	UPK1B	4.7314	107.02	4.7314	107.02	4.2362	5231.2	30.116	18.639	1	9.6678e-78	1.9336e-77	2.5134e-75	TRUE
chr16_10855687_10855706_-	NUBP1	4.7314	107.02	4.7314	107.02	4.2362	5231.2	30.116	18.639	1	9.6678e-78	1.9336e-77	2.5134e-75	TRUE
chr3_12791330_12791349_-	TMEM40	2.8389	76.441	2.8389	76.441	4.3344	2708.7	15.64	18.611	1	1.7029e-77	3.4058e-77	4.4208e-75	TRUE
chr1_111060038_111060057_+	KCNA10	10.409	180.18	10.409	180.18	3.9892	14412	83.44	18.586	1	2.3967e-77	4.7934e-77	6.2133e-75	TRUE
chr19_46145194_46145213_-	EML2	3.7852	91.729	3.7852	91.729	4.2764	3867.1	22.608	18.496	1	1.4156e-76	2.8312e-76	3.6596e-74	TRUE
chr1_226566902_226566921_+	PARP1	103.15	861.6	103.15	861.6	3.0501	287630	1682.4	18.491	1	1.2219e-76	2.4438e-76	3.1633e-74	TRUE
chr11_1955013_1955032_+	TNNT3	9.4629	168.17	9.4629	168.17	4.0151	12594	73.736	18.482	1	1.6556e-76	3.3112e-76	4.2681e-74	TRUE
chr1_236976051_236976070_+	MTR	9.4629	168.17	9.4629	168.17	4.0151	12594	73.736	18.482	1	1.6556e-76	3.3112e-76	4.2681e-74	TRUE
chr19_11448049_11448068_-	RAB3D	6.624	132.13	6.624	132.13	4.1262	7876.4	46.473	18.411	1	6.4323e-76	1.2865e-75	1.6559e-73	TRUE
chr13_23927925_23927944_-	SACS	28.389	351.63	28.389	351.63	3.5848	52242	308.61	18.4	1	6.9084e-76	1.3817e-75	1.776e-73	TRUE
chr10_12162879_12162898_-	DHTKD1	7.5703	144.15	7.5703	144.15	4.082	9326.5	55.229	18.378	1	1.1738e-75	2.3477e-75	3.0135e-73	TRUE
chr22_30189643_30189662_-	ASCC2	0.94629	37.129	0.94629	37.129	4.2921	654.58	3.8824	18.363	1	1.8942e-75	3.7883e-75	4.7377e-73	TRUE
chr22_24898114_24898133_+	UPB1	0.94629	37.129	0.94629	37.129	4.2921	654.58	3.8824	18.363	1	1.8942e-75	3.7883e-75	4.7377e-73	TRUE
chr14_64006319_64006338_-	PPP2R5E	0.94629	37.129	0.94629	37.129	4.2921	654.58	3.8824	18.363	1	1.8942e-75	3.7883e-75	4.7377e-73	TRUE
chr8_103300418_103300437_-	UBR5	0.94629	37.129	0.94629	37.129	4.2921	654.58	3.8824	18.363	1	1.8942e-75	3.7883e-75	4.7377e-73	TRUE
chr6_90382304_90382323_-	MDN1	0.94629	37.129	0.94629	37.129	4.2921	654.58	3.8824	18.363	1	1.8942e-75	3.7883e-75	4.7377e-73	TRUE
chrX_103359435_103359454_+	ZCCHC18	0.94629	37.129	0.94629	37.129	4.2921	654.58	3.8824	18.363	1	1.8942e-75	3.7883e-75	4.7377e-73	TRUE
chr8_133014865_133014884_+	EFR3A	0.94629	37.129	0.94629	37.129	4.2921	654.58	3.8824	18.363	1	1.8942e-75	3.7883e-75	4.7377e-73	TRUE
chr15_45777401_45777420_-	SLC30A4	0.94629	37.129	0.94629	37.129	4.2921	654.58	3.8824	18.363	1	1.8942e-75	3.7883e-75	4.7377e-73	TRUE
chr20_39986880_39986899_+	LPIN3	0.94629	37.129	0.94629	37.129	4.2921	654.58	3.8824	18.363	1	1.8942e-75	3.7883e-75	4.7377e-73	TRUE
chr6_26508765_26508784_-	BTN1A1	0	37.129	0.94629	37.129	4.2921	689.27	3.8824	18.363	1	1.8942e-75	3.7883e-75	4.7377e-73	TRUE
chr9_19516201_19516220_+	SLC24A2	0	37.129	0.94629	37.129	4.2921	689.27	3.8824	18.363	1	1.8942e-75	3.7883e-75	4.7377e-73	TRUE
chr5_31472197_31472216_-	DROSHA	0	37.129	0.94629	37.129	4.2921	689.27	3.8824	18.363	1	1.8942e-75	3.7883e-75	4.7377e-73	TRUE
chr10_13152326_13152345_+	OPTN	0	37.129	0.94629	37.129	4.2921	689.27	3.8824	18.363	1	1.8942e-75	3.7883e-75	4.7377e-73	TRUE
chr3_185318635_185318654_-	SENP2	0	37.129	0.94629	37.129	4.2921	689.27	3.8824	18.363	1	1.8942e-75	3.7883e-75	4.7377e-73	TRUE
chr18_21860807_21860826_-	OSBPL1A	0	37.129	0.94629	37.129	4.2921	689.27	3.8824	18.363	1	1.8942e-75	3.7883e-75	4.7377e-73	TRUE
chr6_29395352_29395371_+	OR11A1	0	37.129	0.94629	37.129	4.2921	689.27	3.8824	18.363	1	1.8942e-75	3.7883e-75	4.7377e-73	TRUE
chr2_110922712_110922731_-	NPHP1	0	37.129	0.94629	37.129	4.2921	689.27	3.8824	18.363	1	1.8942e-75	3.7883e-75	4.7377e-73	TRUE
chr2_169547547_169547566_-	CERS6	0	37.129	0.94629	37.129	4.2921	689.27	3.8824	18.363	1	1.8942e-75	3.7883e-75	4.7377e-73	TRUE
chr11_58125787_58125806_+	OR5B17	0	37.129	0.94629	37.129	4.2921	689.27	3.8824	18.363	1	1.8942e-75	3.7883e-75	4.7377e-73	TRUE
chr19_8326591_8326610_+	CERS4	13.248	208.58	13.248	208.58	3.8786	19076	114.15	18.282	1	6.4023e-75	1.2805e-74	1.5992e-72	TRUE
chr17_1944781_1944800_-	DPH1	8.5166	155.07	8.5166	155.07	4.0356	10738	64.326	18.272	1	8.0333e-75	1.6067e-74	2.0039e-72	TRUE
chr2_99226283_99226302_+	UNC50	3.7852	90.637	3.7852	90.637	4.2593	3771.7	22.608	18.266	1	9.7659e-75	1.9532e-74	2.4198e-72	TRUE
chr19_52327022_52327041_+	FPR3	3.7852	90.637	3.7852	90.637	4.2593	3771.7	22.608	18.266	1	9.7659e-75	1.9532e-74	2.4198e-72	TRUE
chr14_63416936_63416955_+	KCNH5	3.7852	90.637	3.7852	90.637	4.2593	3771.7	22.608	18.266	1	9.7659e-75	1.9532e-74	2.4198e-72	TRUE
chr19_13035471_13035490_+	FARSA	3.7852	90.637	3.7852	90.637	4.2593	3771.7	22.608	18.266	1	9.7659e-75	1.9532e-74	2.4198e-72	TRUE
chr19_19021781_19021800_-	COPE	24.603	316.68	24.603	316.68	3.6332	42656	255.92	18.258	1	9.525e-75	1.905e-74	2.3728e-72	TRUE
chr1_111060509_111060528_+	KCNA10	37.852	424.79	37.852	424.79	3.4541	74862	449.9	18.243	1	1.2278e-74	2.4556e-74	3.0382e-72	TRUE
chr7_86469187_86469206_-	GRM3	4.7314	104.83	4.7314	104.83	4.2068	5010.2	30.116	18.241	1	1.5198e-74	3.0395e-74	3.7555e-72	TRUE
chr19_8932462_8932481_+	ZNF558	9.4629	165.99	9.4629	165.99	3.9964	12250	73.736	18.228	1	1.7883e-74	3.5766e-74	4.4132e-72	TRUE
chr1_196973841_196973860_-	CFHR5	17.979	255.53	17.979	255.53	3.7566	28216	169.91	18.224	1	1.8007e-74	3.6014e-74	4.4379e-72	TRUE
chr11_62557361_62557380_-	TMEM179B	15.141	227.14	15.141	227.14	3.8212	22472	135.81	18.191	1	3.3475e-74	6.6949e-74	8.228e-72	TRUE
chr15_32323123_32323142_+	CHRNA7	30.281	363.64	30.281	363.64	3.5431	55565	335.82	18.191	1	3.1846e-74	6.3693e-74	7.8382e-72	TRUE
chr17_46002382_46002401_+	SP2	22.711	298.12	22.711	298.12	3.6571	37925	230.5	18.14	1	8.1889e-74	1.6378e-73	2.0101e-71	TRUE
chr3_50357304_50357323_+	HYAL2	12.302	196.56	12.302	196.56	3.8926	16976	103.66	18.098	1	1.8647e-73	3.7294e-73	4.5712e-71	TRUE
chr1_47905037_47905056_-	FOXD2	17.033	244.61	17.033	244.61	3.7677	25896	158.34	18.086	1	2.2627e-73	4.5254e-73	5.5395e-71	TRUE
chr10_390841_390860_-	DIP2C	7.5703	141.96	7.5703	141.96	4.0601	9030.6	55.229	18.084	1	2.5315e-73	5.063e-73	6.1731e-71	TRUE
chr15_101887167_101887186_+	PCSK6	7.5703	141.96	7.5703	141.96	4.0601	9030.6	55.229	18.084	1	2.5315e-73	5.063e-73	6.1731e-71	TRUE
chr10_88659867_88659886_-	BMPR1A	13.248	206.39	13.248	206.39	3.8635	18652	114.15	18.078	1	2.6621e-73	5.3242e-73	6.4831e-71	TRUE
chr17_59477810_59477829_+	TBX2	48.261	497.96	48.261	497.96	3.3404	101110	618.9	18.076	1	2.5085e-73	5.017e-73	6.1332e-71	TRUE
chr12_133331293_133331312_+	ANKLE2	2.8389	74.257	2.8389	74.257	4.2931	2550.3	15.64	18.059	1	4.3832e-73	8.7663e-73	1.0618e-70	TRUE
chr6_155750151_155750170_+	NOX3	2.8389	74.257	2.8389	74.257	4.2931	2550.3	15.64	18.059	1	4.3832e-73	8.7663e-73	1.0618e-70	TRUE
chr11_64545787_64545806_-	SF1	2.8389	74.257	2.8389	74.257	4.2931	2550.3	15.64	18.059	1	4.3832e-73	8.7663e-73	1.0618e-70	TRUE
chrX_135405086_135405105_-	GPR112	2.8389	74.257	2.8389	74.257	4.2931	2550.3	15.64	18.059	1	4.3832e-73	8.7663e-73	1.0618e-70	TRUE
chr2_108455348_108455367_+	RGPD4	4.7314	103.74	4.7314	103.74	4.1918	4901.5	30.116	18.042	1	5.6791e-73	1.1358e-72	1.3704e-70	TRUE
chr2_24297033_24297052_+	SF3B6	4.7314	103.74	4.7314	103.74	4.1918	4901.5	30.116	18.042	1	5.6791e-73	1.1358e-72	1.3704e-70	TRUE
chr1_162746132_162746151_-	DDR2	100.31	826.66	100.31	826.66	3.0303	263790	1621.6	18.038	1	4.9749e-73	9.9499e-73	1.2036e-70	TRUE
chr6_33258000_33258019_+	PFDN6	3.7852	89.545	3.7852	89.545	4.242	3677.4	22.608	18.037	1	6.3921e-73	1.2784e-72	1.5364e-70	TRUE
chr2_86346134_86346153_-	PTCD3	3.7852	89.545	3.7852	89.545	4.242	3677.4	22.608	18.037	1	6.3921e-73	1.2784e-72	1.5364e-70	TRUE
chr21_40752304_40752323_+	WRB	11.355	185.64	11.355	185.64	3.9171	15188	93.42	18.032	1	6.1959e-73	1.2392e-72	1.4932e-70	TRUE
chr13_114322354_114322373_+	GRK1	17.033	243.52	17.033	243.52	3.7612	25648	158.34	17.999	1	1.0882e-72	2.1764e-72	2.6122e-70	TRUE
chr3_42916740_42916759_-	CYP8B1	48.261	495.78	48.261	495.78	3.3341	100130	618.9	17.989	1	1.2276e-72	2.4551e-72	2.943e-70	TRUE
chr6_27858469_27858488_-	HIST1H3J	41.637	447.73	41.637	447.73	3.3957	82455	509.83	17.985	1	1.3202e-72	2.6405e-72	3.161e-70	TRUE
chr13_98668014_98668033_+	IPO5	24.603	312.32	24.603	312.32	3.6132	41389	255.92	17.985	1	1.3623e-72	2.7246e-72	3.2575e-70	TRUE
chr1_28282218_28282237_-	SMPDL3B	13.248	205.3	13.248	205.3	3.8559	18442	114.15	17.976	1	1.69e-72	3.38e-72	4.0359e-70	TRUE
chr3_113866284_113866303_+	DRD3	1.8926	56.785	1.8926	56.785	4.3203	1506.6	9.3267	17.974	1	2.1221e-72	4.2442e-72	5.0548e-70	TRUE
chr5_96503351_96503370_-	RIOK2	1.8926	56.785	1.8926	56.785	4.3203	1506.6	9.3267	17.974	1	2.1221e-72	4.2442e-72	5.0548e-70	TRUE
chr6_26413846_26413865_-	BTN3A1	4.7314	102.65	4.7314	102.65	4.1767	4794	30.116	17.843	1	2.04e-71	4.0801e-71	4.8468e-69	TRUE
chr1_180243604_180243623_-	LHX4	4.7314	102.65	4.7314	102.65	4.1767	4794	30.116	17.843	1	2.04e-71	4.0801e-71	4.8468e-69	TRUE
chrX_1585431_1585450_-	P2RY8	0.94629	36.037	0.94629	36.037	4.2502	615.66	3.8824	17.809	1	4.4038e-71	8.8076e-71	1.0252e-68	TRUE
chr1_111737226_111737245_+	DENND2D	0.94629	36.037	0.94629	36.037	4.2502	615.66	3.8824	17.809	1	4.4038e-71	8.8076e-71	1.0252e-68	TRUE
chr20_5990478_5990497_-	CRLS1	0	36.037	0.94629	36.037	4.2502	649.32	3.8824	17.809	1	4.4038e-71	8.8076e-71	1.0252e-68	TRUE
chr19_38198854_38198873_-	ZNF607	0	36.037	0.94629	36.037	4.2502	649.32	3.8824	17.809	1	4.4038e-71	8.8076e-71	1.0252e-68	TRUE
chr9_131568158_131568177_-	TBC1D13	0	36.037	0.94629	36.037	4.2502	649.32	3.8824	17.809	1	4.4038e-71	8.8076e-71	1.0252e-68	TRUE
chr17_11738059_11738078_+	DNAH9	0	36.037	0.94629	36.037	4.2502	649.32	3.8824	17.809	1	4.4038e-71	8.8076e-71	1.0252e-68	TRUE
chr13_19997255_19997274_-	TPTE2	0	36.037	0.94629	36.037	4.2502	649.32	3.8824	17.809	1	4.4038e-71	8.8076e-71	1.0252e-68	TRUE
chr11_4567163_4567182_-	OR52M1	0	36.037	0.94629	36.037	4.2502	649.32	3.8824	17.809	1	4.4038e-71	8.8076e-71	1.0252e-68	TRUE
chr19_16008262_16008281_+	CYP4F2	0	36.037	0.94629	36.037	4.2502	649.32	3.8824	17.809	1	4.4038e-71	8.8076e-71	1.0252e-68	TRUE
chr1_193045038_193045057_+	TROVE2	0	36.037	0.94629	36.037	4.2502	649.32	3.8824	17.809	1	4.4038e-71	8.8076e-71	1.0252e-68	TRUE
chr1_35452718_35452737_-	ZMYM6	0	36.037	0.94629	36.037	4.2502	649.32	3.8824	17.809	1	4.4038e-71	8.8076e-71	1.0252e-68	TRUE
chr22_46739167_46739186_+	TRMU	0	36.037	0.94629	36.037	4.2502	649.32	3.8824	17.809	1	4.4038e-71	8.8076e-71	1.0252e-68	TRUE
chr16_53967908_53967927_+	FTO	3.7852	88.453	3.7852	88.453	4.2245	3584.4	22.608	17.807	1	3.9695e-71	7.9391e-71	9.3948e-69	TRUE
chr6_52285852_52285871_-	EFHC1	3.7852	88.453	3.7852	88.453	4.2245	3584.4	22.608	17.807	1	3.9695e-71	7.9391e-71	9.3948e-69	TRUE
chr7_121650789_121650808_+	PTPRZ1	3.7852	88.453	3.7852	88.453	4.2245	3584.4	22.608	17.807	1	3.9695e-71	7.9391e-71	9.3948e-69	TRUE
chr5_825295_825314_-	ZDHHC11	18.926	258.81	18.926	258.81	3.7047	28772	181.66	17.798	1	4.0025e-71	8.005e-71	9.4607e-69	TRUE
chr19_36832336_36832355_-	ZFP14	7.5703	139.78	7.5703	139.78	4.0379	8739.5	55.229	17.79	1	5.009e-71	1.0018e-70	1.1646e-68	TRUE
chr16_74708968_74708987_-	MLKL	24.603	309.04	24.603	309.04	3.598	40452	255.92	17.78	1	5.3659e-71	1.0732e-70	1.246e-68	TRUE
chr7_134849591_134849610_-	TMEM140	28.389	340.71	28.389	340.71	3.5394	48772	308.61	17.779	1	5.467e-71	1.0934e-70	1.2679e-68	TRUE
chr2_84670453_84670472_-	SUCLG1	6.624	127.77	6.624	127.77	4.0781	7337.7	46.473	17.77	1	7.2074e-71	1.4415e-70	1.6694e-68	TRUE
chr6_69348981_69349000_+	BAI3	10.409	172.54	10.409	172.54	3.927	13143	83.44	17.749	1	1.0049e-70	2.0099e-70	2.3248e-68	TRUE
chr14_64891564_64891583_+	MTHFD1	53.938	528.54	53.938	528.54	3.2688	112620	716.31	17.733	1	1.1976e-70	2.3952e-70	2.7671e-68	TRUE
chr16_69373346_69373365_-	COG8	42.583	448.82	42.583	448.82	3.3675	82514	525.09	17.728	1	1.3153e-70	2.6306e-70	3.0352e-68	TRUE
chr18_67406312_67406331_+	DOK6	9.4629	161.62	9.4629	161.62	3.9581	11576	73.736	17.719	1	1.7195e-70	3.4389e-70	3.9629e-68	TRUE
chr16_4431442_4431461_+	VASN	33.12	376.75	33.12	376.75	3.4687	59039	377.65	17.682	1	2.9946e-70	5.9892e-70	6.8932e-68	TRUE
chr3_150289980_150289999_+	EIF2A	13.248	202.02	13.248	202.02	3.8328	17818	114.15	17.669	1	4.0618e-70	8.1236e-70	9.3381e-68	TRUE
chr6_43488050_43488069_+	POLR1C	4.7314	101.56	4.7314	101.56	4.1614	4687.7	30.116	17.644	1	7.0446e-70	1.4089e-69	1.6175e-67	TRUE
chr2_84668516_84668535_+	SUCLG1	25.55	314.5	25.55	314.5	3.5709	41746	268.87	17.622	1	8.8693e-70	1.7739e-69	2.034e-67	TRUE
chr17_79857916_79857935_-	ANAPC11	1.8926	55.693	1.8926	55.693	4.2927	1447.2	9.3267	17.617	1	1.2558e-69	2.5116e-69	2.8728e-67	TRUE
chr1_227262040_227262059_-	CDC42BPA	1.8926	55.693	1.8926	55.693	4.2927	1447.2	9.3267	17.617	1	1.2558e-69	2.5116e-69	2.8728e-67	TRUE
chr6_25983651_25983670_-	TRIM38	11.355	181.27	11.355	181.27	3.8829	14436	93.42	17.58	1	1.9855e-69	3.971e-69	4.5365e-67	TRUE
chr2_113539264_113539283_-	IL1A	3.7852	87.361	3.7852	87.361	4.2068	3492.5	22.608	17.577	1	2.3388e-69	4.6777e-69	5.3372e-67	TRUE
chr4_152096124_152096143_+	SH3D19	116.39	896.55	116.39	896.55	2.9346	304320	1973.3	17.562	1	2.4e-69	4.8e-69	5.47e-67	TRUE
chr3_113334944_113334963_+	SIDT1	42.583	444.45	42.583	444.45	3.3534	80749	525.09	17.537	1	3.832e-69	7.664e-69	8.723e-67	TRUE
chr5_140474394_140474413_+	PCDHB2	63.401	585.32	63.401	585.32	3.1865	136200	886	17.534	1	3.9878e-69	7.9756e-69	9.0665e-67	TRUE
chr17_79782157_79782176_+	FAM195B	40.69	429.16	40.69	429.16	3.3671	75455	494.68	17.466	1	1.3405e-68	2.6809e-68	3.0439e-66	TRUE
chr14_60752401_60752420_+	PPM1A	13.248	199.84	13.248	199.84	3.8172	17408	114.15	17.465	1	1.4905e-68	2.981e-68	3.3804e-66	TRUE
chr17_48538057_48538076_+	ACSF2	33.12	372.38	33.12	372.38	3.4519	57548	377.65	17.458	1	1.574e-68	3.1481e-68	3.5655e-66	TRUE
chr12_104048342_104048361_+	STAB2	8.5166	148.51	8.5166	148.51	3.9737	9799.7	64.326	17.455	1	1.8305e-68	3.661e-68	4.1414e-66	TRUE
chr9_79118140_79118159_-	GCNT1	7.5703	136.5	7.5703	136.5	4.004	8311.7	55.229	17.349	1	1.1863e-67	2.3726e-67	2.6806e-65	TRUE
chr14_102898182_102898201_+	TECPR2	46.368	466.29	46.368	466.29	3.3023	88168	587.21	17.329	1	1.4635e-67	2.927e-67	3.303e-65	TRUE
chr11_66332402_66332421_-	CTSF	34.066	376.75	34.066	376.75	3.4293	58715	391.85	17.311	1	2.0213e-67	4.0426e-67	4.5563e-65	TRUE
chr11_25004746_25004765_-	LUZP2	27.442	324.33	27.442	324.33	3.5158	44071	295.21	17.279	1	3.5738e-67	7.1477e-67	8.0363e-65	TRUE
chr1_112318787_112318806_-	KCND3	27.442	324.33	27.442	324.33	3.5158	44071	295.21	17.279	1	3.5738e-67	7.1477e-67	8.0363e-65	TRUE
chr18_47511161_47511180_-	MYO5B	1.8926	54.601	1.8926	54.601	4.2647	1389.1	9.3267	17.259	1	6.542e-67	1.3084e-66	1.464e-64	TRUE
chr9_130548488_130548507_+	CDK9	1.8926	54.601	1.8926	54.601	4.2647	1389.1	9.3267	17.259	1	6.542e-67	1.3084e-66	1.464e-64	TRUE
chr22_41077903_41077922_+	MCHR1	1.8926	54.601	1.8926	54.601	4.2647	1389.1	9.3267	17.259	1	6.542e-67	1.3084e-66	1.464e-64	TRUE
chr3_182603759_182603778_-	ATP11B	0.94629	34.945	0.94629	34.945	4.207	577.94	3.8824	17.255	1	7.5379e-67	1.5076e-66	1.6646e-64	TRUE
chr16_68896860_68896879_+	TANGO6	0	34.945	0.94629	34.945	4.207	610.56	3.8824	17.255	1	7.5379e-67	1.5076e-66	1.6646e-64	TRUE
chr2_232321364_232321383_-	NCL	0	34.945	0.94629	34.945	4.207	610.56	3.8824	17.255	1	7.5379e-67	1.5076e-66	1.6646e-64	TRUE
chr8_108509501_108509520_-	ANGPT1	0	34.945	0.94629	34.945	4.207	610.56	3.8824	17.255	1	7.5379e-67	1.5076e-66	1.6646e-64	TRUE
chr11_62382213_62382232_+	ROM1	0	34.945	0.94629	34.945	4.207	610.56	3.8824	17.255	1	7.5379e-67	1.5076e-66	1.6646e-64	TRUE
chr10_6261581_6261600_+	PFKFB3	0	34.945	0.94629	34.945	4.207	610.56	3.8824	17.255	1	7.5379e-67	1.5076e-66	1.6646e-64	TRUE
chr16_28725370_28725389_-	EIF3C	0	34.945	0.94629	34.945	4.207	610.56	3.8824	17.255	1	7.5379e-67	1.5076e-66	1.6646e-64	TRUE
chr5_9629996_9630015_+	TAS2R1	0	34.945	0.94629	34.945	4.207	610.56	3.8824	17.255	1	7.5379e-67	1.5076e-66	1.6646e-64	TRUE
chr5_65460704_65460723_+	SREK1	0	34.945	0.94629	34.945	4.207	610.56	3.8824	17.255	1	7.5379e-67	1.5076e-66	1.6646e-64	TRUE
chr5_128365367_128365386_-	SLC27A6	0	34.945	0.94629	34.945	4.207	610.56	3.8824	17.255	1	7.5379e-67	1.5076e-66	1.6646e-64	TRUE
chr2_203686178_203686197_-	ICA1L	15.141	216.22	15.141	216.22	3.7504	20216	135.81	17.254	1	5.7529e-67	1.1506e-66	1.2921e-64	TRUE
chr19_55750817_55750836_+	PPP6R1	11.355	178	11.355	178	3.8567	13885	93.42	17.241	1	7.3991e-67	1.4798e-66	1.6537e-64	TRUE
chr2_26534013_26534032_+	GPR113	9.4629	157.25	9.4629	157.25	3.9189	10921	73.736	17.211	1	1.2773e-66	2.5547e-66	2.8175e-64	TRUE
chr16_30078293_30078312_-	ALDOA	7.5703	135.41	7.5703	135.41	3.9925	8171.5	55.229	17.202	1	1.5147e-66	3.0293e-66	3.333e-64	TRUE
chr17_4047142_4047161_-	CYB5D2	7.5703	135.41	7.5703	135.41	3.9925	8171.5	55.229	17.202	1	1.5147e-66	3.0293e-66	3.333e-64	TRUE
chr11_7690489_7690508_-	CYB5R2	31.227	352.72	31.227	352.72	3.4563	51679	349.63	17.194	1	1.5537e-66	3.1074e-66	3.4148e-64	TRUE
chr1_176175791_176175810_-	RFWD2	52.046	501.24	52.046	501.24	3.2431	100890	683.45	17.182	1	1.8515e-66	3.7029e-66	4.0644e-64	TRUE
chr3_53707798_53707817_-	CACNA1D	51.1	494.68	51.1	494.68	3.2501	98383	667.17	17.173	1	2.1487e-66	4.2974e-66	4.7113e-64	TRUE
chr10_101829516_101829535_-	CPN1	3.7852	85.177	3.7852	85.177	4.1707	3312.3	22.608	17.118	1	6.9344e-66	1.3869e-65	1.5169e-63	TRUE
chr2_203757398_203757417_-	WDR12	3.7852	85.177	3.7852	85.177	4.1707	3312.3	22.608	17.118	1	6.9344e-66	1.3869e-65	1.5169e-63	TRUE
chr1_69545_69564_-	OR4F5	9.4629	156.16	9.4629	156.16	3.9089	10760	73.736	17.083	1	1.139e-65	2.2781e-65	2.4886e-63	TRUE
chr19_57765674_57765693_+	ZNF805	42.583	433.53	42.583	433.53	3.3176	76420	525.09	17.061	1	1.4984e-65	2.9968e-65	3.2699e-63	TRUE
chr7_41739806_41739825_-	INHBA	16.087	222.77	16.087	222.77	3.7111	21359	146.97	17.049	1	1.9706e-65	3.9412e-65	4.2953e-63	TRUE
chrX_142795150_142795169_-	SPANXN2	4.7314	98.282	4.7314	98.282	4.1146	4375.8	30.116	17.047	1	2.289e-65	4.5781e-65	4.9836e-63	TRUE
chr2_110579510_110579529_+	RGPD6	10.409	165.99	10.409	165.99	3.8715	12102	83.44	17.032	1	2.737e-65	5.474e-65	5.9519e-63	TRUE
chr4_76716487_76716506_+	USO1	14.194	204.21	14.194	204.21	3.7555	18052	124.87	17.004	1	4.2461e-65	8.4922e-65	9.2119e-63	TRUE
chr14_36004866_36004885_-	INSM2	99.36	779.7	99.36	779.7	2.9596	231430	1601.4	17.001	1	4.0694e-65	8.1388e-65	8.8389e-63	TRUE
chr7_87533690_87533709_+	DBF4	38.798	405.14	38.798	405.14	3.3512	67103	464.71	16.994	1	4.724e-65	9.4479e-65	1.0237e-62	TRUE
chr17_47044556_47044575_+	GIP	2.8389	69.889	2.8389	69.889	4.2068	2247.9	15.64	16.955	1	1.1664e-64	2.3328e-64	2.5157e-62	TRUE
chr8_26211987_26212006_+	PPP2R2A	13.248	194.38	13.248	194.38	3.7774	16404	114.15	16.954	1	1.0132e-64	2.0265e-64	2.193e-62	TRUE
chr19_40540433_40540452_+	ZNF780B	5.6777	110.29	5.6777	110.29	4.0589	5472.3	38.089	16.951	1	1.1498e-64	2.2996e-64	2.4828e-62	TRUE
chr12_107155202_107155221_+	RFX4	55.831	519.8	55.831	519.8	3.196	107630	749.53	16.947	1	1.0334e-64	2.0669e-64	2.2342e-62	TRUE
chr12_93804830_93804849_-	UBE2N	19.872	255.53	19.872	255.53	3.6195	27768	193.61	16.937	1	1.3102e-64	2.6203e-64	2.8225e-62	TRUE
chr13_96413027_96413046_+	DNAJC3	1.8926	53.509	1.8926	53.509	4.2361	1332.1	9.3267	16.901	1	3.0003e-64	6.0005e-64	6.441e-62	TRUE
chr8_101153289_101153308_-	FBXO43	1.8926	53.509	1.8926	53.509	4.2361	1332.1	9.3267	16.901	1	3.0003e-64	6.0005e-64	6.441e-62	TRUE
chr3_48336635_48336654_+	NME6	1.8926	53.509	1.8926	53.509	4.2361	1332.1	9.3267	16.901	1	3.0003e-64	6.0005e-64	6.441e-62	TRUE
chr2_74734176_74734195_+	PCGF1	6.624	121.21	6.624	121.21	4.0027	6565.4	46.473	16.809	1	1.2549e-63	2.5099e-63	2.691e-61	TRUE
chr18_52969648_52969667_-	TCF4	5.6777	109.2	5.6777	109.2	4.0446	5358.6	38.089	16.774	1	2.2959e-63	4.5917e-63	4.9174e-61	TRUE
chr9_18928740_18928759_-	FAM154A	24.603	292.66	24.603	292.66	3.5197	35927	255.92	16.756	1	2.7176e-63	5.4352e-63	5.8139e-61	TRUE
chr19_40196637_40196656_-	LGALS14	37.852	393.13	37.852	393.13	3.3426	63110	449.9	16.75	1	2.9566e-63	5.9133e-63	6.318e-61	TRUE
chr9_15571736_15571755_+	CCDC171	13.248	192.19	13.248	192.19	3.7612	16011	114.15	16.749	1	3.2137e-63	6.4275e-63	6.8594e-61	TRUE
chr11_105924897_105924916_+	KBTBD3	40.69	412.78	40.69	412.78	3.3111	69226	494.68	16.73	1	4.1172e-63	8.2344e-63	8.7777e-61	TRUE
chr6_97423935_97423954_+	KLHL32	0.94629	33.853	0.94629	33.853	4.1625	541.41	3.8824	16.7	1	9.4999e-63	1.9e-62	1.9909e-60	TRUE
chr16_89628739_89628758_+	RPL13	0.94629	33.853	0.94629	33.853	4.1625	541.41	3.8824	16.7	1	9.4999e-63	1.9e-62	1.9909e-60	TRUE
chr4_83582189_83582208_-	SCD5	0.94629	33.853	0.94629	33.853	4.1625	541.41	3.8824	16.7	1	9.4999e-63	1.9e-62	1.9909e-60	TRUE
chr10_102116422_102116441_-	SCD	0.94629	33.853	0.94629	33.853	4.1625	541.41	3.8824	16.7	1	9.4999e-63	1.9e-62	1.9909e-60	TRUE
chr2_105654631_105654650_+	MRPS9	0.94629	33.853	0.94629	33.853	4.1625	541.41	3.8824	16.7	1	9.4999e-63	1.9e-62	1.9909e-60	TRUE
chr19_8509918_8509937_+	HNRNPM	0.94629	33.853	0.94629	33.853	4.1625	541.41	3.8824	16.7	1	9.4999e-63	1.9e-62	1.9909e-60	TRUE
chr4_90816242_90816261_-	MMRN1	0	33.853	0.94629	33.853	4.1625	573	3.8824	16.7	1	9.4999e-63	1.9e-62	1.9909e-60	TRUE
chr1_45091972_45091991_-	RNF220	0	33.853	0.94629	33.853	4.1625	573	3.8824	16.7	1	9.4999e-63	1.9e-62	1.9909e-60	TRUE
chr16_57496956_57496975_+	POLR2C	0	33.853	0.94629	33.853	4.1625	573	3.8824	16.7	1	9.4999e-63	1.9e-62	1.9909e-60	TRUE
chr13_21732127_21732146_+	SKA3	0	33.853	0.94629	33.853	4.1625	573	3.8824	16.7	1	9.4999e-63	1.9e-62	1.9909e-60	TRUE
chr11_6632998_6633017_-	TAF10	0	33.853	0.94629	33.853	4.1625	573	3.8824	16.7	1	9.4999e-63	1.9e-62	1.9909e-60	TRUE
chr15_81239370_81239389_+	CEMIP	0	33.853	0.94629	33.853	4.1625	573	3.8824	16.7	1	9.4999e-63	1.9e-62	1.9909e-60	TRUE
chr17_8110548_8110567_-	AURKB	0	33.853	0.94629	33.853	4.1625	573	3.8824	16.7	1	9.4999e-63	1.9e-62	1.9909e-60	TRUE
chr2_70515209_70515228_-	SNRPG	0	33.853	0.94629	33.853	4.1625	573	3.8824	16.7	1	9.4999e-63	1.9e-62	1.9909e-60	TRUE
chr12_133502661_133502680_+	ZNF605	0	33.853	0.94629	33.853	4.1625	573	3.8824	16.7	1	9.4999e-63	1.9e-62	1.9909e-60	TRUE
chr17_48456469_48456488_+	EME1	2.8389	68.797	2.8389	68.797	4.1844	2175.2	15.64	16.678	1	1.232e-62	2.4639e-62	2.573e-60	TRUE
chr3_135870814_135870833_+	MSL2	95.575	745.85	95.575	745.85	2.9511	211430	1521.5	16.671	1	1.0696e-62	2.1392e-62	2.239e-60	TRUE
chrX_106186158_106186177_-	MORC4	20.818	259.9	20.818	259.9	3.5799	28580	205.73	16.669	1	1.1983e-62	2.3966e-62	2.5056e-60	TRUE
chr1_43812122_43812141_+	MPL	18.926	243.52	18.926	243.52	3.6172	25221	181.66	16.663	1	1.3145e-62	2.629e-62	2.7393e-60	TRUE
chr7_100171794_100171813_+	ZASP	47.314	456.46	47.314	456.46	3.2431	83701	603	16.662	1	1.2773e-62	2.5547e-62	2.6648e-60	TRUE
chr7_103136240_103136259_-	RELN	6.624	120.12	6.624	120.12	3.9898	6440.9	46.473	16.649	1	1.8474e-62	3.6948e-62	3.8411e-60	TRUE
chr15_34542821_34542840_+	SLC12A6	4.7314	96.097	4.7314	96.097	4.0825	4173.9	30.116	16.649	1	1.9135e-62	3.8269e-62	3.974e-60	TRUE
chr17_16612492_16612511_-	CCDC144A	30.281	335.25	30.281	335.25	3.4262	46503	335.82	16.642	1	1.8225e-62	3.6449e-62	3.7935e-60	TRUE
chr17_17394730_17394749_-	MED9	8.5166	141.96	8.5166	141.96	3.909	8903.9	64.326	16.638	1	2.1446e-62	4.2892e-62	4.449e-60	TRUE
chr5_138654636_138654655_-	MATR3	11.355	171.45	11.355	171.45	3.8029	12815	93.42	16.563	1	7.2878e-62	1.4576e-61	1.5102e-59	TRUE
chr2_32289270_32289289_-	SPAST	17.979	233.69	17.979	233.69	3.6283	23266	169.91	16.549	1	8.892e-62	1.7784e-61	1.8405e-59	TRUE
chr6_36368262_36368281_-	PXT1	1.8926	52.417	1.8926	52.417	4.2069	1276.3	9.3267	16.544	1	1.2114e-61	2.4227e-61	2.4962e-59	TRUE
chrX_119564403_119564422_+	LAMP2	1.8926	52.417	1.8926	52.417	4.2069	1276.3	9.3267	16.544	1	1.2114e-61	2.4227e-61	2.4962e-59	TRUE
chr9_127563902_127563921_+	OLFML2A	1.8926	52.417	1.8926	52.417	4.2069	1276.3	9.3267	16.544	1	1.2114e-61	2.4227e-61	2.4962e-59	TRUE
chr19_18779589_18779608_-	KLHL26	42.583	421.52	42.583	421.52	3.2772	71796	525.09	16.537	1	1.0316e-61	2.0632e-61	2.1329e-59	TRUE
chr2_145187331_145187350_+	ZEB2	20.818	257.72	20.818	257.72	3.5678	28060	205.73	16.516	1	1.5127e-61	3.0254e-61	3.1137e-59	TRUE
chr14_39722414_39722433_+	MIA2	8.5166	140.87	8.5166	140.87	3.898	8758.7	64.326	16.502	1	2.0641e-61	4.1281e-61	4.2391e-59	TRUE
chr16_50325747_50325766_-	ADCY7	21.765	265.36	21.765	265.36	3.5485	29669	218.03	16.497	1	2.0635e-61	4.127e-61	4.2391e-59	TRUE
chr6_83926242_83926261_+	ME1	12.302	180.18	12.302	180.18	3.7678	14092	103.66	16.489	1	2.4777e-61	4.9554e-61	5.083e-59	TRUE
chr6_26156972_26156991_+	HIST1H1E	7.5703	129.95	7.5703	129.95	3.9335	7488.4	55.229	16.467	1	3.7217e-61	7.4435e-61	7.6267e-59	TRUE
chr20_42302518_42302537_+	MYBL2	4.7314	95.005	4.7314	95.005	4.0661	4074.7	30.116	16.45	1	5.2144e-61	1.0429e-60	1.0674e-58	TRUE
chr14_94830904_94830923_-	SERPINA2	13.248	188.92	13.248	188.92	3.7365	15430	114.15	16.443	1	5.3094e-61	1.0619e-60	1.0856e-58	TRUE
chr4_76452388_76452407_+	THAP6	20.818	256.62	20.818	256.62	3.5617	27802	205.73	16.44	1	5.3284e-61	1.0657e-60	1.0883e-58	TRUE
chr4_113570785_113570804_+	LARP7	3.7852	81.901	3.7852	81.901	4.1148	3051.1	22.608	16.429	1	7.5475e-61	1.5095e-60	1.5347e-58	TRUE
chr18_55020141_55020160_-	ST8SIA3	3.7852	81.901	3.7852	81.901	4.1148	3051.1	22.608	16.429	1	7.5475e-61	1.5095e-60	1.5347e-58	TRUE
chr19_6743812_6743831_-	TRIP10	3.7852	81.901	3.7852	81.901	4.1148	3051.1	22.608	16.429	1	7.5475e-61	1.5095e-60	1.5347e-58	TRUE
chr10_51623206_51623225_-	TIMM23	21.765	264.27	21.765	264.27	3.5426	29404	218.03	16.423	1	7.0021e-61	1.4004e-60	1.4285e-58	TRUE
chr1_161559389_161559408_+	FCGR2C	44.476	431.35	44.476	431.35	3.249	74835	555.94	16.408	1	8.6581e-61	1.7316e-60	1.7586e-58	TRUE
chr12_15262184_15262203_-	RERG	93.682	725.1	93.682	725.1	2.939	199340	1481.8	16.403	1	9.2195e-61	1.8439e-60	1.8706e-58	TRUE
chr18_61324526_61324545_-	SERPINB3	2.8389	67.705	2.8389	67.705	4.1617	2103.8	15.64	16.402	1	1.206e-60	2.412e-60	2.4363e-58	TRUE
chr2_165381544_165381563_-	GRB14	2.8389	67.705	2.8389	67.705	4.1617	2103.8	15.64	16.402	1	1.206e-60	2.412e-60	2.4363e-58	TRUE
chr1_226595582_226595601_-	PARP1	168.44	1098.6	168.44	1098.6	2.6981	432570	3215.8	16.402	1	9.2382e-61	1.8476e-60	1.8723e-58	TRUE
chr16_55532302_55532321_-	MMP2	27.442	309.04	27.442	309.04	3.4463	39649	295.21	16.389	1	1.2057e-60	2.4114e-60	2.4363e-58	TRUE
chr12_57638944_57638963_-	STAC3	53.938	492.5	53.938	492.5	3.1672	96168	716.31	16.386	1	1.225e-60	2.4499e-60	2.4718e-58	TRUE
chr6_30919079_30919098_+	DPCR1	12.302	179.09	12.302	179.09	3.759	13909	103.66	16.382	1	1.4536e-60	2.9072e-60	2.93e-58	TRUE
chr1_95657214_95657233_-	TMEM56	11.355	169.26	11.355	169.26	3.7845	12467	93.42	16.337	1	3.04e-60	6.0801e-60	6.1211e-58	TRUE
chr1_68614250_68614269_+	WLS	16.087	214.04	16.087	214.04	3.6536	19592	146.97	16.328	1	3.4353e-60	6.8705e-60	6.9094e-58	TRUE
chr15_43478022_43478041_+	CCNDBP1	14.194	196.56	14.194	196.56	3.7007	16629	124.87	16.32	1	3.9437e-60	7.8874e-60	7.9234e-58	TRUE
chr2_178386075_178386094_+	AGPS	10.409	159.43	10.409	159.43	3.8137	11104	83.44	16.314	1	4.464e-60	8.928e-60	8.959e-58	TRUE
chr1_179562956_179562975_+	TDRD5	43.529	421.52	43.529	421.52	3.2462	71438	540.46	16.259	1	9.931e-60	1.9862e-59	1.9909e-57	TRUE
chr2_175216406_175216425_-	CIR1	5.6777	105.93	5.6777	105.93	4.0011	5024.8	38.089	16.243	1	1.5158e-59	3.0316e-59	3.0355e-57	TRUE
chr4_100870003_100870022_-	H2AFZ	13.248	186.73	13.248	186.73	3.7199	15049	114.15	16.238	1	1.5175e-59	3.0351e-59	3.0357e-57	TRUE
chr16_29467152_29467171_+	SLX1A	14.194	195.47	14.194	195.47	3.6927	16431	124.87	16.223	1	1.9457e-59	3.8914e-59	3.888e-57	TRUE
chrX_48925612_48925631_-	CCDC120	23.657	276.28	23.657	276.28	3.4913	31909	243.13	16.202	1	2.628e-59	5.256e-59	5.2458e-57	TRUE
chr6_25851061_25851080_+	SLC17A3	3.7852	80.809	3.7852	80.809	4.0956	2966.4	22.608	16.199	1	3.244e-59	6.488e-59	6.4545e-57	TRUE
chr6_139363843_139363862_+	ABRACL	35.013	361.46	35.013	361.46	3.3312	53283	406.18	16.198	1	2.7335e-59	5.467e-59	5.4505e-57	TRUE
chr19_9965488_9965507_+	OLFM2	61.509	534	61.509	534	3.0974	111620	851.36	16.193	1	2.8649e-59	5.7297e-59	5.7063e-57	TRUE
chr16_23555943_23555962_-	EARS2	1.8926	51.325	1.8926	51.325	4.1771	1221.8	9.3267	16.186	1	4.3058e-59	8.6116e-59	8.5487e-57	TRUE
chr1_36074918_36074937_-	PSMB2	1.8926	51.325	1.8926	51.325	4.1771	1221.8	9.3267	16.186	1	4.3058e-59	8.6116e-59	8.5487e-57	TRUE
chr12_55945391_55945410_-	OR6C4	7.5703	127.77	7.5703	127.77	3.9093	7223.5	55.229	16.173	1	4.5868e-59	9.1736e-59	9.0871e-57	TRUE
chr1_203144860_203144879_-	MYBPH	7.5703	127.77	7.5703	127.77	3.9093	7223.5	55.229	16.173	1	4.5868e-59	9.1736e-59	9.0871e-57	TRUE
chrX_105969903_105969922_+	RNF128	12.302	176.91	12.302	176.91	3.7414	13547	103.66	16.167	1	4.834e-59	9.6679e-59	9.5665e-57	TRUE
chr12_25054925_25054944_+	BCAT1	0.94629	32.761	0.94629	32.761	4.1165	506.07	3.8824	16.146	1	8.8158e-59	1.7632e-58	1.7189e-56	TRUE
chr3_111719672_111719691_+	TAGLN3	0.94629	32.761	0.94629	32.761	4.1165	506.07	3.8824	16.146	1	8.8158e-59	1.7632e-58	1.7189e-56	TRUE
chr19_54705362_54705381_+	RPS9	0.94629	32.761	0.94629	32.761	4.1165	506.07	3.8824	16.146	1	8.8158e-59	1.7632e-58	1.7189e-56	TRUE
chr3_183584414_183584433_-	PARL	0.94629	32.761	0.94629	32.761	4.1165	506.07	3.8824	16.146	1	8.8158e-59	1.7632e-58	1.7189e-56	TRUE
chr12_69981285_69981304_+	CCT2	0.94629	32.761	0.94629	32.761	4.1165	506.07	3.8824	16.146	1	8.8158e-59	1.7632e-58	1.7189e-56	TRUE
chr5_94001631_94001650_-	ANKRD32	0.94629	32.761	0.94629	32.761	4.1165	506.07	3.8824	16.146	1	8.8158e-59	1.7632e-58	1.7189e-56	TRUE
chr19_11259782_11259801_-	SPC24	0	32.761	0.94629	32.761	4.1165	536.63	3.8824	16.146	1	8.8158e-59	1.7632e-58	1.7189e-56	TRUE
chr1_10473219_10473238_+	PGD	0	32.761	0.94629	32.761	4.1165	536.63	3.8824	16.146	1	8.8158e-59	1.7632e-58	1.7189e-56	TRUE
chr5_118264368_118264387_-	DTWD2	0	32.761	0.94629	32.761	4.1165	536.63	3.8824	16.146	1	8.8158e-59	1.7632e-58	1.7189e-56	TRUE
chr8_17063208_17063227_-	ZDHHC2	0	32.761	0.94629	32.761	4.1165	536.63	3.8824	16.146	1	8.8158e-59	1.7632e-58	1.7189e-56	TRUE
chr5_131278349_131278368_+	MEIKIN	0	32.761	0.94629	32.761	4.1165	536.63	3.8824	16.146	1	8.8158e-59	1.7632e-58	1.7189e-56	TRUE
chr6_149838541_149838560_-	PPIL4	0	32.761	0.94629	32.761	4.1165	536.63	3.8824	16.146	1	8.8158e-59	1.7632e-58	1.7189e-56	TRUE
chr15_93486260_93486279_+	CHD2	0	32.761	0.94629	32.761	4.1165	536.63	3.8824	16.146	1	8.8158e-59	1.7632e-58	1.7189e-56	TRUE
chr2_106497906_106497925_-	NCK2	85.166	668.31	85.166	668.31	2.9575	170030	1306.9	16.131	1	7.7841e-59	1.5568e-58	1.5388e-56	TRUE
chr9_15468661_15468680_-	PSIP1	2.8389	66.613	2.8389	66.613	4.1386	2033.6	15.64	16.126	1	1.0942e-58	2.1885e-58	2.1246e-56	TRUE
chr2_71058883_71058902_-	CD207	2.8389	66.613	2.8389	66.613	4.1386	2033.6	15.64	16.126	1	1.0942e-58	2.1885e-58	2.1246e-56	TRUE
chr12_112481634_112481653_-	NAA25	2.8389	66.613	2.8389	66.613	4.1386	2033.6	15.64	16.126	1	1.0942e-58	2.1885e-58	2.1246e-56	TRUE
chr11_116707770_116707789_-	APOA1	14.194	194.38	14.194	194.38	3.6847	16233	124.87	16.125	1	9.5086e-59	1.9017e-58	1.852e-56	TRUE
chr19_55653253_55653272_+	TNNT1	62.455	537.27	62.455	537.27	3.0845	112730	868.64	16.11	1	1.096e-58	2.1919e-58	2.1257e-56	TRUE
chr1_151261081_151261100_-	ZNF687	10.409	157.25	10.409	157.25	3.7939	10781	83.44	16.075	1	2.1764e-58	4.3527e-58	4.2123e-56	TRUE
chr2_200188572_200188591_-	SATB2	10.409	157.25	10.409	157.25	3.7939	10781	83.44	16.075	1	2.1764e-58	4.3527e-58	4.2123e-56	TRUE
chr17_40256857_40256876_-	DHX58	21.765	258.81	21.765	258.81	3.5126	28095	218.03	16.054	1	2.9029e-58	5.8057e-58	5.6067e-56	TRUE
chr1_40531969_40531988_-	CAP1	161.82	1048.3	161.82	1048.3	2.6882	392960	3049.6	16.053	1	2.7103e-58	5.4205e-58	5.2402e-56	TRUE
chr15_85191170_85191189_-	WDR73	4.7314	92.821	4.7314	92.821	4.0329	3879.9	30.116	16.052	1	3.44e-58	6.88e-58	6.6373e-56	TRUE
chr8_145133781_145133800_+	EXOSC4	15.141	202.02	15.141	202.02	3.6529	17463	135.81	16.036	1	3.9575e-58	7.9151e-58	7.6278e-56	TRUE
chr10_24832781_24832800_+	KIAA1217	38.798	384.39	38.798	384.39	3.2756	59717	464.71	16.031	1	3.9971e-58	7.9942e-58	7.6961e-56	TRUE
chr15_63578770_63578789_+	APH1B	87.058	674.87	87.058	674.87	2.9402	172760	1345.3	16.026	1	4.2334e-58	8.4667e-58	8.1425e-56	TRUE
chr2_136409537_136409556_-	R3HDM1	25.55	288.29	25.55	288.29	3.4458	34517	268.87	16.024	1	4.6409e-58	9.2819e-58	8.9079e-56	TRUE
chr17_76853718_76853737_-	TIMP2	59.616	517.62	59.616	517.62	3.0969	104880	817.07	16.023	1	4.5175e-58	9.035e-58	8.68e-56	TRUE
chr8_145161043_145161062_-	MAF1	6.624	115.75	6.624	115.75	3.9368	5954.7	46.473	16.008	1	6.7184e-58	1.3437e-57	1.2869e-55	TRUE
chr1_6285299_6285318_-	ICMT	148.57	983.91	148.57	983.91	2.7192	348900	2724	16.005	1	5.8891e-58	1.1778e-57	1.1292e-55	TRUE
chr3_191074893_191074912_+	CCDC50	91.79	698.89	91.79	698.89	2.9151	184290	1442.5	15.985	1	8.2374e-58	1.6475e-57	1.5762e-55	TRUE
chr15_102264359_102264378_+	TARSL2	66.24	555.84	66.24	555.84	3.0499	119850	938.57	15.981	1	8.7991e-58	1.7598e-57	1.6819e-55	TRUE
chr18_47778041_47778060_-	CFAP53	3.7852	79.717	3.7852	79.717	4.0762	2882.8	22.608	15.97	1	1.3229e-57	2.6459e-57	2.521e-55	TRUE
chr19_37905285_37905304_-	ZNF569	3.7852	79.717	3.7852	79.717	4.0762	2882.8	22.608	15.97	1	1.3229e-57	2.6459e-57	2.521e-55	TRUE
chr4_156751064_156751083_-	ASIC5	16.087	209.67	16.087	209.67	3.624	18737	146.97	15.968	1	1.1813e-57	2.3627e-57	2.2558e-55	TRUE
chr1_12628377_12628396_-	DHRS3	8.5166	136.5	8.5166	136.5	3.8529	8190.1	64.326	15.958	1	1.4724e-57	2.9448e-57	2.8029e-55	TRUE
chr10_105236246_105236265_+	CALHM3	10.409	156.16	10.409	156.16	3.784	10621	83.44	15.956	1	1.4875e-57	2.975e-57	2.8287e-55	TRUE
chr4_36285806_36285825_+	DTHD1	84.22	656.3	84.22	656.3	2.9473	163640	1287.8	15.942	1	1.6358e-57	3.2716e-57	3.1075e-55	TRUE
chr16_2293306_2293325_+	ECI1	52.992	473.94	52.992	473.94	3.1369	88597	699.83	15.912	1	2.6736e-57	5.3471e-57	5.0737e-55	TRUE
chr3_63645442_63645461_-	SNTN	51.1	461.92	51.1	461.92	3.1514	84388	667.17	15.905	1	2.9895e-57	5.9791e-57	5.6675e-55	TRUE
chr3_195251656_195251675_-	PPP1R2	4.7314	91.729	4.7314	91.729	4.0161	3784.3	30.116	15.853	1	8.328e-57	1.6656e-56	1.5756e-54	TRUE
chr19_9525379_9525398_-	ZNF266	26.496	292.66	26.496	292.66	3.4169	35422	281.97	15.851	1	7.3578e-57	1.4716e-56	1.3935e-54	TRUE
chr5_140864998_140865017_+	PCDHGC4	6.624	114.66	6.624	114.66	3.9232	5836.1	46.473	15.848	1	8.7033e-57	1.7407e-56	1.6449e-54	TRUE
chr6_26108284_26108303_+	HIST1H1T	10.409	155.07	10.409	155.07	3.7739	10463	83.44	15.836	1	1.0023e-56	2.0046e-56	1.8924e-54	TRUE
chr12_120899861_120899880_-	SRSF9	13.248	182.37	13.248	182.37	3.6859	14301	114.15	15.829	1	1.0941e-56	2.1883e-56	2.0637e-54	TRUE
chr1_11080533_11080552_+	TARDBP	1.8926	50.233	1.8926	50.233	4.1466	1168.4	9.3267	15.829	1	1.3475e-56	2.6949e-56	2.5363e-54	TRUE
chr12_8618204_8618223_+	CLEC6A	1.8926	50.233	1.8926	50.233	4.1466	1168.4	9.3267	15.829	1	1.3475e-56	2.6949e-56	2.5363e-54	TRUE
chr5_137347556_137347575_+	FAM13B	61.509	521.98	61.509	521.98	3.0646	106020	851.36	15.782	1	2.1214e-56	4.2429e-56	3.9891e-54	TRUE
chrX_103080678_103080697_+	RAB9B	11.355	163.8	11.355	163.8	3.7375	11620	93.42	15.772	1	2.7348e-56	5.4696e-56	5.132e-54	TRUE
chr16_11647381_11647400_+	LITAF	68.133	560.2	68.133	560.2	3.0211	121070	974.03	15.767	1	2.6731e-56	5.3462e-56	5.0213e-54	TRUE
chr4_155458451_155458470_-	PLRG1	25.55	283.92	25.55	283.92	3.4238	33379	268.87	15.757	1	3.2527e-56	6.5054e-56	6.0977e-54	TRUE
chr16_4242231_4242250_+	SRL	3.7852	78.625	3.7852	78.625	4.0566	2800.5	22.608	15.74	1	5.1189e-56	1.0238e-55	9.567e-54	TRUE
chr7_73107962_73107981_-	WBSCR22	3.7852	78.625	3.7852	78.625	4.0566	2800.5	22.608	15.74	1	5.1189e-56	1.0238e-55	9.567e-54	TRUE
chr11_47354166_47354185_+	MYBPC3	3.7852	78.625	3.7852	78.625	4.0566	2800.5	22.608	15.74	1	5.1189e-56	1.0238e-55	9.567e-54	TRUE
chr11_47786902_47786921_-	FNBP4	60.562	514.34	60.562	514.34	3.0654	102960	834.17	15.711	1	6.4318e-56	1.2864e-55	1.2009e-53	TRUE
chr2_204820651_204820670_-	ICOS	6.624	113.57	6.624	113.57	3.9095	5718.7	46.473	15.688	1	1.099e-55	2.198e-55	2.0499e-53	TRUE
chr2_128018842_128018861_-	ERCC3	8.5166	134.32	8.5166	134.32	3.8298	7913	64.326	15.685	1	1.1131e-55	2.2263e-55	2.072e-53	TRUE
chr10_51381804_51381823_+	TIMM23B	8.5166	134.32	8.5166	134.32	3.8298	7913	64.326	15.685	1	1.1131e-55	2.2263e-55	2.072e-53	TRUE
chr10_121336664_121336683_+	TIAL1	205.34	1218.7	205.34	1218.7	2.5634	513440	4179.4	15.675	1	1.1262e-55	2.2523e-55	2.0942e-53	TRUE
chr13_53602980_53602999_-	OLFM4	46.368	425.89	46.368	425.89	3.1719	72017	587.21	15.662	1	1.4247e-55	2.8495e-55	2.6467e-53	TRUE
chr4_106162580_106162599_+	TET2	4.7314	90.637	4.7314	90.637	3.999	3689.9	30.116	15.654	1	1.9382e-55	3.8764e-55	3.5861e-53	TRUE
chr1_166818644_166818663_+	POGK	57.724	495.78	57.724	495.78	3.0806	95945	783.12	15.653	1	1.604e-55	3.208e-55	2.9768e-53	TRUE
chr16_28970046_28970065_-	NFATC2IP	214.81	1256.9	214.81	1256.9	2.5432	542990	4436.2	15.646	1	1.7686e-55	3.5372e-55	3.2789e-53	TRUE
chr3_193153488_193153507_+	ATP13A4	29.335	310.13	29.335	310.13	3.3585	39424	322.14	15.645	1	1.9002e-55	3.8004e-55	3.5194e-53	TRUE
chr1_155145731_155145750_-	KRTCAP2	98.414	719.64	98.414	719.64	2.8578	192960	1581.3	15.622	1	2.5958e-55	5.1916e-55	4.7981e-53	TRUE
chr4_47458609_47458628_+	COMMD8	60.562	511.06	60.562	511.06	3.0562	101480	834.17	15.598	1	3.825e-55	7.65e-55	7.0631e-53	TRUE
chr21_47423767_47423786_-	COL6A1	52.046	459.74	52.046	459.74	3.1186	83107	683.45	15.595	1	4.0435e-55	8.0869e-55	7.459e-53	TRUE
chr11_56510347_56510366_-	OR9G4	0.94629	31.668	0.94629	31.668	4.0691	471.93	3.8824	15.592	1	6.0243e-55	1.2049e-54	1.0938e-52	TRUE
chr6_33171377_33171396_+	SLC39A7	0.94629	31.668	0.94629	31.668	4.0691	471.93	3.8824	15.592	1	6.0243e-55	1.2049e-54	1.0938e-52	TRUE
chr15_31393908_31393927_-	TRPM1	0.94629	31.668	0.94629	31.668	4.0691	471.93	3.8824	15.592	1	6.0243e-55	1.2049e-54	1.0938e-52	TRUE
chr20_47685291_47685310_-	CSE1L	0.94629	31.668	0.94629	31.668	4.0691	471.93	3.8824	15.592	1	6.0243e-55	1.2049e-54	1.0938e-52	TRUE
chr19_55900459_55900478_-	RPL28	0.94629	31.668	0.94629	31.668	4.0691	471.93	3.8824	15.592	1	6.0243e-55	1.2049e-54	1.0938e-52	TRUE
chr17_79674063_79674082_-	MRPL12	0	31.668	0.94629	31.668	4.0691	501.45	3.8824	15.592	1	6.0243e-55	1.2049e-54	1.0938e-52	TRUE
chr1_16095013_16095032_+	FBLIM1	0	31.668	0.94629	31.668	4.0691	501.45	3.8824	15.592	1	6.0243e-55	1.2049e-54	1.0938e-52	TRUE
chr11_34130350_34130369_+	NAT10	0	31.668	0.94629	31.668	4.0691	501.45	3.8824	15.592	1	6.0243e-55	1.2049e-54	1.0938e-52	TRUE
chr11_47869465_47869484_-	NUP160	0	31.668	0.94629	31.668	4.0691	501.45	3.8824	15.592	1	6.0243e-55	1.2049e-54	1.0938e-52	TRUE
chr16_28782102_28782121_-	NPIPB9	0	31.668	0.94629	31.668	4.0691	501.45	3.8824	15.592	1	6.0243e-55	1.2049e-54	1.0938e-52	TRUE
chr14_36333095_36333114_+	BRMS1L	0	31.668	0.94629	31.668	4.0691	501.45	3.8824	15.592	1	6.0243e-55	1.2049e-54	1.0938e-52	TRUE
chr9_94843173_94843192_+	SPTLC1	0	31.668	0.94629	31.668	4.0691	501.45	3.8824	15.592	1	6.0243e-55	1.2049e-54	1.0938e-52	TRUE
chr22_32352230_32352249_+	YWHAH	0	31.668	0.94629	31.668	4.0691	501.45	3.8824	15.592	1	6.0243e-55	1.2049e-54	1.0938e-52	TRUE
chr11_111368813_111368832_-	BTG4	0	31.668	0.94629	31.668	4.0691	501.45	3.8824	15.592	1	6.0243e-55	1.2049e-54	1.0938e-52	TRUE
chr14_90651092_90651111_+	KCNK13	0	31.668	0.94629	31.668	4.0691	501.45	3.8824	15.592	1	6.0243e-55	1.2049e-54	1.0938e-52	TRUE
chr14_59942870_59942889_-	L3HYPDH	0	31.668	0.94629	31.668	4.0691	501.45	3.8824	15.592	1	6.0243e-55	1.2049e-54	1.0938e-52	TRUE
chr17_36895357_36895376_-	PCGF2	2.8389	64.429	2.8389	64.429	4.0912	1896.7	15.64	15.574	1	7.1724e-55	1.4345e-54	1.2998e-52	TRUE
chr2_32517290_32517309_-	YIPF4	17.033	212.94	17.033	212.94	3.5685	19190	158.34	15.569	1	6.4779e-55	1.2956e-54	1.175e-52	TRUE
chr18_10540371_10540390_-	NAPG	11.355	161.62	11.355	161.62	3.7183	11289	93.42	15.547	1	9.5474e-55	1.9095e-54	1.7267e-52	TRUE
chr6_656199_656218_-	HUS1B	11.355	161.62	11.355	161.62	3.7183	11289	93.42	15.547	1	9.5474e-55	1.9095e-54	1.7267e-52	TRUE
chr4_39512075_39512094_-	UGDH	5.6777	101.56	5.6777	101.56	3.9409	4596.5	38.089	15.536	1	1.2132e-54	2.4264e-54	2.192e-52	TRUE
chr6_143754982_143755001_+	ADAT2	13.248	179.09	13.248	179.09	3.6599	13752	114.15	15.523	1	1.3648e-54	2.7296e-54	2.4636e-52	TRUE
chr5_80626745_80626764_-	ACOT12	16.087	204.21	16.087	204.21	3.5861	17695	146.97	15.517	1	1.4585e-54	2.9171e-54	2.6302e-52	TRUE
chr11_55653646_55653665_+	TRIM51	3.7852	77.533	3.7852	77.533	4.0367	2719.4	22.608	15.51	1	1.8793e-54	3.7586e-54	3.3791e-52	TRUE
chr3_195009936_195009955_-	ACAP2	3.7852	77.533	3.7852	77.533	4.0367	2719.4	22.608	15.51	1	1.8793e-54	3.7586e-54	3.3791e-52	TRUE
chr19_36884674_36884693_+	ZFP82	3.7852	77.533	3.7852	77.533	4.0367	2719.4	22.608	15.51	1	1.8793e-54	3.7586e-54	3.3791e-52	TRUE
chr6_52368050_52368069_-	TRAM2	1.8926	49.141	1.8926	49.141	4.1156	1116.2	9.3267	15.471	1	3.7125e-54	7.425e-54	6.6623e-52	TRUE
chr12_100613806_100613825_+	ACTR6	1.8926	49.141	1.8926	49.141	4.1156	1116.2	9.3267	15.471	1	3.7125e-54	7.425e-54	6.6623e-52	TRUE
chr22_37603169_37603188_+	SSTR3	4.7314	89.545	4.7314	89.545	3.9817	3596.7	30.116	15.455	1	4.3363e-54	8.6726e-54	7.7742e-52	TRUE
chr3_111451497_111451516_+	PLCXD2	14.194	186.73	14.194	186.73	3.6271	14885	124.87	15.441	1	4.8496e-54	9.6992e-54	8.686e-52	TRUE
chr21_31869347_31869366_+	KRTAP19-4	23.657	264.27	23.657	264.27	3.4274	28947	243.13	15.431	1	5.3993e-54	1.0799e-53	9.6519e-52	TRUE
chr12_110600753_110600772_+	IFT81	23.657	264.27	23.657	264.27	3.4274	28947	243.13	15.431	1	5.3993e-54	1.0799e-53	9.6519e-52	TRUE
chr9_125239912_125239931_+	OR1J1	13.248	178	13.248	178	3.6511	13571	114.15	15.42	1	6.6788e-54	1.3358e-53	1.1916e-51	TRUE
chr3_41277889_41277908_-	CTNNB1	122.07	828.84	122.07	828.84	2.7533	249760	2101.4	15.418	1	6.2198e-54	1.244e-53	1.1108e-51	TRUE
chr17_40696245_40696264_-	NAGLU	12.302	169.26	12.302	169.26	3.6781	12318	103.66	15.417	1	7.1455e-54	1.4291e-53	1.2737e-51	TRUE
chr3_121435790_121435809_-	GOLGB1	39.744	376.75	39.744	376.75	3.2128	56785	479.64	15.388	1	1.0242e-53	2.0483e-53	1.8238e-51	TRUE
chr12_133272598_133272617_-	PXMP2	60.562	504.51	60.562	504.51	3.0376	98546	834.17	15.371	1	1.3017e-53	2.6035e-53	2.3158e-51	TRUE
chr11_18456425_18456444_-	LDHC	27.442	290.48	27.442	290.48	3.3573	34593	295.21	15.309	1	3.529e-53	7.0579e-53	6.2721e-51	TRUE
chr4_83900112_83900131_+	LIN54	58.67	491.41	58.67	491.41	3.0448	93631	800.05	15.299	1	3.9511e-53	7.9022e-53	7.0155e-51	TRUE
chr9_91940390_91940409_-	SECISBP2	2.8389	63.337	2.8389	63.337	4.0669	1830	15.64	15.298	1	5.1817e-53	1.0363e-52	9.1741e-51	TRUE
chr6_41196679_41196698_+	TREML4	2.8389	63.337	2.8389	63.337	4.0669	1830	15.64	15.298	1	5.1817e-53	1.0363e-52	9.1741e-51	TRUE
chr1_94017525_94017544_+	FNBP1L	50.153	440.08	50.153	440.08	3.1082	76023	650.98	15.283	1	5.1052e-53	1.021e-52	9.0562e-51	TRUE
chr16_81069688_81069707_-	ATMIN	81.381	616.99	81.381	616.99	2.9072	143440	1230.9	15.267	1	6.4455e-53	1.2891e-52	1.1401e-50	TRUE
chr14_38678966_38678985_-	SSTR1	16.087	200.93	16.087	200.93	3.5629	17084	146.97	15.247	1	9.4783e-53	1.8957e-52	1.6749e-50	TRUE
chr5_15501705_15501724_+	FBXL7	34.066	335.25	34.066	335.25	3.2614	45356	391.85	15.215	1	1.4701e-52	2.9402e-52	2.5954e-50	TRUE
chr15_90226987_90227006_-	PEX11A	11.355	158.34	11.355	158.34	3.6889	10803	93.42	15.208	1	1.7903e-52	3.5805e-52	3.1515e-50	TRUE
chrX_71349955_71349974_+	RGAG4	96.521	693.43	96.521	693.43	2.832	178150	1541.4	15.204	1	1.6754e-52	3.3508e-52	2.955e-50	TRUE
chr3_51975494_51975513_-	RRP9	105.04	736.02	105.04	736.02	2.7971	199070	1723.2	15.2	1	1.7792e-52	3.5584e-52	3.135e-50	TRUE
chr4_6718476_6718495_-	BLOC1S4	22.711	253.35	22.711	253.35	3.4232	26597	230.5	15.191	1	2.1614e-52	4.3227e-52	3.8012e-50	TRUE
chr11_36518659_36518678_-	TRAF6	5.6777	99.374	5.6777	99.374	3.9099	4389.5	38.089	15.182	1	2.8465e-52	5.693e-52	5.0014e-50	TRUE
chr3_27431514_27431533_+	SLC4A7	44.476	401.86	44.476	401.86	3.1471	63863	555.94	15.157	1	3.4897e-52	6.9793e-52	6.1256e-50	TRUE
chr15_102245876_102245895_+	TARSL2	50.153	436.81	50.153	436.81	3.0974	74750	650.98	15.154	1	3.6332e-52	7.2665e-52	6.3716e-50	TRUE
chr1_153233483_153233502_-	LOR	32.174	321.05	32.174	321.05	3.2792	41726	363.57	15.15	1	3.9529e-52	7.9058e-52	6.9256e-50	TRUE
chr6_35745258_35745277_-	CLPSL2	94.629	681.42	94.629	681.42	2.8351	172160	1501.6	15.143	1	4.2653e-52	8.5307e-52	7.466e-50	TRUE
chr15_91358491_91358510_-	BLM	17.033	207.48	17.033	207.48	3.5312	18136	158.34	15.135	1	5.2078e-52	1.0416e-51	9.1071e-50	TRUE
chr2_65248043_65248062_+	SLC1A4	17.979	215.13	17.979	215.13	3.5094	19434	169.91	15.125	1	6.0713e-52	1.2143e-51	1.0607e-49	TRUE
chr20_49565167_49565186_-	DPM1	1.8926	48.049	1.8926	48.049	4.0838	1065.2	9.3267	15.114	1	9.0056e-52	1.8011e-51	1.5704e-49	TRUE
chr9_138393153_138393172_-	MRPS2	1.8926	48.049	1.8926	48.049	4.0838	1065.2	9.3267	15.114	1	9.0056e-52	1.8011e-51	1.5704e-49	TRUE
chr1_23383992_23384011_+	KDM1A	21.765	244.61	21.765	244.61	3.4315	24830	218.03	15.092	1	9.8119e-52	1.9624e-51	1.7089e-49	TRUE
chr1_109268420_109268439_-	FNDC7	25.55	273	25.55	273	3.3674	30617	268.87	15.091	1	9.8186e-52	1.9637e-51	1.7089e-49	TRUE
chr6_24936213_24936232_-	FAM65B	59.616	490.32	59.616	490.32	3.0189	92751	817.07	15.068	1	1.3468e-51	2.6936e-51	2.3419e-49	TRUE
chr6_qbl_hap6_3255891_3255910_-	C4A	71.918	559.11	71.918	559.11	2.9414	118680	1045.9	15.065	1	1.4022e-51	2.8044e-51	2.4359e-49	TRUE
chr7_120609224_120609243_+	ING3	4.7314	87.361	4.7314	87.361	3.9464	3413.9	30.116	15.057	1	1.9284e-51	3.8567e-51	3.3468e-49	TRUE
chr6_155597480_155597499_+	CLDN20	3.7852	75.349	3.7852	75.349	3.996	2560.7	22.608	15.051	1	2.1637e-51	4.3274e-51	3.7456e-49	TRUE
chr11_124310310_124310329_+	OR8B8	9.4629	138.69	9.4629	138.69	3.7388	8349.3	73.736	15.049	1	2.0344e-51	4.0688e-51	3.5275e-49	TRUE
chr17_7187663_7187682_+	SLC2A4	6.624	109.2	6.624	109.2	3.8535	5261.1	46.473	15.047	1	2.1642e-51	4.3284e-51	3.7456e-49	TRUE
chr7_99751071_99751090_+	LAMTOR4	0.94629	30.576	0.94629	30.576	4.0201	438.97	3.8824	15.038	1	3.0318e-51	6.0635e-51	5.1506e-49	TRUE
chr6_43484844_43484863_+	POLR1C	0.94629	30.576	0.94629	30.576	4.0201	438.97	3.8824	15.038	1	3.0318e-51	6.0635e-51	5.1506e-49	TRUE
chr17_73170848_73170867_-	SUMO2	0.94629	30.576	0.94629	30.576	4.0201	438.97	3.8824	15.038	1	3.0318e-51	6.0635e-51	5.1506e-49	TRUE
chr19_39879230_39879249_-	PAF1	0.94629	30.576	0.94629	30.576	4.0201	438.97	3.8824	15.038	1	3.0318e-51	6.0635e-51	5.1506e-49	TRUE
chr9_39358677_39358696_+	SPATA31A1	0.94629	30.576	0.94629	30.576	4.0201	438.97	3.8824	15.038	1	3.0318e-51	6.0635e-51	5.1506e-49	TRUE
chr13_37581175_37581194_-	EXOSC8	0	30.576	0.94629	30.576	4.0201	467.46	3.8824	15.038	1	3.0318e-51	6.0635e-51	5.1506e-49	TRUE
chr17_5392213_5392232_-	MIS12	0	30.576	0.94629	30.576	4.0201	467.46	3.8824	15.038	1	3.0318e-51	6.0635e-51	5.1506e-49	TRUE
chr8_37978480_37978499_-	ASH2L	0	30.576	0.94629	30.576	4.0201	467.46	3.8824	15.038	1	3.0318e-51	6.0635e-51	5.1506e-49	TRUE
chr17_3181444_3181463_+	OR3A2	0	30.576	0.94629	30.576	4.0201	467.46	3.8824	15.038	1	3.0318e-51	6.0635e-51	5.1506e-49	TRUE
chr8_8235368_8235387_-	SGK223	0	30.576	0.94629	30.576	4.0201	467.46	3.8824	15.038	1	3.0318e-51	6.0635e-51	5.1506e-49	TRUE
chr4_39469245_39469264_+	LIAS	0	30.576	0.94629	30.576	4.0201	467.46	3.8824	15.038	1	3.0318e-51	6.0635e-51	5.1506e-49	TRUE
chr10_70742509_70742528_+	DDX21	0	30.576	0.94629	30.576	4.0201	467.46	3.8824	15.038	1	3.0318e-51	6.0635e-51	5.1506e-49	TRUE
chr8_82371401_82371420_-	FABP9	0	30.576	0.94629	30.576	4.0201	467.46	3.8824	15.038	1	3.0318e-51	6.0635e-51	5.1506e-49	TRUE
chr19_12637614_12637633_+	ZNF564	0	30.576	0.94629	30.576	4.0201	467.46	3.8824	15.038	1	3.0318e-51	6.0635e-51	5.1506e-49	TRUE
chr11_55563800_55563819_-	OR5D14	0	30.576	0.94629	30.576	4.0201	467.46	3.8824	15.038	1	3.0318e-51	6.0635e-51	5.1506e-49	TRUE
chr5_121358059_121358078_+	SRFBP1	0	30.576	0.94629	30.576	4.0201	467.46	3.8824	15.038	1	3.0318e-51	6.0635e-51	5.1506e-49	TRUE
chr8_42693406_42693425_+	THAP1	0	30.576	0.94629	30.576	4.0201	467.46	3.8824	15.038	1	3.0318e-51	6.0635e-51	5.1506e-49	TRUE
chr21_35469312_35469331_+	SLC5A3	32.174	318.87	32.174	318.87	3.2694	41097	363.57	15.036	1	2.2438e-51	4.4876e-51	3.8797e-49	TRUE
chr20_43108820_43108839_-	TTPAL	57.724	478.3	57.724	478.3	3.0289	88444	783.12	15.029	1	2.4134e-51	4.8267e-51	4.169e-49	TRUE
chr8_99837845_99837864_+	STK3	118.29	792.8	118.29	792.8	2.7344	227490	2015.8	15.024	1	2.5818e-51	5.1637e-51	4.4559e-49	TRUE
chr6_27782244_27782263_-	HIST1H2AJ	2.8389	62.245	2.8389	62.245	4.0422	1764.5	15.64	15.022	1	3.4697e-51	6.9395e-51	5.8678e-49	TRUE
chr19_12781385_12781404_+	WDR83	2.8389	62.245	2.8389	62.245	4.0422	1764.5	15.64	15.022	1	3.4697e-51	6.9395e-51	5.8678e-49	TRUE
chr6_dbb_hap3_2933693_2933712_-	LY6G5C	2.8389	62.245	2.8389	62.245	4.0422	1764.5	15.64	15.022	1	3.4697e-51	6.9395e-51	5.8678e-49	TRUE
chr11_108712090_108712109_+	DDX10	2.8389	62.245	2.8389	62.245	4.0422	1764.5	15.64	15.022	1	3.4697e-51	6.9395e-51	5.8678e-49	TRUE
chr12_10007071_10007090_-	CLEC2B	42.583	386.57	42.583	386.57	3.1526	59165	525.09	15.012	1	3.1784e-51	6.3569e-51	5.3949e-49	TRUE
chr1_220368450_220368469_-	RAB3GAP2	35.013	337.43	35.013	337.43	3.2323	45729	406.18	15.006	1	3.5203e-51	7.0407e-51	5.9479e-49	TRUE
chr16_22545868_22545887_-	NPIPB5	8.5166	128.86	8.5166	128.86	3.7703	7241	64.326	15.005	1	4.0044e-51	8.0089e-51	6.7597e-49	TRUE
chr1_85487984_85488003_+	MCOLN3	59.616	488.13	59.616	488.13	3.0124	91813	817.07	14.991	1	4.2679e-51	8.5358e-51	7.1978e-49	TRUE
chr17_66267100_66267119_-	SLC16A6	19.872	228.23	19.872	228.23	3.4572	21707	193.61	14.974	1	5.8364e-51	1.1673e-50	9.8341e-49	TRUE
chr2_159522944_159522963_+	PKP4	17.979	212.94	17.979	212.94	3.4947	19005	169.91	14.957	1	7.6309e-51	1.5262e-50	1.2846e-48	TRUE
chr3_71803580_71803599_-	GPR27	21.765	242.43	21.765	242.43	3.4186	24346	218.03	14.944	1	9.1352e-51	1.827e-50	1.5364e-48	TRUE
chr12_45269991_45270010_+	NELL2	23.657	256.62	23.657	256.62	3.3852	27137	243.13	14.941	1	9.5389e-51	1.9078e-50	1.6029e-48	TRUE
chr9_107367212_107367231_-	OR13C2	48.261	419.33	48.261	419.33	3.093	68848	618.9	14.916	1	1.3323e-50	2.6647e-50	2.2368e-48	TRUE
chr1_85029437_85029456_+	CTBS	24.603	263.18	24.603	263.18	3.3671	28458	255.92	14.913	1	1.4424e-50	2.8847e-50	2.4193e-48	TRUE
chr19_35655079_35655098_-	FXYD5	76.649	578.77	76.649	578.77	2.9004	126060	1137.5	14.888	1	1.9915e-50	3.9831e-50	3.3374e-48	TRUE
chr6_110759956_110759975_+	SLC22A16	17.979	211.85	17.979	211.85	3.4873	18793	169.91	14.873	1	2.6772e-50	5.3543e-50	4.4823e-48	TRUE
chr19_497889_497908_-	MADCAM1	8.5166	127.77	8.5166	127.77	3.7582	7110.2	64.326	14.868	1	3.0881e-50	6.1762e-50	5.1516e-48	TRUE
chr9_70177200_70177219_+	FOXD4L5	8.5166	127.77	8.5166	127.77	3.7582	7110.2	64.326	14.868	1	3.0881e-50	6.1762e-50	5.1516e-48	TRUE
chr2_45236211_45236230_+	SIX2	32.174	315.59	32.174	315.59	3.2545	40163	363.57	14.864	1	2.961e-50	5.9221e-50	4.9486e-48	TRUE
chr19_43771928_43771947_+	PSG9	64.348	511.06	64.348	511.06	2.9701	99778	903.44	14.862	1	2.9479e-50	5.8958e-50	4.9311e-48	TRUE
chr5_78421987_78422006_-	BHMT	14.194	180.18	14.194	180.18	3.5758	13776	124.87	14.854	1	3.6281e-50	7.2563e-50	6.0471e-48	TRUE
chr10_94835612_94835631_+	CYP26A1	37.852	352.72	37.852	352.72	3.1866	49572	449.9	14.845	1	3.9057e-50	7.8114e-50	6.5039e-48	TRUE
chr19_15063812_15063831_+	SLC1A6	319.85	1606.4	319.85	1606.4	2.3247	827560	7517.3	14.838	1	4.142e-50	8.2841e-50	6.8912e-48	TRUE
chr13_108881646_108881665_-	ABHD13	3.7852	74.257	3.7852	74.257	3.9752	2483.2	22.608	14.821	1	6.7855e-50	1.3571e-49	1.1279e-47	TRUE
chr8_21929828_21929847_+	DMTN	21.765	240.24	21.765	240.24	3.4056	23867	218.03	14.796	1	8.3219e-50	1.6644e-49	1.3821e-47	TRUE
chr1_40036965_40036984_+	PABPC4	74.757	564.57	74.757	564.57	2.9003	119960	1100.6	14.764	1	1.2573e-49	2.5146e-49	2.0862e-47	TRUE
chr4_74365861_74365880_-	AFM	33.12	319.96	33.12	319.96	3.2337	41139	377.65	14.76	1	1.3796e-49	2.7592e-49	2.2871e-47	TRUE
chr2_189348198_189348217_+	GULP1	1.8926	46.957	1.8926	46.957	4.0513	1015.4	9.3267	14.756	1	1.9234e-49	3.8468e-49	3.1857e-47	TRUE
chr5_76129346_76129365_-	F2RL1	2.8389	61.153	2.8389	61.153	4.0171	1700.3	15.64	14.745	1	2.1535e-49	4.3071e-49	3.5573e-47	TRUE
chr7_98988548_98988567_+	ARPC1B	2.8389	61.153	2.8389	61.153	4.0171	1700.3	15.64	14.745	1	2.1535e-49	4.3071e-49	3.5573e-47	TRUE
chr14_57747101_57747120_-	AP5M1	2.8389	61.153	2.8389	61.153	4.0171	1700.3	15.64	14.745	1	2.1535e-49	4.3071e-49	3.5573e-47	TRUE
chr1_145273309_145273328_-	NOTCH2NL	6.624	107.02	6.624	107.02	3.8246	5039.4	46.473	14.727	1	2.6053e-49	5.2107e-49	4.2921e-47	TRUE
chr17_62504734_62504753_-	CEP95	6.624	107.02	6.624	107.02	3.8246	5039.4	46.473	14.727	1	2.6053e-49	5.2107e-49	4.2921e-47	TRUE
chr10_75032768_75032787_-	CFAP70	6.624	107.02	6.624	107.02	3.8246	5039.4	46.473	14.727	1	2.6053e-49	5.2107e-49	4.2921e-47	TRUE
chr17_6661522_6661541_+	XAF1	32.174	312.32	32.174	312.32	3.2395	39240	363.57	14.692	1	3.7944e-49	7.5888e-49	6.2454e-47	TRUE
chr1_152975601_152975620_-	SPRR3	199.67	1131.3	199.67	1131.3	2.4964	434000	4027.2	14.681	1	4.2606e-49	8.5212e-49	7.0065e-47	TRUE
chr11_64084804_64084823_+	TRMT112	4.7314	85.177	4.7314	85.177	3.9103	3235.8	30.116	14.659	1	7.3243e-49	1.4649e-48	1.2023e-46	TRUE
chr21_18938972_18938991_-	CXADR	4.7314	85.177	4.7314	85.177	3.9103	3235.8	30.116	14.659	1	7.3243e-49	1.4649e-48	1.2023e-46	TRUE
chr10_134037996_134038015_-	STK32C	10.409	144.15	10.409	144.15	3.6692	8942.8	83.44	14.641	1	8.8404e-49	1.7681e-48	1.4499e-46	TRUE
chr16_1821091_1821110_+	NME3	22.711	244.61	22.711	244.61	3.3728	24620	230.5	14.616	1	1.1908e-48	2.3816e-48	1.949e-46	TRUE
chr15_83658756_83658775_-	FAM103A1	26.496	271.91	26.496	271.91	3.3111	30115	281.97	14.615	1	1.1915e-48	2.383e-48	1.949e-46	TRUE
chr11_65822699_65822718_+	SF3B2	90.844	642.11	90.844	642.11	2.8078	151950	1422.9	14.614	1	1.1533e-48	2.3067e-48	1.8899e-46	TRUE
chr11_22879475_22879494_+	CCDC179	29.335	291.57	29.335	291.57	3.2697	34383	322.14	14.61	1	1.2693e-48	2.5385e-48	2.0744e-46	TRUE
chr6_160455533_160455552_+	IGF2R	64.348	503.42	64.348	503.42	2.9484	96392	903.44	14.608	1	1.2718e-48	2.5435e-48	2.0766e-46	TRUE
chr12_39266807_39266826_-	CPNE8	8.5166	125.58	8.5166	125.58	3.7335	6852.2	64.326	14.596	1	1.7375e-48	3.4751e-48	2.8322e-46	TRUE
chr21_46078175_46078194_-	KRTAP12-3	8.5166	125.58	8.5166	125.58	3.7335	6852.2	64.326	14.596	1	1.7375e-48	3.4751e-48	2.8322e-46	TRUE
chr12_4543374_4543393_+	FGF6	6.624	105.93	6.624	105.93	3.8099	4930.4	46.473	14.566	1	2.7511e-48	5.5022e-48	4.4763e-46	TRUE
chr16_18418263_18418282_+	NPIPA8	6.624	105.93	6.624	105.93	3.8099	4930.4	46.473	14.566	1	2.7511e-48	5.5022e-48	4.4763e-46	TRUE
chr2_208435015_208435034_+	CREB1	12.302	160.53	12.302	160.53	3.6021	10985	103.66	14.558	1	2.9091e-48	5.8183e-48	4.7293e-46	TRUE
chr6_119136379_119136398_-	MCM9	52.992	437.9	52.992	437.9	3.0231	74077	699.83	14.55	1	2.9944e-48	5.9888e-48	4.8637e-46	TRUE
chr2_10051021_10051040_+	TAF1B	39.744	358.18	39.744	358.18	3.1401	50701	479.64	14.54	1	3.4955e-48	6.991e-48	5.6726e-46	TRUE
chr9_139581765_139581784_+	AGPAT2	15.141	184.55	15.141	184.55	3.523	14350	135.81	14.537	1	3.9184e-48	7.8368e-48	6.3533e-46	TRUE
chr16_69458690_69458709_+	CYB5B	11.355	151.79	11.355	151.79	3.6283	9861	93.42	14.53	1	4.4662e-48	8.9325e-48	7.2352e-46	TRUE
chr12_69756666_69756685_+	YEATS4	32.174	309.04	32.174	309.04	3.2243	38328	363.57	14.52	1	4.7215e-48	9.4431e-48	7.6354e-46	TRUE
chr2_141643729_141643748_-	LRP1B	32.174	309.04	32.174	309.04	3.2243	38328	363.57	14.52	1	4.7215e-48	9.4431e-48	7.6354e-46	TRUE
chr9_21187250_21187269_-	IFNA4	30.281	295.94	30.281	295.94	3.2468	35286	335.82	14.497	1	6.6925e-48	1.3385e-47	1.0804e-45	TRUE
chr3_50677836_50677855_+	MAPKAPK3	147.62	900.91	147.62	900.91	2.6014	283730	2701.1	14.494	1	6.6013e-48	1.3203e-47	1.0666e-45	TRUE
chr12_21790012_21790031_-	LDHB	0.94629	29.484	0.94629	29.484	3.9693	407.21	3.8824	14.484	1	1.1237e-47	2.2474e-47	1.7783e-45	TRUE
chr4_13583862_13583881_-	BOD1L1	0.94629	29.484	0.94629	29.484	3.9693	407.21	3.8824	14.484	1	1.1237e-47	2.2474e-47	1.7783e-45	TRUE
chr12_113906140_113906159_-	LHX5	0.94629	29.484	0.94629	29.484	3.9693	407.21	3.8824	14.484	1	1.1237e-47	2.2474e-47	1.7783e-45	TRUE
chr6_44224204_44224223_+	SLC35B2	0.94629	29.484	0.94629	29.484	3.9693	407.21	3.8824	14.484	1	1.1237e-47	2.2474e-47	1.7783e-45	TRUE
chr12_41967023_41967042_+	PDZRN4	0.94629	29.484	0.94629	29.484	3.9693	407.21	3.8824	14.484	1	1.1237e-47	2.2474e-47	1.7783e-45	TRUE
chr17_72745189_72745208_+	SLC9A3R1	0.94629	29.484	0.94629	29.484	3.9693	407.21	3.8824	14.484	1	1.1237e-47	2.2474e-47	1.7783e-45	TRUE
chr4_69798389_69798408_-	UGT2A3	0.94629	29.484	0.94629	29.484	3.9693	407.21	3.8824	14.484	1	1.1237e-47	2.2474e-47	1.7783e-45	TRUE
chr4_141330992_141331011_-	CLGN	0.94629	29.484	0.94629	29.484	3.9693	407.21	3.8824	14.484	1	1.1237e-47	2.2474e-47	1.7783e-45	TRUE
chr19_12786698_12786717_+	DHPS	0.94629	29.484	0.94629	29.484	3.9693	407.21	3.8824	14.484	1	1.1237e-47	2.2474e-47	1.7783e-45	TRUE
chr11_62530444_62530463_+	POLR2G	0	29.484	0.94629	29.484	3.9693	434.67	3.8824	14.484	1	1.1237e-47	2.2474e-47	1.7783e-45	TRUE
chr10_75011677_75011696_+	MRPS16	0	29.484	0.94629	29.484	3.9693	434.67	3.8824	14.484	1	1.1237e-47	2.2474e-47	1.7783e-45	TRUE
chr10_8105983_8106002_+	GATA3	0	29.484	0.94629	29.484	3.9693	434.67	3.8824	14.484	1	1.1237e-47	2.2474e-47	1.7783e-45	TRUE
chr1_206139315_206139334_+	FAM72A	0	29.484	0.94629	29.484	3.9693	434.67	3.8824	14.484	1	1.1237e-47	2.2474e-47	1.7783e-45	TRUE
chr6_27776344_27776363_+	HIST1H2AI	0	29.484	0.94629	29.484	3.9693	434.67	3.8824	14.484	1	1.1237e-47	2.2474e-47	1.7783e-45	TRUE
chr3_128986820_128986839_-	COPG1	0	29.484	0.94629	29.484	3.9693	434.67	3.8824	14.484	1	1.1237e-47	2.2474e-47	1.7783e-45	TRUE
chr1_204985589_204985608_+	NFASC	0	29.484	0.94629	29.484	3.9693	434.67	3.8824	14.484	1	1.1237e-47	2.2474e-47	1.7783e-45	TRUE
chr5_64925762_64925781_+	TRAPPC13	0	29.484	0.94629	29.484	3.9693	434.67	3.8824	14.484	1	1.1237e-47	2.2474e-47	1.7783e-45	TRUE
chr10_46147415_46147434_-	ZFAND4	0	29.484	0.94629	29.484	3.9693	434.67	3.8824	14.484	1	1.1237e-47	2.2474e-47	1.7783e-45	TRUE
chr1_247419456_247419475_-	VN1R5	0	29.484	0.94629	29.484	3.9693	434.67	3.8824	14.484	1	1.1237e-47	2.2474e-47	1.7783e-45	TRUE
chr10_103587488_103587507_-	KCNIP2	0	29.484	0.94629	29.484	3.9693	434.67	3.8824	14.484	1	1.1237e-47	2.2474e-47	1.7783e-45	TRUE
chrX_153881772_153881791_-	CTAG2	0	29.484	0.94629	29.484	3.9693	434.67	3.8824	14.484	1	1.1237e-47	2.2474e-47	1.7783e-45	TRUE
chr16_1614138_1614157_+	IFT140	0	29.484	0.94629	29.484	3.9693	434.67	3.8824	14.484	1	1.1237e-47	2.2474e-47	1.7783e-45	TRUE
chr1_49511382_49511401_+	AGBL4	5.6777	95.005	5.6777	95.005	3.8457	3989.7	38.089	14.474	1	1.078e-47	2.156e-47	1.7387e-45	TRUE
chr7_158437022_158437041_+	NCAPG2	2.8389	60.061	2.8389	60.061	3.9915	1637.2	15.64	14.469	1	1.2389e-47	2.4778e-47	1.9573e-45	TRUE
chr5_68660969_68660988_+	TAF9	2.8389	60.061	2.8389	60.061	3.9915	1637.2	15.64	14.469	1	1.2389e-47	2.4778e-47	1.9573e-45	TRUE
chr20_6758900_6758919_+	BMP2	4.7314	84.085	4.7314	84.085	3.8919	3148.5	30.116	14.46	1	1.3455e-47	2.691e-47	2.1202e-45	TRUE
chr12_65633749_65633768_+	LEMD3	4.7314	84.085	4.7314	84.085	3.8919	3148.5	30.116	14.46	1	1.3455e-47	2.691e-47	2.1202e-45	TRUE
chr11_65338994_65339013_+	SSSCA1	17.979	206.39	17.979	206.39	3.4498	17749	169.91	14.455	1	1.2812e-47	2.5625e-47	2.0224e-45	TRUE
chr5_128994403_128994422_+	ADAMTS19	17.033	198.75	17.033	198.75	3.4694	16510	158.34	14.441	1	1.5692e-47	3.1383e-47	2.4706e-45	TRUE
chr8_38934886_38934905_+	ADAM9	28.389	281.74	28.389	281.74	3.2661	32094	308.61	14.422	1	1.9914e-47	3.9828e-47	3.1327e-45	TRUE
chr2_106710469_106710488_+	UXS1	27.442	275.19	27.442	275.19	3.2795	30689	295.21	14.419	1	2.0766e-47	4.1532e-47	3.2639e-45	TRUE
chr3_112357835_112357854_-	CCDC80	9.4629	133.23	9.4629	133.23	3.6813	7658.7	73.736	14.413	1	2.4826e-47	4.9652e-47	3.8988e-45	TRUE
chr1_205084032_205084051_-	RBBP5	7.5703	114.66	7.5703	114.66	3.7544	5734.3	55.229	14.41	1	2.6397e-47	5.2793e-47	4.1419e-45	TRUE
chr15_75673955_75673974_-	SIN3A	6.624	104.83	6.624	104.83	3.7951	4822.6	46.473	14.406	1	2.8317e-47	5.6635e-47	4.4395e-45	TRUE
chr11_86270754_86270773_-	ME3	10.409	141.96	10.409	141.96	3.6474	8653.1	83.44	14.402	1	2.8934e-47	5.7868e-47	4.5285e-45	TRUE
chr1_67666472_67666491_+	IL23R	10.409	141.96	10.409	141.96	3.6474	8653.1	83.44	14.402	1	2.8934e-47	5.7868e-47	4.5285e-45	TRUE
chr14_100847645_100847664_-	WDR25	1.8926	45.865	1.8926	45.865	4.0181	966.77	9.3267	14.398	1	3.617e-47	7.2339e-47	5.6276e-45	TRUE
chr1_6614175_6614194_+	NOL9	1.8926	45.865	1.8926	45.865	4.0181	966.77	9.3267	14.398	1	3.617e-47	7.2339e-47	5.6276e-45	TRUE
chr17_5312122_5312141_-	NUP88	1.8926	45.865	1.8926	45.865	4.0181	966.77	9.3267	14.398	1	3.617e-47	7.2339e-47	5.6276e-45	TRUE
chr10_54050000_54050019_+	PRKG1	1.8926	45.865	1.8926	45.865	4.0181	966.77	9.3267	14.398	1	3.617e-47	7.2339e-47	5.6276e-45	TRUE
chr12_125396370_125396389_-	UBC	1.8926	45.865	1.8926	45.865	4.0181	966.77	9.3267	14.398	1	3.617e-47	7.2339e-47	5.6276e-45	TRUE
chr5_114611698_114611717_-	CCDC112	1.8926	45.865	1.8926	45.865	4.0181	966.77	9.3267	14.398	1	3.617e-47	7.2339e-47	5.6276e-45	TRUE
chr12_89917652_89917671_+	GALNT4	13.248	167.08	13.248	167.08	3.5603	11832	114.15	14.398	1	2.9682e-47	5.9365e-47	4.6417e-45	TRUE
chr11_51411795_51411814_+	OR4A5	23.657	247.89	23.657	247.89	3.3354	25140	243.13	14.381	1	3.6584e-47	7.3168e-47	5.6873e-45	TRUE
chr4_70079886_70079905_-	UGT2B11	14.194	174.72	14.194	174.72	3.5317	12885	124.87	14.366	1	4.7254e-47	9.4509e-47	7.3337e-45	TRUE
chr21_46067264_46067283_-	KRTAP10-11	159.92	946.78	159.92	946.78	2.5582	309570	3002.5	14.36	1	4.6268e-47	9.2536e-47	7.1867e-45	TRUE
chr22_46787603_46787622_+	CELSR1	15.141	182.37	15.141	182.37	3.506	13982	135.81	14.349	1	5.9461e-47	1.1892e-46	9.2204e-45	TRUE
chr19_17338747_17338766_+	OCEL1	19.872	219.5	19.872	219.5	3.4011	19925	193.61	14.347	1	6.0551e-47	1.211e-46	9.3816e-45	TRUE
chr19_50412633_50412652_+	NUP62	8.5166	123.4	8.5166	123.4	3.7084	6598.9	64.326	14.324	1	9.0808e-47	1.8162e-46	1.4046e-44	TRUE
chr3_124462821_124462840_+	UMPS	67.186	509.97	67.186	509.97	2.9057	98030	956.26	14.319	1	8.4813e-47	1.6963e-46	1.313e-44	TRUE
chr6_114181458_114181477_+	MARCKS	23.657	246.8	23.657	246.8	3.3291	24895	243.13	14.311	1	1.004e-46	2.0079e-46	1.5516e-44	TRUE
chr11_2909551_2909570_-	SLC22A18AS	11.355	149.61	11.355	149.61	3.6076	9556.7	93.42	14.304	1	1.1789e-46	2.3578e-46	1.8204e-44	TRUE
chr7_138310755_138310774_+	SVOPL	5.6777	93.913	5.6777	93.913	3.8292	3892.8	38.089	14.297	1	1.3911e-46	2.7822e-46	2.1463e-44	TRUE
chr9_86403559_86403578_-	GKAP1	14.194	173.63	14.194	173.63	3.5227	12710	124.87	14.268	1	1.9276e-46	3.8551e-46	2.9691e-44	TRUE
chr8_82714686_82714705_-	SNX16	17.033	196.56	17.033	196.56	3.4536	16115	158.34	14.267	1	1.9181e-46	3.8361e-46	2.9569e-44	TRUE
chr3_49734621_49734640_+	RNF123	4.7314	82.993	4.7314	82.993	3.8733	3062.5	30.116	14.261	1	2.3761e-46	4.7523e-46	3.654e-44	TRUE
chr10_74914164_74914183_+	ECD	16.087	188.92	16.087	188.92	3.4744	14935	146.97	14.256	1	2.2571e-46	4.5141e-46	3.4738e-44	TRUE
chr16_88925089_88925108_+	TRAPPC2L	56.777	451	56.777	451	2.9678	77707	766.28	14.241	1	2.5898e-46	5.1796e-46	3.9792e-44	TRUE
chr12_110786075_110786094_-	ATP2A2	12.302	157.25	12.302	157.25	3.5725	10505	103.66	14.237	1	3.0574e-46	6.1147e-46	4.6937e-44	TRUE
chr17_1991297_1991316_+	SMG6	99.36	668.31	99.36	668.31	2.7375	161850	1601.4	14.218	1	3.5909e-46	7.1817e-46	5.5082e-44	TRUE
chr7_102518780_102518799_+	FBXL13	21.765	231.51	21.765	231.51	3.3524	21996	218.03	14.205	1	4.6097e-46	9.2193e-46	7.0651e-44	TRUE
chr11_82560210_82560229_+	PRCP	17.979	203.12	17.979	203.12	3.4269	17138	169.91	14.203	1	4.7774e-46	9.5549e-46	7.3162e-44	TRUE
chr16_3458578_3458597_+	ZNF174	13.248	164.89	13.248	164.89	3.5414	11498	114.15	14.194	1	5.5957e-46	1.1191e-45	8.5622e-44	TRUE
chr5_74043584_74043603_-	GFM2	2.8389	58.969	2.8389	58.969	3.9655	1575.3	15.64	14.193	1	6.6066e-46	1.3213e-45	1.0092e-43	TRUE
chr9_21166256_21166275_-	IFNA21	19.872	217.31	19.872	217.31	3.3867	19491	193.61	14.19	1	5.7476e-46	1.1495e-45	8.7874e-44	TRUE
chr14_24600999_24601018_-	FITM1	9.4629	131.04	9.4629	131.04	3.6576	7390.7	73.736	14.159	1	9.5623e-46	1.9125e-45	1.4595e-43	TRUE
chr19_44933670_44933689_-	ZNF229	72.864	534	72.864	534	2.8566	106320	1064.1	14.137	1	1.1455e-45	2.291e-45	1.747e-43	TRUE
chr12_122277650_122277669_-	HPD	3.7852	70.981	3.7852	70.981	3.911	2257.6	22.608	14.132	1	1.5272e-45	3.0545e-45	2.3253e-43	TRUE
chr8_21632502_21632521_+	GFRA2	159.92	933.67	159.92	933.67	2.5381	299350	3002.5	14.121	1	1.4175e-45	2.8349e-45	2.16e-43	TRUE
chr1_151751592_151751611_-	TDRKH	5.6777	92.821	5.6777	92.821	3.8125	3797	38.089	14.12	1	1.74e-45	3.4801e-45	2.6428e-43	TRUE
chr14_23793443_23793462_+	PABPN1	5.6777	92.821	5.6777	92.821	3.8125	3797	38.089	14.12	1	1.74e-45	3.4801e-45	2.6428e-43	TRUE
chr17_48456143_48456162_+	EME1	7.5703	112.48	7.5703	112.48	3.7269	5502.8	55.229	14.116	1	1.7818e-45	3.5635e-45	2.704e-43	TRUE
chr11_5809334_5809353_-	OR52N1	55.831	442.27	55.831	442.27	2.9634	74666	749.53	14.115	1	1.5666e-45	3.1333e-45	2.3834e-43	TRUE
chr9_140137453_140137472_-	TUBB4B	27.442	269.73	27.442	269.73	3.2507	29351	295.21	14.101	1	1.9725e-45	3.9449e-45	2.9909e-43	TRUE
chr9_88636821_88636840_-	NAA35	24.603	250.07	24.603	250.07	3.2937	25418	255.92	14.094	1	2.2031e-45	4.4062e-45	3.3379e-43	TRUE
chr20_44004010_44004029_-	TP53TG5	17.033	194.38	17.033	194.38	3.4376	15726	158.34	14.094	1	2.2753e-45	4.5505e-45	3.4444e-43	TRUE
chr17_1183663_1183682_-	TUSC5	13.248	163.8	13.248	163.8	3.5319	11333	114.15	14.092	1	2.392e-45	4.784e-45	3.6182e-43	TRUE
chr8_87229982_87230001_+	SLC7A13	16.087	186.73	16.087	186.73	3.4577	14560	146.97	14.076	1	2.9334e-45	5.8668e-45	4.4298e-43	TRUE
chr19_8386833_8386852_+	RPS28	16.087	186.73	16.087	186.73	3.4577	14560	146.97	14.076	1	2.9334e-45	5.8668e-45	4.4298e-43	TRUE
chr11_34473725_34473744_-	CAT	18.926	208.58	18.926	208.58	3.3948	17983	181.66	14.071	1	3.123e-45	6.246e-45	4.7084e-43	TRUE
chr8_74209502_74209521_+	RDH10	15.141	179.09	15.141	179.09	3.48	13440	135.81	14.068	1	3.2919e-45	6.5838e-45	4.959e-43	TRUE
chr1_1309261_1309280_-	AURKAIP1	41.637	359.27	41.637	359.27	3.0789	50447	509.83	14.068	1	3.107e-45	6.2139e-45	4.6881e-43	TRUE
chr3_138227360_138227379_-	CEP70	4.7314	81.901	4.7314	81.901	3.8544	2977.6	30.116	14.062	1	4.0342e-45	8.0683e-45	6.0673e-43	TRUE
chr2_95976103_95976122_+	KCNIP3	42.583	364.73	42.583	364.73	3.069	51891	525.09	14.059	1	3.5233e-45	7.0466e-45	5.3033e-43	TRUE
chr3_48638831_48638850_-	UQCRC1	1.8926	44.773	1.8926	44.773	3.9841	919.35	9.3267	14.041	1	5.989e-45	1.1978e-44	8.9927e-43	TRUE
chr1_32266163_32266182_-	SPOCD1	102.2	673.77	102.2	673.77	2.709	163350	1662.1	14.02	1	5.9125e-45	1.1825e-44	8.8852e-43	TRUE
chr1_68948479_68948498_+	DEPDC1	37.852	334.16	37.852	334.16	3.1088	43899	449.9	13.97	1	1.2419e-44	2.4838e-44	1.8633e-42	TRUE
chr16_89724344_89724363_+	SPATA33	25.55	254.44	25.55	254.44	3.2662	26195	268.87	13.959	1	1.4709e-44	2.9418e-44	2.205e-42	TRUE
chr2_101874392_101874411_+	CNOT11	32.174	298.12	32.174	298.12	3.1726	35364	363.57	13.948	1	1.705e-44	3.41e-44	2.5539e-42	TRUE
chr3_196089374_196089393_-	UBXN7	5.6777	91.729	5.6777	91.729	3.7956	3702.4	38.089	13.943	1	2.1098e-44	4.2195e-44	3.1576e-42	TRUE
chr6_47501334_47501353_+	CD2AP	0.94629	28.392	0.94629	28.392	3.9166	376.65	3.8824	13.929	1	3.0679e-44	6.1359e-44	4.5475e-42	TRUE
chr3_46717243_46717262_+	ALS2CL	0.94629	28.392	0.94629	28.392	3.9166	376.65	3.8824	13.929	1	3.0679e-44	6.1359e-44	4.5475e-42	TRUE
chr21_44524417_44524436_+	U2AF1	0.94629	28.392	0.94629	28.392	3.9166	376.65	3.8824	13.929	1	3.0679e-44	6.1359e-44	4.5475e-42	TRUE
chr13_51519556_51519575_+	RNASEH2B	0.94629	28.392	0.94629	28.392	3.9166	376.65	3.8824	13.929	1	3.0679e-44	6.1359e-44	4.5475e-42	TRUE
chr10_102048214_102048233_-	PKD2L1	0	28.392	0.94629	28.392	3.9166	403.07	3.8824	13.929	1	3.0679e-44	6.1359e-44	4.5475e-42	TRUE
chr5_167933088_167933107_+	RARS	0	28.392	0.94629	28.392	3.9166	403.07	3.8824	13.929	1	3.0679e-44	6.1359e-44	4.5475e-42	TRUE
chr3_97619320_97619339_-	CRYBG3	0	28.392	0.94629	28.392	3.9166	403.07	3.8824	13.929	1	3.0679e-44	6.1359e-44	4.5475e-42	TRUE
chr11_33795956_33795975_+	FBXO3	0	28.392	0.94629	28.392	3.9166	403.07	3.8824	13.929	1	3.0679e-44	6.1359e-44	4.5475e-42	TRUE
chr12_21681997_21682016_+	SPX	0	28.392	0.94629	28.392	3.9166	403.07	3.8824	13.929	1	3.0679e-44	6.1359e-44	4.5475e-42	TRUE
chr4_48899847_48899866_+	OCIAD2	0	28.392	0.94629	28.392	3.9166	403.07	3.8824	13.929	1	3.0679e-44	6.1359e-44	4.5475e-42	TRUE
chr19_49425669_49425688_-	NUCB1	155.19	903.1	155.19	903.1	2.5332	279680	2885.7	13.923	1	2.3087e-44	4.6173e-44	3.4525e-42	TRUE
chrX_69264203_69264222_-	AWAT2	51.1	410.6	51.1	410.6	2.9819	64620	667.17	13.918	1	2.5193e-44	5.0387e-44	3.7645e-42	TRUE
chr16_24802484_24802503_+	TNRC6A	3.7852	69.889	3.7852	69.889	3.8889	2184.9	22.608	13.903	1	3.8823e-44	7.7646e-44	5.7454e-42	TRUE
chr4_1222032_1222051_+	CTBP1	23.657	240.24	23.657	240.24	3.2904	23455	243.13	13.89	1	3.8708e-44	7.7416e-44	5.733e-42	TRUE
chr13_96743567_96743586_+	HS6ST3	13.248	161.62	13.248	161.62	3.5127	11007	114.15	13.887	1	4.2368e-44	8.4735e-44	6.265e-42	TRUE
chr11_62038486_62038505_+	SCGB2A2	19.872	212.94	19.872	212.94	3.3576	18638	193.61	13.876	1	4.8115e-44	9.623e-44	7.1092e-42	TRUE
chr18_57026412_57026431_+	LMAN1	17.979	198.75	17.979	198.75	3.3957	16338	169.91	13.868	1	5.3969e-44	1.0794e-43	7.9615e-42	TRUE
chrX_24544322_24544341_+	PDK3	42.583	360.37	42.583	360.37	3.0516	50493	525.09	13.868	1	5.1143e-44	1.0229e-43	7.5505e-42	TRUE
chr11_73669388_73669407_-	DNAJB13	95.575	635.55	95.575	635.55	2.7206	145790	1521.5	13.844	1	7.0082e-44	1.4016e-43	1.033e-41	TRUE
chr19_3113373_3113392_-	GNA11	32.174	295.94	32.174	295.94	3.162	34785	363.57	13.833	1	8.4379e-44	1.6876e-43	1.2428e-41	TRUE
chr11_94277774_94277793_-	FUT4	153.3	889.99	153.3	889.99	2.5297	271360	2839.2	13.826	1	8.9351e-44	1.787e-43	1.3149e-41	TRUE
chr8_11301621_11301640_-	FAM167A	7.5703	110.29	7.5703	110.29	3.6989	5276.1	55.229	13.822	1	1.1036e-43	2.2073e-43	1.6216e-41	TRUE
chr14_100615769_100615788_+	DEGS2	37.852	330.88	37.852	330.88	3.0946	42933	449.9	13.815	1	1.0733e-43	2.1467e-43	1.5783e-41	TRUE
chr19_54694675_54694694_+	TSEN34	31.227	289.38	31.227	289.38	3.1716	33323	349.63	13.806	1	1.224e-43	2.4481e-43	1.7971e-41	TRUE
chr10_85997219_85997238_+	LRIT1	35.959	318.87	35.959	318.87	3.1135	40019	420.63	13.794	1	1.4377e-43	2.8755e-43	2.1091e-41	TRUE
chr7_66413660_66413679_-	TMEM248	30.281	282.83	30.281	282.83	3.1817	31891	335.82	13.782	1	1.7312e-43	3.4624e-43	2.5376e-41	TRUE
chr10_91143639_91143658_+	IFIT1B	8.5166	119.03	8.5166	119.03	3.6568	6106.6	64.326	13.779	1	1.9877e-43	3.9754e-43	2.9113e-41	TRUE
chr20_19955608_19955627_-	RIN2	6.624	100.47	6.624	100.47	3.7343	4403.1	46.473	13.766	1	2.4623e-43	4.9246e-43	3.6007e-41	TRUE
chr8_144998779_144998798_-	PLEC	70.972	512.16	70.972	512.16	2.8339	97322	1027.8	13.761	1	2.2044e-43	4.4088e-43	3.2261e-41	TRUE
chr11_57094188_57094207_-	SSRP1	23.657	238.06	23.657	238.06	3.2773	22984	243.13	13.75	1	2.7094e-43	5.4187e-43	3.9589e-41	TRUE
chr2_182926182_182926201_+	PPP1R1C	17.033	190.01	17.033	190.01	3.4049	14961	158.34	13.747	1	2.9263e-43	5.8527e-43	4.2725e-41	TRUE
chr1_32672993_32673012_+	IQCC	11.355	144.15	11.355	144.15	3.5543	8816.7	93.42	13.739	1	3.3786e-43	6.7572e-43	4.925e-41	TRUE
chr11_65661582_65661601_-	FOSL1	11.355	144.15	11.355	144.15	3.5543	8816.7	93.42	13.739	1	3.3786e-43	6.7572e-43	4.925e-41	TRUE
chr14_90759115_90759134_-	NRDE2	48.261	389.85	48.261	389.85	2.9881	58342	618.9	13.731	1	3.4097e-43	6.8193e-43	4.9664e-41	TRUE
chr6_10764810_10764829_-	MAK	65.294	481.58	65.294	481.58	2.8638	86647	920.96	13.717	1	4.0609e-43	8.1218e-43	5.9104e-41	TRUE
chr11_5653675_5653694_+	TRIM34	16.087	182.37	16.087	182.37	3.4238	13825	146.97	13.716	1	4.4972e-43	8.9944e-43	6.5402e-41	TRUE
chr7_142638387_142638406_+	KEL	12.302	151.79	12.302	151.79	3.5219	9728.5	103.66	13.7	1	5.6913e-43	1.1383e-42	8.2638e-41	TRUE
chr2_150294266_150294285_-	LYPD6	167.49	941.32	167.49	941.32	2.4835	299400	3191.9	13.697	1	5.3132e-43	1.0626e-42	7.7208e-41	TRUE
chr17_74527200_74527219_+	CYGB	31.227	287.2	31.227	287.2	3.1607	32761	349.63	13.69	1	6.1495e-43	1.2299e-42	8.9221e-41	TRUE
chr7_6808277_6808296_+	RSPH10B	10.409	135.41	10.409	135.41	3.5797	7812.6	83.44	13.684	1	7.2107e-43	1.4421e-42	1.0445e-40	TRUE
chr12_7249213_7249232_-	C1RL	1.8926	43.681	1.8926	43.681	3.9492	873.12	9.3267	13.683	1	8.7318e-43	1.7464e-42	1.2599e-40	TRUE
chr2_73961596_73961615_-	TPRKB	1.8926	43.681	1.8926	43.681	3.9492	873.12	9.3267	13.683	1	8.7318e-43	1.7464e-42	1.2599e-40	TRUE
chr6_32918297_32918316_-	HLA-DMA	1.8926	43.681	1.8926	43.681	3.9492	873.12	9.3267	13.683	1	8.7318e-43	1.7464e-42	1.2599e-40	TRUE
chr17_66247038_66247057_-	AMZ2	14.194	167.08	14.194	167.08	3.4675	11687	124.87	13.682	1	7.2733e-43	1.4547e-42	1.0528e-40	TRUE
chr12_108910823_108910842_-	FICD	116.39	724.01	116.39	724.01	2.6266	184600	1973.3	13.678	1	6.8714e-43	1.3743e-42	9.9617e-41	TRUE
chr15_75015373_75015392_+	CYP1A1	7.5703	109.2	7.5703	109.2	3.6847	5164.5	55.229	13.675	1	8.4105e-43	1.6821e-42	1.2164e-40	TRUE
chr5_71638849_71638868_-	PTCD2	3.7852	68.797	3.7852	68.797	3.8665	2113.3	22.608	13.673	1	9.3643e-43	1.8729e-42	1.3502e-40	TRUE
chr4_20490514_20490533_-	SLIT2	4.7314	79.717	4.7314	79.717	3.8159	2811.4	30.116	13.664	1	1.0332e-42	2.0664e-42	1.4885e-40	TRUE
chr8_67763086_67763105_-	SGK3	9.4629	126.67	9.4629	126.67	3.6091	6869.2	73.736	13.65	1	1.1695e-42	2.339e-42	1.6836e-40	TRUE
chr2_197645167_197645186_-	GTF3C3	2.8389	56.785	2.8389	56.785	3.9119	1455.1	15.64	13.641	1	1.4962e-42	2.9923e-42	2.1505e-40	TRUE
chr8_25290021_25290040_-	KCTD9	141.94	832.12	141.94	832.12	2.5431	238170	2564.6	13.628	1	1.3604e-42	2.7209e-42	1.9569e-40	TRUE
chr13_21006392_21006411_+	CRYL1	51.1	402.95	51.1	402.95	2.9548	61901	667.17	13.622	1	1.5148e-42	3.0296e-42	2.1756e-40	TRUE
chr2_240960665_240960684_+	NDUFA10	39.744	337.43	39.744	337.43	3.0542	44309	479.64	13.593	1	2.291e-42	4.582e-42	3.2878e-40	TRUE
chr1_110596446_110596465_-	STRIP1	5.6777	89.545	5.6777	89.545	3.7612	3516.9	38.089	13.589	1	2.8249e-42	5.6497e-42	4.0508e-40	TRUE
chr10_125426025_125426044_+	GPR26	13.248	158.34	13.248	158.34	3.4833	10526	114.15	13.581	1	2.9213e-42	5.8427e-42	4.1859e-40	TRUE
chr19_58049512_58049531_+	ZNF549	31.227	285.02	31.227	285.02	3.1497	32204	349.63	13.573	1	3.0479e-42	6.0957e-42	4.3638e-40	TRUE
chr1_145687060_145687079_+	RNF115	58.67	442.27	58.67	442.27	2.8931	73573	800.05	13.562	1	3.4398e-42	6.8797e-42	4.9212e-40	TRUE
chr1_228109356_228109375_+	WNT9A	155.19	882.35	155.19	882.35	2.4997	264380	2885.7	13.537	1	4.7698e-42	9.5396e-42	6.8187e-40	TRUE
chr8_22020693_22020712_-	SFTPC	157.08	889.99	157.08	889.99	2.4947	268580	2932.3	13.535	1	4.8884e-42	9.7768e-42	6.9828e-40	TRUE
chr12_14959301_14959320_-	SMCO3	11.355	141.96	11.355	141.96	3.5324	8529.1	93.42	13.513	1	7.465e-42	1.493e-41	1.0655e-39	TRUE
chr4_114277284_114277303_-	ANK2	8.5166	116.85	8.5166	116.85	3.6303	5867.6	64.326	13.507	1	8.3254e-42	1.6651e-41	1.1856e-39	TRUE
chr1_989171_989190_+	AGRN	15.141	172.54	15.141	172.54	3.4265	12387	135.81	13.506	1	7.9694e-42	1.5939e-41	1.1366e-39	TRUE
chr2_138771332_138771351_+	HNMT	18.926	200.93	18.926	200.93	3.3412	16563	181.66	13.504	1	8.0935e-42	1.6187e-41	1.1534e-39	TRUE
chr12_33030929_33030948_+	PKP2	44.476	362.55	44.476	362.55	2.999	50586	555.94	13.49	1	9.2212e-42	1.8442e-41	1.3121e-39	TRUE
chr12_7848115_7848134_+	GDF3	35.013	306.86	35.013	306.86	3.0957	36950	406.18	13.488	1	9.5418e-42	1.9084e-41	1.3567e-39	TRUE
chr7_143417160_143417179_+	FAM115C	51.1	398.59	51.1	398.59	2.9392	60373	667.17	13.453	1	1.5135e-41	3.027e-41	2.1503e-39	TRUE
chr3_45435988_45436007_+	LARS2	10.409	133.23	10.409	133.23	3.5564	7542	83.44	13.445	1	1.8797e-41	3.7594e-41	2.6686e-39	TRUE
chr10_97370040_97370059_-	ALDH18A1	6.624	98.282	6.624	98.282	3.7029	4200.6	46.473	13.445	1	1.97e-41	3.94e-41	2.7946e-39	TRUE
chr7_5103753_5103772_+	RBAK	35.013	305.76	35.013	305.76	3.0906	36653	406.18	13.434	1	1.9867e-41	3.9734e-41	2.8139e-39	TRUE
chr2_37580055_37580074_-	QPCT	35.013	305.76	35.013	305.76	3.0906	36653	406.18	13.434	1	1.9867e-41	3.9734e-41	2.8139e-39	TRUE
chr11_17591786_17591805_-	OTOG	5.6777	88.453	5.6777	88.453	3.7437	3425.9	38.089	13.412	1	3.1195e-41	6.2391e-41	4.4084e-39	TRUE
chr17_16526344_16526363_-	ZNF624	36.905	316.68	36.905	316.68	3.0671	39138	435.21	13.411	1	2.7022e-41	5.4043e-41	3.8244e-39	TRUE
chr7_140774208_140774227_+	TMEM178B	37.852	322.15	37.852	322.15	3.0561	40411	449.9	13.403	1	3.0065e-41	6.0129e-41	4.2518e-39	TRUE
chr15_56726388_56726407_-	MNS1	9.4629	124.49	9.4629	124.49	3.5842	6615.6	73.736	13.396	1	3.7135e-41	7.4271e-41	5.2358e-39	TRUE
chr14_74449788_74449807_-	ENTPD5	20.818	212.94	20.818	212.94	3.2936	18456	205.73	13.395	1	3.5022e-41	7.0044e-41	4.9416e-39	TRUE
chr9_34993393_34993412_+	DNAJB5	34.066	299.21	34.066	299.21	3.0978	35151	391.85	13.394	1	3.4021e-41	6.8042e-41	4.804e-39	TRUE
chr13_20633633_20633652_-	ZMYM2	14.194	163.8	14.194	163.8	3.4391	11191	124.87	13.389	1	3.93e-41	7.8599e-41	5.5367e-39	TRUE
chr6_29141689_29141708_-	OR2J2	7.5703	107.02	7.5703	107.02	3.6558	4944.9	55.229	13.382	1	4.5796e-41	9.1591e-41	6.447e-39	TRUE
chr1_24019234_24019253_-	RPL11	0.94629	27.3	0.94629	27.3	3.862	347.27	3.8824	13.375	1	6.1703e-41	1.2341e-40	8.5688e-39	TRUE
chr14_103998985_103999004_+	TRMT61A	0.94629	27.3	0.94629	27.3	3.862	347.27	3.8824	13.375	1	6.1703e-41	1.2341e-40	8.5688e-39	TRUE
chr1_119964978_119964997_-	HSD3B2	0.94629	27.3	0.94629	27.3	3.862	347.27	3.8824	13.375	1	6.1703e-41	1.2341e-40	8.5688e-39	TRUE
chr2_133403044_133403063_+	GPR39	0.94629	27.3	0.94629	27.3	3.862	347.27	3.8824	13.375	1	6.1703e-41	1.2341e-40	8.5688e-39	TRUE
chr22_24911165_24911184_+	UPB1	0.94629	27.3	0.94629	27.3	3.862	347.27	3.8824	13.375	1	6.1703e-41	1.2341e-40	8.5688e-39	TRUE
chr22_42992259_42992278_+	POLDIP3	0.94629	27.3	0.94629	27.3	3.862	347.27	3.8824	13.375	1	6.1703e-41	1.2341e-40	8.5688e-39	TRUE
chr12_27181341_27181360_+	MED21	0	27.3	0.94629	27.3	3.862	372.66	3.8824	13.375	1	6.1703e-41	1.2341e-40	8.5688e-39	TRUE
chr1_116931323_116931342_+	ATP1A1	0	27.3	0.94629	27.3	3.862	372.66	3.8824	13.375	1	6.1703e-41	1.2341e-40	8.5688e-39	TRUE
chr17_10596269_10596288_-	SCO1	0	27.3	0.94629	27.3	3.862	372.66	3.8824	13.375	1	6.1703e-41	1.2341e-40	8.5688e-39	TRUE
chr9_82323590_82323609_+	TLE4	0	27.3	0.94629	27.3	3.862	372.66	3.8824	13.375	1	6.1703e-41	1.2341e-40	8.5688e-39	TRUE
chr17_57951901_57951920_-	TUBD1	0	27.3	0.94629	27.3	3.862	372.66	3.8824	13.375	1	6.1703e-41	1.2341e-40	8.5688e-39	TRUE
chr10_22498104_22498123_-	EBLN1	0	27.3	0.94629	27.3	3.862	372.66	3.8824	13.375	1	6.1703e-41	1.2341e-40	8.5688e-39	TRUE
chr6_44390480_44390499_+	CDC5L	0	27.3	0.94629	27.3	3.862	372.66	3.8824	13.375	1	6.1703e-41	1.2341e-40	8.5688e-39	TRUE
chr19_37239752_37239771_-	ZNF850	0	27.3	0.94629	27.3	3.862	372.66	3.8824	13.375	1	6.1703e-41	1.2341e-40	8.5688e-39	TRUE
chr18_6093450_6093469_-	L3MBTL4	0	27.3	0.94629	27.3	3.862	372.66	3.8824	13.375	1	6.1703e-41	1.2341e-40	8.5688e-39	TRUE
chr1_224301941_224301960_+	FBXO28	0	27.3	0.94629	27.3	3.862	372.66	3.8824	13.375	1	6.1703e-41	1.2341e-40	8.5688e-39	TRUE
chr1_46159359_46159378_-	TMEM69	0	27.3	0.94629	27.3	3.862	372.66	3.8824	13.375	1	6.1703e-41	1.2341e-40	8.5688e-39	TRUE
chr18_44395697_44395716_+	PIAS2	2.8389	55.693	2.8389	55.693	3.8844	1396.8	15.64	13.365	1	6.3542e-41	1.2708e-40	8.8177e-39	TRUE
chr3_154042146_154042165_-	DHX36	52.992	406.23	52.992	406.23	2.915	62389	699.83	13.353	1	5.84e-41	1.168e-40	8.2151e-39	TRUE
chr15_40558296_40558315_+	PAK6	24.603	238.06	24.603	238.06	3.223	22782	255.92	13.343	1	6.9222e-41	1.3844e-40	9.5987e-39	TRUE
chr4_20884288_20884307_-	KCNIP4	18.926	198.75	18.926	198.75	3.3255	16168	181.66	13.342	1	7.2097e-41	1.4419e-40	9.9899e-39	TRUE
chr11_95551987_95552006_+	CEP57	19.872	205.3	19.872	205.3	3.3051	17192	193.61	13.326	1	8.8045e-41	1.7609e-40	1.2191e-38	TRUE
chr14_93407410_93407429_+	ITPK1	10.409	132.13	10.409	132.13	3.5446	7408.5	83.44	13.326	1	9.3949e-41	1.879e-40	1.2998e-38	TRUE
chr12_133195518_133195537_-	P2RX2	1.8926	42.589	1.8926	42.589	3.9135	828.09	9.3267	13.326	1	1.121e-40	2.2421e-40	1.5475e-38	TRUE
chr20_44533641_44533660_+	PLTP	15.141	170.35	15.141	170.35	3.4082	12046	135.81	13.319	1	9.9787e-41	1.9957e-40	1.3795e-38	TRUE
chr12_49237826_49237845_-	DDX23	17.033	184.55	17.033	184.55	3.3631	14031	158.34	13.313	1	1.0708e-40	2.1417e-40	1.4793e-38	TRUE
chr17_29622671_29622690_-	OMG	82.327	552.56	82.327	552.56	2.7319	110560	1249.8	13.302	1	1.1456e-40	2.2912e-40	1.5803e-38	TRUE
chr17_46607203_46607222_-	HOXB1	58.67	434.62	58.67	434.62	2.868	70670	800.05	13.292	1	1.3215e-40	2.6429e-40	1.8215e-38	TRUE
chr5_134223695_134223714_+	TXNDC15	6.624	97.19	6.624	97.19	3.6869	4101.1	46.473	13.285	1	1.6959e-40	3.3918e-40	2.3358e-38	TRUE
chr1_110740191_110740210_-	SLC6A17	29.335	267.54	29.335	267.54	3.1461	28372	322.14	13.272	1	1.7746e-40	3.5492e-40	2.4424e-38	TRUE
chr1_1309639_1309658_+	AURKAIP1	9.4629	123.4	9.4629	123.4	3.5716	6490.6	73.736	13.268	1	2.0427e-40	4.0854e-40	2.8072e-38	TRUE
chr19_54609275_54609294_+	NDUFA3	4.7314	77.533	4.7314	77.533	3.7763	2650	30.116	13.266	1	2.2603e-40	4.5207e-40	3.0971e-38	TRUE
chr1_77629564_77629583_-	PIGK	4.7314	77.533	4.7314	77.533	3.7763	2650	30.116	13.266	1	2.2603e-40	4.5207e-40	3.0971e-38	TRUE
chr6_163987806_163987825_+	QKI	98.414	625.73	98.414	625.73	2.6563	139030	1581.3	13.26	1	1.9787e-40	3.9573e-40	2.7212e-38	TRUE
chr19_58945274_58945293_-	ZNF132	43.529	351.63	43.529	351.63	2.9853	47463	540.46	13.253	1	2.2407e-40	4.4814e-40	3.0748e-38	TRUE
chr19_48480631_48480650_-	BSPH1	249.82	1225.2	249.82	1225.2	2.2895	475730	5418.1	13.252	1	2.2095e-40	4.419e-40	3.0342e-38	TRUE
chr19_54377327_54377346_-	MYADM	80.434	541.64	80.434	541.64	2.7363	106360	1212	13.248	1	2.354e-40	4.708e-40	3.2231e-38	TRUE
chr16_1271779_1271798_+	TPSG1	108.82	671.59	108.82	671.59	2.6145	158350	1805.7	13.244	1	2.4655e-40	4.931e-40	3.3732e-38	TRUE
chr16_85838643_85838662_+	COX4I1	5.6777	87.361	5.6777	87.361	3.726	3336.1	38.089	13.235	1	3.3393e-40	6.6786e-40	4.562e-38	TRUE
chr17_30815120_30815139_-	CDK5R1	5.6777	87.361	5.6777	87.361	3.726	3336.1	38.089	13.235	1	3.3393e-40	6.6786e-40	4.562e-38	TRUE
chr19_12739159_12739178_+	ZNF791	3.7852	66.613	3.7852	66.613	3.8207	1973.7	22.608	13.214	1	4.6547e-40	9.3093e-40	6.3402e-38	TRUE
chr9_120053774_120053793_-	ASTN2	27.442	254.44	27.442	254.44	3.1669	25764	295.21	13.212	1	3.9838e-40	7.9676e-40	5.4385e-38	TRUE
chr21_45550511_45550530_+	PWP2	29.335	266.45	29.335	266.45	3.1402	28112	322.14	13.211	1	3.9898e-40	7.9797e-40	5.4427e-38	TRUE
chr2_95945701_95945720_+	PROM2	32.174	283.92	32.174	283.92	3.1025	31689	363.57	13.203	1	4.4133e-40	8.8266e-40	6.0159e-38	TRUE
chr17_6553385_6553404_-	MED31	14.194	161.62	14.194	161.62	3.4199	10867	124.87	13.193	1	5.3563e-40	1.0713e-39	7.2906e-38	TRUE
chr9_101536270_101536289_+	ANKS6	33.12	289.38	33.12	289.38	3.0893	32836	377.65	13.187	1	5.4553e-40	1.0911e-39	7.4198e-38	TRUE
chr15_69238165_69238184_+	SPESP1	78.542	529.63	78.542	529.63	2.7379	101740	1174.6	13.162	1	7.3622e-40	1.4724e-39	1.0006e-37	TRUE
chrX_54265467_54265486_-	WNK3	64.348	459.74	64.348	459.74	2.8177	78167	903.44	13.155	1	8.1364e-40	1.6273e-39	1.105e-37	TRUE
chr2_113819807_113819826_+	IL36RN	47.314	370.19	47.314	370.19	2.9416	52126	603	13.149	1	8.9059e-40	1.7812e-39	1.2086e-37	TRUE
chr9_108297421_108297440_+	FSD1L	27.442	253.35	27.442	253.35	3.1607	25517	295.21	13.148	1	9.2504e-40	1.8501e-39	1.2545e-37	TRUE
chr19_3600027_3600046_+	TBXA2R	39.744	327.61	39.744	327.61	3.0117	41432	479.64	13.144	1	9.5471e-40	1.9094e-39	1.2938e-37	TRUE
chr5_179739466_179739485_-	GFPT2	9.4629	122.31	9.4629	122.31	3.5589	6366.8	73.736	13.141	1	1.1057e-39	2.2114e-39	1.4973e-37	TRUE
chr1_149902375_149902394_+	MTMR11	70.972	491.41	70.972	491.41	2.7744	88383	1027.8	13.114	1	1.3833e-39	2.7666e-39	1.8718e-37	TRUE
chr10_28905245_28905264_+	WAC	8.5166	113.57	8.5166	113.57	3.5896	5518.1	64.326	13.098	1	1.9653e-39	3.9305e-39	2.6573e-37	TRUE
chr19_47425484_47425503_+	ARHGAP35	2.8389	54.601	2.8389	54.601	3.8564	1339.7	15.64	13.089	1	2.5016e-39	5.0032e-39	3.3727e-37	TRUE
chr17_30214286_30214305_-	UTP6	2.8389	54.601	2.8389	54.601	3.8564	1339.7	15.64	13.089	1	2.5016e-39	5.0032e-39	3.3727e-37	TRUE
chr21_30547176_30547195_+	MAP3K7CL	2.8389	54.601	2.8389	54.601	3.8564	1339.7	15.64	13.089	1	2.5016e-39	5.0032e-39	3.3727e-37	TRUE
chr2_99909081_99909100_-	LYG1	7.5703	104.83	7.5703	104.83	3.6263	4730.1	55.229	13.088	1	2.2883e-39	4.5767e-39	3.0919e-37	TRUE
chr6_26045882_26045901_-	HIST1H3C	4.7314	76.441	4.7314	76.441	3.7561	2571.1	30.116	13.067	1	3.1515e-39	6.303e-39	4.2334e-37	TRUE
chr13_28498577_28498596_+	PDX1	4.7314	76.441	4.7314	76.441	3.7561	2571.1	30.116	13.067	1	3.1515e-39	6.303e-39	4.2334e-37	TRUE
chr2_109529189_109529208_+	EDAR	43.529	347.26	43.529	347.26	2.9673	46127	540.46	13.065	1	2.6933e-39	5.3866e-39	3.6285e-37	TRUE
chr7_63721286_63721305_+	ZNF679	11.355	137.59	11.355	137.59	3.4876	7968.1	93.42	13.061	1	3.1294e-39	6.2587e-39	4.2098e-37	TRUE
chr22_38695897_38695916_+	CSNK1E	102.2	634.46	102.2	634.46	2.6224	141650	1662.1	13.056	1	2.964e-39	5.928e-39	3.9903e-37	TRUE
chr10_97605323_97605342_+	ENTPD1	149.51	833.21	149.51	833.21	2.4705	233720	2746.9	13.045	1	3.4078e-39	6.8157e-39	4.5745e-37	TRUE
chr11_56000096_56000115_+	OR5T2	36.905	309.04	36.905	309.04	3.032	37029	435.21	13.045	1	3.5371e-39	7.0741e-39	4.7445e-37	TRUE
chr15_59064158_59064177_+	FAM63B	152.35	844.13	152.35	844.13	2.4623	239280	2816.1	13.036	1	3.8279e-39	7.6558e-39	5.1309e-37	TRUE
chr4_74847176_74847195_-	PF4	33.12	286.11	33.12	286.11	3.0729	32002	377.65	13.018	1	5.0308e-39	1.0062e-38	6.7383e-37	TRUE
chr19_12298730_12298749_-	ZNF136	118.29	702.17	118.29	702.17	2.5594	170460	2015.8	13.005	1	5.7658e-39	1.1532e-38	7.7173e-37	TRUE
chr14_55643809_55643828_+	DLGAP5	24.603	232.6	24.603	232.6	3.1896	21631	255.92	13.002	1	6.3668e-39	1.2734e-38	8.5155e-37	TRUE
chr9_35555607_35555626_-	RUSC2	28.389	256.62	28.389	256.62	3.1319	26046	308.61	12.992	1	7.1617e-39	1.4323e-38	9.5717e-37	TRUE
chr13_39541115_39541134_+	STOML3	3.7852	65.521	3.7852	65.521	3.7972	1905.7	22.608	12.984	1	9.5923e-39	1.9185e-38	1.2802e-36	TRUE
chr5_54420843_54420862_-	CDC20B	3.7852	65.521	3.7852	65.521	3.7972	1905.7	22.608	12.984	1	9.5923e-39	1.9185e-38	1.2802e-36	TRUE
chr11_76062661_76062680_+	PRKRIR	1.8926	41.497	1.8926	41.497	3.8769	784.24	9.3267	12.968	1	1.2674e-38	2.5347e-38	1.6793e-36	TRUE
chr1_18149745_18149764_-	ACTL8	1.8926	41.497	1.8926	41.497	3.8769	784.24	9.3267	12.968	1	1.2674e-38	2.5347e-38	1.6793e-36	TRUE
chr17_43311079_43311098_-	FMNL1	1.8926	41.497	1.8926	41.497	3.8769	784.24	9.3267	12.968	1	1.2674e-38	2.5347e-38	1.6793e-36	TRUE
chr1_95448793_95448812_+	ALG14	1.8926	41.497	1.8926	41.497	3.8769	784.24	9.3267	12.968	1	1.2674e-38	2.5347e-38	1.6793e-36	TRUE
chr19_36832265_36832284_-	ZFP14	1.8926	41.497	1.8926	41.497	3.8769	784.24	9.3267	12.968	1	1.2674e-38	2.5347e-38	1.6793e-36	TRUE
chr2_10263889_10263908_+	RRM2	1.8926	41.497	1.8926	41.497	3.8769	784.24	9.3267	12.968	1	1.2674e-38	2.5347e-38	1.6793e-36	TRUE
chr5_6611843_6611862_-	NSUN2	10.409	128.86	10.409	128.86	3.5087	7015.1	83.44	12.967	1	1.0771e-38	2.1542e-38	1.4364e-36	TRUE
chr6_46803167_46803186_+	MEP1A	8.5166	112.48	8.5166	112.48	3.5758	5404	64.326	12.962	1	1.1706e-38	2.3412e-38	1.5578e-36	TRUE
chr8_22471649_22471668_-	CCAR2	8.5166	112.48	8.5166	112.48	3.5758	5404	64.326	12.962	1	1.1706e-38	2.3412e-38	1.5578e-36	TRUE
chr1_161953895_161953914_-	OLFML2B	22.711	219.5	22.711	219.5	3.2171	19362	230.5	12.962	1	1.0823e-38	2.1647e-38	1.4424e-36	TRUE
chr5_176468192_176468211_-	ZNF346	12.302	144.15	12.302	144.15	3.4478	8691.5	103.66	12.95	1	1.3313e-38	2.6627e-38	1.7602e-36	TRUE
chr19_11917882_11917901_+	ZNF491	21.765	212.94	21.765	212.94	3.2324	18275	218.03	12.947	1	1.3069e-38	2.6137e-38	1.7292e-36	TRUE
chr1_158390186_158390205_+	OR10K2	51.1	385.48	51.1	385.48	2.8911	55906	667.17	12.946	1	1.2727e-38	2.5454e-38	1.6852e-36	TRUE
chr11_125359366_125359385_-	FEZ1	15.141	165.99	15.141	165.99	3.371	11377	135.81	12.944	1	1.4088e-38	2.8177e-38	1.8614e-36	TRUE
chr19_41601667_41601686_+	CYP2A13	53.938	399.68	53.938	399.68	2.8666	59768	716.31	12.918	1	1.8181e-38	3.6363e-38	2.4005e-36	TRUE
chr3_50332925_50332944_+	HYAL3	16.087	172.54	16.087	172.54	3.3443	12239	146.97	12.905	1	2.3196e-38	4.6393e-38	3.0604e-36	TRUE
chr17_17810832_17810851_-	TOM1L2	5.6777	85.177	5.6777	85.177	3.6899	3160.1	38.089	12.881	1	3.4852e-38	6.9705e-38	4.5949e-36	TRUE
chr14_74757185_74757204_-	ABCD4	4.7314	75.349	4.7314	75.349	3.7356	2493.4	30.116	12.868	1	4.2244e-38	8.4487e-38	5.5575e-36	TRUE
chr11_59480666_59480685_+	OR10V1	13.248	150.7	13.248	150.7	3.4124	9446.3	114.15	12.865	1	3.9589e-38	7.9179e-38	5.212e-36	TRUE
chr11_64702552_64702571_+	GPHA2	64.348	451	64.348	451	2.7901	74751	903.44	12.864	1	3.6488e-38	7.2977e-38	4.8072e-36	TRUE
chr3_69053520_69053539_+	EOGT	35.959	299.21	35.959	299.21	3.022	34651	420.63	12.836	1	5.3795e-38	1.0759e-37	7.0721e-36	TRUE
chr17_80320209_80320228_+	TEX19	30.281	265.36	30.281	265.36	3.09	27631	335.82	12.828	1	6.003e-38	1.2006e-37	7.8862e-36	TRUE
chrX_69504156_69504175_+	RAB41	8.5166	111.39	8.5166	111.39	3.5619	5291	64.326	12.826	1	6.8454e-38	1.3691e-37	8.9865e-36	TRUE
chr12_40657592_40657611_+	LRRK2	0.94629	26.208	0.94629	26.208	3.8053	319.09	3.8824	12.821	1	9.143e-38	1.8286e-37	1.1777e-35	TRUE
chr19_49994041_49994060_+	RPL13A	0.94629	26.208	0.94629	26.208	3.8053	319.09	3.8824	12.821	1	9.143e-38	1.8286e-37	1.1777e-35	TRUE
chr5_33946901_33946920_+	SLC45A2	0.94629	26.208	0.94629	26.208	3.8053	319.09	3.8824	12.821	1	9.143e-38	1.8286e-37	1.1777e-35	TRUE
chr11_33564810_33564829_+	KIAA1549L	0.94629	26.208	0.94629	26.208	3.8053	319.09	3.8824	12.821	1	9.143e-38	1.8286e-37	1.1777e-35	TRUE
chr22_32302001_32302020_-	DEPDC5	0.94629	26.208	0.94629	26.208	3.8053	319.09	3.8824	12.821	1	9.143e-38	1.8286e-37	1.1777e-35	TRUE
chr6_2892087_2892106_+	SERPINB9	0.94629	26.208	0.94629	26.208	3.8053	319.09	3.8824	12.821	1	9.143e-38	1.8286e-37	1.1777e-35	TRUE
chr20_56793732_56793751_-	ANKRD60	0.94629	26.208	0.94629	26.208	3.8053	319.09	3.8824	12.821	1	9.143e-38	1.8286e-37	1.1777e-35	TRUE
chr7_6441579_6441598_+	RAC1	0.94629	26.208	0.94629	26.208	3.8053	319.09	3.8824	12.821	1	9.143e-38	1.8286e-37	1.1777e-35	TRUE
chr21_45838384_45838403_+	TRPM2	0.94629	26.208	0.94629	26.208	3.8053	319.09	3.8824	12.821	1	9.143e-38	1.8286e-37	1.1777e-35	TRUE
chr5_174949396_174949415_-	SFXN1	0	26.208	0.94629	26.208	3.8053	343.44	3.8824	12.821	1	9.143e-38	1.8286e-37	1.1777e-35	TRUE
chr6_26043592_26043611_+	HIST1H2BB	0	26.208	0.94629	26.208	3.8053	343.44	3.8824	12.821	1	9.143e-38	1.8286e-37	1.1777e-35	TRUE
chr16_69167421_69167440_-	CIRH1A	0	26.208	0.94629	26.208	3.8053	343.44	3.8824	12.821	1	9.143e-38	1.8286e-37	1.1777e-35	TRUE
chr3_108282006_108282025_-	KIAA1524	0	26.208	0.94629	26.208	3.8053	343.44	3.8824	12.821	1	9.143e-38	1.8286e-37	1.1777e-35	TRUE
chr22_51207905_51207924_+	RABL2B	0	26.208	0.94629	26.208	3.8053	343.44	3.8824	12.821	1	9.143e-38	1.8286e-37	1.1777e-35	TRUE
chr9_117552735_117552754_+	TNFSF15	0	26.208	0.94629	26.208	3.8053	343.44	3.8824	12.821	1	9.143e-38	1.8286e-37	1.1777e-35	TRUE
chr17_79670554_79670573_-	MRPL12	0	26.208	0.94629	26.208	3.8053	343.44	3.8824	12.821	1	9.143e-38	1.8286e-37	1.1777e-35	TRUE
chr8_144403531_144403550_-	TOP1MT	0	26.208	0.94629	26.208	3.8053	343.44	3.8824	12.821	1	9.143e-38	1.8286e-37	1.1777e-35	TRUE
chr2_10263606_10263625_+	RRM2	0	26.208	0.94629	26.208	3.8053	343.44	3.8824	12.821	1	9.143e-38	1.8286e-37	1.1777e-35	TRUE
chr2_27591922_27591941_-	EIF2B4	0	26.208	0.94629	26.208	3.8053	343.44	3.8824	12.821	1	9.143e-38	1.8286e-37	1.1777e-35	TRUE
chr15_93543737_93543756_+	CHD2	0	26.208	0.94629	26.208	3.8053	343.44	3.8824	12.821	1	9.143e-38	1.8286e-37	1.1777e-35	TRUE
chr2_101093831_101093850_+	NMS	0	26.208	0.94629	26.208	3.8053	343.44	3.8824	12.821	1	9.143e-38	1.8286e-37	1.1777e-35	TRUE
chr4_104070002_104070021_-	CENPE	0	26.208	0.94629	26.208	3.8053	343.44	3.8824	12.821	1	9.143e-38	1.8286e-37	1.1777e-35	TRUE
chr17_970318_970337_-	ABR	0	26.208	0.94629	26.208	3.8053	343.44	3.8824	12.821	1	9.143e-38	1.8286e-37	1.1777e-35	TRUE
chr6_88387537_88387556_-	AKIRIN2	0	26.208	0.94629	26.208	3.8053	343.44	3.8824	12.821	1	9.143e-38	1.8286e-37	1.1777e-35	TRUE
chr5_142660532_142660551_-	NR3C1	0	26.208	0.94629	26.208	3.8053	343.44	3.8824	12.821	1	9.143e-38	1.8286e-37	1.1777e-35	TRUE
chr19_37038927_37038946_-	ZNF529	0	26.208	0.94629	26.208	3.8053	343.44	3.8824	12.821	1	9.143e-38	1.8286e-37	1.1777e-35	TRUE
chr6_31687871_31687890_-	LY6G6C	14.194	157.25	14.194	157.25	3.3806	10233	124.87	12.802	1	8.8783e-38	1.7757e-37	1.1647e-35	TRUE
chr5_176829580_176829599_+	F12	33.12	281.74	33.12	281.74	3.0508	30906	377.65	12.794	1	9.3105e-38	1.8621e-37	1.1984e-35	TRUE
chr4_69533747_69533766_+	UGT2B15	111.66	663.95	111.66	663.95	2.5612	152510	1868.1	12.778	1	1.0931e-37	2.1861e-37	1.406e-35	TRUE
chr10_60146414_60146433_-	TFAM	18.926	191.1	18.926	191.1	3.2692	14822	181.66	12.774	1	1.2384e-37	2.4767e-37	1.5918e-35	TRUE
chr20_13756511_13756530_+	ESF1	15.141	163.8	15.141	163.8	3.352	11050	135.81	12.756	1	1.5885e-37	3.1771e-37	2.0405e-35	TRUE
chr11_128642789_128642808_+	FLI1	3.7852	64.429	3.7852	64.429	3.7733	1838.8	22.608	12.754	1	1.8758e-37	3.7515e-37	2.4078e-35	TRUE
chr17_16612343_16612362_+	CCDC144A	16.087	170.35	16.087	170.35	3.326	11899	146.97	12.725	1	2.3664e-37	4.7329e-37	3.0313e-35	TRUE
chr3_113023927_113023946_-	CFAP44	16.087	170.35	16.087	170.35	3.326	11899	146.97	12.725	1	2.3664e-37	4.7329e-37	3.0313e-35	TRUE
chr10_18282173_18282192_+	SLC39A12	16.087	170.35	16.087	170.35	3.326	11899	146.97	12.725	1	2.3664e-37	4.7329e-37	3.0313e-35	TRUE
chr8_92033599_92033618_+	TMEM55A	121.12	701.07	121.12	701.07	2.5233	168170	2079.9	12.717	1	2.4e-37	4.8001e-37	3.0722e-35	TRUE
chr19_39127549_39127568_-	EIF3K	20.818	203.12	20.818	203.12	3.2258	16616	205.73	12.71	1	2.8246e-37	5.6493e-37	3.6107e-35	TRUE
chr5_140762545_140762564_-	PCDHGA7	20.818	203.12	20.818	203.12	3.2258	16616	205.73	12.71	1	2.8246e-37	5.6493e-37	3.6107e-35	TRUE
chr3_121351237_121351256_-	HCLS1	14.194	156.16	14.194	156.16	3.3706	10077	124.87	12.704	1	3.1109e-37	6.2218e-37	3.9739e-35	TRUE
chr17_8285538_8285557_+	RPL26	18.926	190.01	18.926	190.01	3.2609	14635	181.66	12.693	1	3.4966e-37	6.9932e-37	4.4635e-35	TRUE
chr20_33330487_33330506_+	NCOA6	77.596	508.88	77.596	508.88	2.6976	93003	1156	12.685	1	3.6273e-37	7.2547e-37	4.6272e-35	TRUE
chr15_31334415_31334434_+	TRPM1	391.76	1648.9	391.76	1648.9	2.0707	790250	9837.4	12.675	1	4.0527e-37	8.1053e-37	5.1662e-35	TRUE
chr5_133945290_133945309_-	SAR1B	26.496	239.15	26.496	239.15	3.1266	22611	281.97	12.664	1	4.9498e-37	9.8997e-37	6.3011e-35	TRUE
chr17_78188501_78188520_-	SGSH	112.61	662.85	112.61	662.85	2.5468	151390	1889	12.66	1	4.9391e-37	9.8783e-37	6.2919e-35	TRUE
chr1_109193703_109193722_+	HENMT1	21.765	208.58	21.765	208.58	3.2026	17449	218.03	12.652	1	5.8961e-37	1.1792e-36	7.5005e-35	TRUE
chr10_1421286_1421305_-	ADARB2	7.5703	101.56	7.5703	101.56	3.5809	4416.8	55.229	12.647	1	6.8808e-37	1.3762e-36	8.7472e-35	TRUE
chr17_6329108_6329127_-	AIPL1	12.302	140.87	12.302	140.87	3.4149	8264.9	103.66	12.628	1	8.3604e-37	1.6721e-36	1.0621e-34	TRUE
chr12_57662770_57662789_-	R3HDM2	19.872	195.47	19.872	195.47	3.2347	15418	193.61	12.62	1	8.8657e-37	1.7731e-36	1.1247e-34	TRUE
chr19_49840182_49840201_-	CD37	28.389	250.07	28.389	250.07	3.0948	24572	308.61	12.619	1	8.7453e-37	1.7491e-36	1.1102e-34	TRUE
chr17_67080588_67080607_-	ABCA6	1.8926	40.405	1.8926	40.405	3.8394	741.59	9.3267	12.611	1	1.2618e-36	2.5235e-36	1.5953e-34	TRUE
chr3_40208395_40208414_+	MYRIP	10.409	125.58	10.409	125.58	3.4718	6632.4	83.44	12.608	1	1.0866e-36	2.1732e-36	1.3766e-34	TRUE
chr4_1397178_1397197_-	NKX1-1	14.194	155.07	14.194	155.07	3.3606	9922.5	124.87	12.607	1	1.0797e-36	2.1595e-36	1.3689e-34	TRUE
chr11_57512575_57512594_-	BTBD18	39.744	315.59	39.744	315.59	2.958	38046	479.64	12.595	1	1.1582e-36	2.3164e-36	1.4663e-34	TRUE
chr19_41599596_41599615_-	CYP2A13	48.261	361.46	48.261	361.46	2.8793	49046	618.9	12.59	1	1.2384e-36	2.4767e-36	1.5667e-34	TRUE
chr3_51930876_51930895_-	IQCF1	52.046	381.11	52.046	381.11	2.8487	54143	683.45	12.587	1	1.27e-36	2.5401e-36	1.6046e-34	TRUE
chrX_140678793_140678812_+	SPANXA1	8.5166	109.2	8.5166	109.2	3.5336	5068.7	64.326	12.554	1	2.2149e-36	4.4299e-36	2.7965e-34	TRUE
chr9_116060079_116060098_+	RNF183	254.55	1189.2	254.55	1189.2	2.2195	436790	5554.5	12.541	1	2.2295e-36	4.459e-36	2.813e-34	TRUE
chr12_11183458_11183477_-	TAS2R31	2.8389	52.417	2.8389	52.417	3.7985	1229	15.64	12.536	1	3.0885e-36	6.1769e-36	3.8861e-34	TRUE
chr6_143832573_143832592_+	FUCA2	71.918	477.21	71.918	477.21	2.7133	82131	1045.9	12.532	1	2.5231e-36	5.0463e-36	3.1813e-34	TRUE
chrX_129493045_129493064_-	SLC25A14	79.488	512.16	79.488	512.16	2.6725	93601	1193.3	12.525	1	2.7489e-36	5.4978e-36	3.4636e-34	TRUE
chr13_78143565_78143584_+	SCEL	3.7852	63.337	3.7852	63.337	3.749	1773.2	22.608	12.525	1	3.4807e-36	6.9614e-36	4.3677e-34	TRUE
chr20_5903144_5903163_+	CHGB	3.7852	63.337	3.7852	63.337	3.749	1773.2	22.608	12.525	1	3.4807e-36	6.9614e-36	4.3677e-34	TRUE
chr20_2597870_2597889_-	TMC2	55.831	398.59	55.831	398.59	2.8138	58741	749.53	12.52	1	2.9799e-36	5.9599e-36	3.7521e-34	TRUE
chrX_52782969_52782988_-	SSX2B	35.959	292.66	35.959	292.66	2.9902	32948	420.63	12.516	1	3.1643e-36	6.3287e-36	3.9789e-34	TRUE
chr5_138654602_138654621_+	MATR3	33.12	276.28	33.12	276.28	3.0227	29563	377.65	12.513	1	3.3302e-36	6.6604e-36	4.1846e-34	TRUE
chr4_83740266_83740285_+	SEC31A	11.355	132.13	11.355	132.13	3.4297	7293.7	93.42	12.496	1	4.4613e-36	8.9226e-36	5.5869e-34	TRUE
chr2_185800948_185800967_+	ZNF804A	54.885	393.13	54.885	393.13	2.8181	57204	732.87	12.494	1	4.0969e-36	8.1938e-36	5.1375e-34	TRUE
chr8_21997545_21997564_+	REEP4	93.682	574.4	93.682	574.4	2.6034	115550	1481.8	12.488	1	4.3789e-36	8.7578e-36	5.4874e-34	TRUE
chr21_34996990_34997009_-	CRYZL1	6.624	91.729	6.624	91.729	3.6044	3621.5	46.473	12.484	1	5.4682e-36	1.0936e-35	6.8432e-34	TRUE
chr1_368103_368122_-	OR4F3	15.141	160.53	15.141	160.53	3.323	10569	135.81	12.475	1	5.6336e-36	1.1267e-35	7.0407e-34	TRUE
chr7_99092128_99092147_+	ZNF394	30.281	258.81	30.281	258.81	3.0541	26112	335.82	12.471	1	5.6842e-36	1.1368e-35	7.0991e-34	TRUE
chr12_14959571_14959590_-	SMCO3	4.7314	73.165	4.7314	73.165	3.6938	2341.6	30.116	12.47	1	6.7447e-36	1.3489e-35	8.3952e-34	TRUE
chr9_131073273_131073292_-	TRUB2	4.7314	73.165	4.7314	73.165	3.6938	2341.6	30.116	12.47	1	6.7447e-36	1.3489e-35	8.3952e-34	TRUE
chr2_165771691_165771710_+	SLC38A11	59.616	416.06	59.616	416.06	2.7825	63526	817.07	12.47	1	5.5563e-36	1.1113e-35	6.9487e-34	TRUE
chr14_24800496_24800515_-	ADCY4	35.959	291.57	35.959	291.57	2.9848	32668	420.63	12.463	1	6.1791e-36	1.2358e-35	7.7067e-34	TRUE
chr8_7829299_7829318_+	USP17L8	19.872	193.29	19.872	193.29	3.2185	15036	193.61	12.463	1	6.4272e-36	1.2854e-35	8.0108e-34	TRUE
chr8_73993304_73993323_+	SBSPON	78.542	505.6	78.542	505.6	2.6711	91191	1174.6	12.461	1	6.1754e-36	1.2351e-35	7.7067e-34	TRUE
chr22_22868540_22868559_-	ZNF280A	17.033	173.63	17.033	173.63	3.2756	12261	158.34	12.445	1	8.1767e-36	1.6353e-35	1.0164e-33	TRUE
chr12_122281673_122281692_+	HPD	68.133	456.46	68.133	456.46	2.7262	75400	974.03	12.443	1	7.7733e-36	1.5547e-35	9.669e-34	TRUE
chr18_21226154_21226173_-	ANKRD29	88.005	547.1	88.005	547.1	2.6225	105380	1364.6	12.428	1	9.2857e-36	1.8571e-35	1.1535e-33	TRUE
chr17_36288247_36288266_+	TBC1D3H	12.302	138.69	12.302	138.69	3.3925	7986.5	103.66	12.413	1	1.2474e-35	2.4949e-35	1.5485e-33	TRUE
chr19_15852976_15852995_+	OR10H3	14.194	152.88	14.194	152.88	3.3402	9617.2	124.87	12.411	1	1.2642e-35	2.5284e-35	1.5683e-33	TRUE
chr5_95119646_95119665_+	RHOBTB3	73.81	481.58	73.81	481.58	2.6895	83138	1082.3	12.395	1	1.4108e-35	2.8217e-35	1.749e-33	TRUE
chr7_6075460_6075479_-	ANKRD61	153.3	813.55	153.3	813.55	2.4003	217970	2839.2	12.391	1	1.4626e-35	2.9251e-35	1.8119e-33	TRUE
chr22_29176935_29176954_+	CCDC117	9.4629	115.75	9.4629	115.75	3.4801	5648.9	73.736	12.378	1	1.9842e-35	3.9684e-35	2.4565e-33	TRUE
chr3_27465564_27465583_-	SLC4A7	18.926	185.64	18.926	185.64	3.2276	13897	181.66	12.369	1	2.0821e-35	4.1641e-35	2.5759e-33	TRUE
chr18_29100772_29100791_+	DSG2	17.033	172.54	17.033	172.54	3.2665	12091	158.34	12.358	1	2.4154e-35	4.8307e-35	2.9863e-33	TRUE
chr15_64669088_64669107_-	KIAA0101	7.5703	99.374	7.5703	99.374	3.5499	4213.9	55.229	12.353	1	2.774e-35	5.548e-35	3.4252e-33	TRUE
chr12_102512261_102512280_+	NUP37	154.24	814.64	154.24	814.64	2.3934	218060	2862.4	12.344	1	2.644e-35	5.2881e-35	3.2669e-33	TRUE
chr11_82698723_82698742_+	RAB30	26.496	233.69	26.496	233.69	3.0935	21465	281.97	12.339	1	2.9593e-35	5.9186e-35	3.6491e-33	TRUE
chr1_31906948_31906967_-	SERINC2	79.488	505.6	79.488	505.6	2.654	90787	1193.3	12.335	1	2.9488e-35	5.8976e-35	3.6386e-33	TRUE
chr17_47117398_47117417_-	IGF2BP1	48.261	354.91	48.261	354.91	2.853	47016	618.9	12.326	1	3.364e-35	6.728e-35	4.1454e-33	TRUE
chr3_11600142_11600161_-	VGLL4	6.624	90.637	6.624	90.637	3.5873	3529.1	46.473	12.324	1	4.0393e-35	8.0785e-35	4.9642e-33	TRUE
chr17_1936920_1936939_+	DPH1	6.624	90.637	6.624	90.637	3.5873	3529.1	46.473	12.324	1	4.0393e-35	8.0785e-35	4.9642e-33	TRUE
chr15_67457295_67457314_-	SMAD3	120.18	679.23	120.18	679.23	2.4889	156270	2058.5	12.322	1	3.4573e-35	6.9145e-35	4.2574e-33	TRUE
chr3_126291012_126291031_+	TXNRD3NB	51.1	369.1	51.1	369.1	2.8286	50563	667.17	12.312	1	4.0215e-35	8.0431e-35	4.949e-33	TRUE
chr18_55222173_55222192_-	FECH	39.744	309.04	39.744	309.04	2.9278	36260	479.64	12.296	1	4.9113e-35	9.8225e-35	6.0319e-33	TRUE
chr14_57698225_57698244_-	EXOC5	3.7852	62.245	3.7852	62.245	3.7243	1708.8	22.608	12.295	1	6.1289e-35	1.2258e-34	7.5074e-33	TRUE
chr7_75442675_75442694_-	CCL24	3.7852	62.245	3.7852	62.245	3.7243	1708.8	22.608	12.295	1	6.1289e-35	1.2258e-34	7.5074e-33	TRUE
chr15_71403726_71403745_+	CT62	15.141	158.34	15.141	158.34	3.3034	10253	135.81	12.288	1	5.8214e-35	1.1643e-34	7.1402e-33	TRUE
chr5_114606962_114606981_-	CCDC112	44.476	334.16	44.476	334.16	2.8817	41958	555.94	12.286	1	5.5574e-35	1.1115e-34	6.821e-33	TRUE
chr19_35258246_35258265_-	ZNF599	17.033	171.45	17.033	171.45	3.2574	11922	158.34	12.271	1	7.0817e-35	1.4163e-34	8.6687e-33	TRUE
chr6_56819356_56819375_+	DST	4.7314	72.073	4.7314	72.073	3.6724	2267.5	30.116	12.271	1	8.0339e-35	1.6068e-34	9.8278e-33	TRUE
chr16_85954769_85954788_-	IRF8	0.94629	25.116	0.94629	25.116	3.7462	292.1	3.8824	12.267	1	9.983e-35	1.9966e-34	1.2021e-32	TRUE
chr19_18893909_18893928_+	COMP	0.94629	25.116	0.94629	25.116	3.7462	292.1	3.8824	12.267	1	9.983e-35	1.9966e-34	1.2021e-32	TRUE
chr11_119059366_119059385_+	PDZD3	0.94629	25.116	0.94629	25.116	3.7462	292.1	3.8824	12.267	1	9.983e-35	1.9966e-34	1.2021e-32	TRUE
chr12_12982431_12982450_+	DDX47	0.94629	25.116	0.94629	25.116	3.7462	292.1	3.8824	12.267	1	9.983e-35	1.9966e-34	1.2021e-32	TRUE
chr19_52520053_52520072_-	ZNF614	0.94629	25.116	0.94629	25.116	3.7462	292.1	3.8824	12.267	1	9.983e-35	1.9966e-34	1.2021e-32	TRUE
chr20_45927007_45927026_+	ZMYND8	0.94629	25.116	0.94629	25.116	3.7462	292.1	3.8824	12.267	1	9.983e-35	1.9966e-34	1.2021e-32	TRUE
chr21_35757921_35757940_+	SMIM11	0.94629	25.116	0.94629	25.116	3.7462	292.1	3.8824	12.267	1	9.983e-35	1.9966e-34	1.2021e-32	TRUE
chr17_38498864_38498883_-	RARA	0	25.116	0.94629	25.116	3.7462	315.42	3.8824	12.267	1	9.983e-35	1.9966e-34	1.2021e-32	TRUE
chr14_53513630_53513649_-	DDHD1	0	25.116	0.94629	25.116	3.7462	315.42	3.8824	12.267	1	9.983e-35	1.9966e-34	1.2021e-32	TRUE
chr19_5901394_5901413_-	NDUFA11	0	25.116	0.94629	25.116	3.7462	315.42	3.8824	12.267	1	9.983e-35	1.9966e-34	1.2021e-32	TRUE
chr7_48147820_48147839_-	UPP1	0	25.116	0.94629	25.116	3.7462	315.42	3.8824	12.267	1	9.983e-35	1.9966e-34	1.2021e-32	TRUE
chr9_127253491_127253510_-	NR5A1	0	25.116	0.94629	25.116	3.7462	315.42	3.8824	12.267	1	9.983e-35	1.9966e-34	1.2021e-32	TRUE
chr4_128843029_128843048_+	MFSD8	0	25.116	0.94629	25.116	3.7462	315.42	3.8824	12.267	1	9.983e-35	1.9966e-34	1.2021e-32	TRUE
chr12_110646995_110647014_+	IFT81	0	25.116	0.94629	25.116	3.7462	315.42	3.8824	12.267	1	9.983e-35	1.9966e-34	1.2021e-32	TRUE
chr15_38757504_38757523_+	FAM98B	0	25.116	0.94629	25.116	3.7462	315.42	3.8824	12.267	1	9.983e-35	1.9966e-34	1.2021e-32	TRUE
chr1_153409634_153409653_-	S100A7L2	0	25.116	0.94629	25.116	3.7462	315.42	3.8824	12.267	1	9.983e-35	1.9966e-34	1.2021e-32	TRUE
chr6_16145242_16145261_+	MYLIP	0	25.116	0.94629	25.116	3.7462	315.42	3.8824	12.267	1	9.983e-35	1.9966e-34	1.2021e-32	TRUE
chr2_64685471_64685490_-	LGALSL	0	25.116	0.94629	25.116	3.7462	315.42	3.8824	12.267	1	9.983e-35	1.9966e-34	1.2021e-32	TRUE
chr13_76432071_76432090_-	LMO7	0	25.116	0.94629	25.116	3.7462	315.42	3.8824	12.267	1	9.983e-35	1.9966e-34	1.2021e-32	TRUE
chr20_43583808_43583827_+	TOMM34	2.8389	51.325	2.8389	51.325	3.7687	1175.4	15.64	12.26	1	9.6858e-35	1.9372e-34	1.181e-32	TRUE
chr15_57976838_57976857_+	GCOM1	2.8389	51.325	2.8389	51.325	3.7687	1175.4	15.64	12.26	1	9.6858e-35	1.9372e-34	1.181e-32	TRUE
chr3_156413784_156413803_-	TIPARP	2.8389	51.325	2.8389	51.325	3.7687	1175.4	15.64	12.26	1	9.6858e-35	1.9372e-34	1.181e-32	TRUE
chr17_79671341_79671360_-	MRPL12	2.8389	51.325	2.8389	51.325	3.7687	1175.4	15.64	12.26	1	9.6858e-35	1.9372e-34	1.181e-32	TRUE
chr12_75895562_75895581_-	KRR1	1.8926	39.313	1.8926	39.313	3.8008	700.13	9.3267	12.253	1	1.1063e-34	2.2126e-34	1.3296e-32	TRUE
chr9_35869512_35869531_-	OR13J1	1.8926	39.313	1.8926	39.313	3.8008	700.13	9.3267	12.253	1	1.1063e-34	2.2126e-34	1.3296e-32	TRUE
chr2_192550441_192550460_+	NABP1	20.818	196.56	20.818	196.56	3.1787	15443	205.73	12.253	1	8.7653e-35	1.7531e-34	1.0715e-32	TRUE
chr9_86518449_86518468_+	KIF27	30.281	254.44	30.281	254.44	3.0296	25124	335.82	12.232	1	1.1004e-34	2.2008e-34	1.3242e-32	TRUE
chr19_19656341_19656360_+	CILP2	88.951	543.82	88.951	543.82	2.5986	103450	1384	12.227	1	1.1215e-34	2.243e-34	1.347e-32	TRUE
chr7_56147482_56147501_-	SUMF2	51.1	366.92	51.1	366.92	2.82	49871	667.17	12.227	1	1.1426e-34	2.2852e-34	1.3714e-32	TRUE
chr17_42255601_42255620_+	ASB16	45.422	337.43	45.422	337.43	2.866	42635	571.53	12.215	1	1.3359e-34	2.6719e-34	1.6024e-32	TRUE
chr2_74725144_74725163_-	LBX2	42.583	322.15	42.583	322.15	2.8903	39077	525.09	12.2	1	1.6044e-34	3.2087e-34	1.9232e-32	TRUE
chr2_224629931_224629950_-	AP1S3	68.133	448.82	68.133	448.82	2.7019	72461	974.03	12.198	1	1.6205e-34	3.241e-34	1.9412e-32	TRUE
chr10_71005912_71005931_-	HKDC1	15.141	157.25	15.141	157.25	3.2934	10098	135.81	12.194	1	1.847e-34	3.694e-34	2.2097e-32	TRUE
chr3_51937035_51937054_+	IQCF1	181.69	908.56	181.69	908.56	2.3158	264170	3554.5	12.192	1	1.7194e-34	3.4387e-34	2.0583e-32	TRUE
chr12_51502956_51502975_-	TFCP2	35.013	280.65	35.013	280.65	2.9673	30168	406.18	12.188	1	1.8779e-34	3.7559e-34	2.2424e-32	TRUE
chr7_74558377_74558396_-	GTF2IRD2B	35.013	280.65	35.013	280.65	2.9673	30168	406.18	12.188	1	1.8779e-34	3.7559e-34	2.2424e-32	TRUE
chr21_46306683_46306702_+	ITGB2	110.72	634.46	110.72	634.46	2.508	137160	1847.2	12.186	1	1.855e-34	3.7099e-34	2.2178e-32	TRUE
chr2_171573082_171573101_-	SP5	31.227	258.81	31.227	258.81	3.0111	25896	349.63	12.171	1	2.3242e-34	4.6484e-34	2.7734e-32	TRUE
chr15_40031907_40031926_-	FSIP1	6.624	89.545	6.624	89.545	3.57	3438	46.473	12.164	1	2.9086e-34	5.8172e-34	3.4641e-32	TRUE
chr12_42792892_42792911_-	PPHLN1	6.624	89.545	6.624	89.545	3.57	3438	46.473	12.164	1	2.9086e-34	5.8172e-34	3.4641e-32	TRUE
chr6_5368911_5368930_-	FARS2	61.509	416.06	61.509	416.06	2.7381	62853	851.36	12.151	1	2.8758e-34	5.7515e-34	3.4294e-32	TRUE
chr3_176767875_176767894_-	TBL1XR1	13.248	143.05	13.248	143.05	3.3378	8424.8	114.15	12.15	1	3.2252e-34	6.4503e-34	3.8337e-32	TRUE
chr14_35182523_35182542_+	CFL2	19.872	188.92	19.872	188.92	3.1857	14288	193.61	12.149	1	3.1386e-34	6.2771e-34	3.7332e-32	TRUE
chr11_541524_541543_+	LRRC56	44.476	330.88	44.476	330.88	2.8675	41014	555.94	12.147	1	3.0684e-34	6.1368e-34	3.6521e-32	TRUE
chr11_33772091_33772110_+	FBXO3	26.496	230.42	26.496	230.42	3.0732	20792	281.97	12.144	1	3.2752e-34	6.5505e-34	3.8882e-32	TRUE
chr2_88478486_88478505_-	THNSL2	26.496	230.42	26.496	230.42	3.0732	20792	281.97	12.144	1	3.2752e-34	6.5505e-34	3.8882e-32	TRUE
chr11_94532637_94532656_+	AMOTL1	34.066	274.1	34.066	274.1	2.9718	28807	391.85	12.126	1	4.0339e-34	8.0678e-34	4.7858e-32	TRUE
chr12_56638545_56638564_+	ANKRD52	127.75	699.98	127.75	699.98	2.4448	163730	2231.4	12.114	1	4.47e-34	8.9399e-34	5.2997e-32	TRUE
chr1_16778449_16778468_-	NECAP2	61.509	414.97	61.509	414.97	2.7343	62466	851.36	12.114	1	4.5423e-34	9.0846e-34	5.3821e-32	TRUE
chr15_99903432_99903451_+	LRRC28	17.979	175.81	17.979	175.81	3.2197	12456	169.91	12.109	1	5.1802e-34	1.036e-33	6.13e-32	TRUE
chr17_60062108_60062127_-	MED13	123.96	684.69	123.96	684.69	2.4561	157210	2144.5	12.109	1	4.7753e-34	9.5506e-34	5.6545e-32	TRUE
chr14_93276656_93276675_+	GOLGA5	20.818	194.38	20.818	194.38	3.1627	15062	205.73	12.1	1	5.667e-34	1.1334e-33	6.6975e-32	TRUE
chr11_56468649_56468668_+	OR9G1	65.294	432.44	65.294	432.44	2.7089	67398	920.96	12.098	1	5.4926e-34	1.0985e-33	6.4955e-32	TRUE
chr1_41946799_41946818_-	EDN2	17.033	169.26	17.033	169.26	3.239	11587	158.34	12.098	1	5.9524e-34	1.1905e-33	7.0303e-32	TRUE
chr13_111145582_111145601_-	COL4A2	98.414	578.77	98.414	578.77	2.544	115370	1581.3	12.08	1	6.821e-34	1.3642e-33	8.051e-32	TRUE
chr2_71216102_71216121_+	TEX261	26.496	229.32	26.496	229.32	3.0664	20570	281.97	12.079	1	7.2379e-34	1.4476e-33	8.5322e-32	TRUE
chr9_130692132_130692151_+	PIP5KL1	26.496	229.32	26.496	229.32	3.0664	20570	281.97	12.079	1	7.2379e-34	1.4476e-33	8.5322e-32	TRUE
chrX_76939081_76939100_-	ATRX	4.7314	70.981	4.7314	70.981	3.6506	2194.5	30.116	12.072	1	9.2004e-34	1.8401e-33	1.0825e-31	TRUE
chr8_66657643_66657662_-	PDE7A	4.7314	70.981	4.7314	70.981	3.6506	2194.5	30.116	12.072	1	9.2004e-34	1.8401e-33	1.0825e-31	TRUE
chr6_144808776_144808795_+	UTRN	3.7852	61.153	3.7852	61.153	3.6992	1645.5	22.608	12.065	1	1.0241e-33	2.0482e-33	1.2011e-31	TRUE
chr8_27295344_27295363_+	PTK2B	3.7852	61.153	3.7852	61.153	3.6992	1645.5	22.608	12.065	1	1.0241e-33	2.0482e-33	1.2011e-31	TRUE
chr17_41345541_41345560_-	NBR1	3.7852	61.153	3.7852	61.153	3.6992	1645.5	22.608	12.065	1	1.0241e-33	2.0482e-33	1.2011e-31	TRUE
chr13_28537470_28537489_-	CDX2	3.7852	61.153	3.7852	61.153	3.6992	1645.5	22.608	12.065	1	1.0241e-33	2.0482e-33	1.2011e-31	TRUE
chr3_138091858_138091877_-	MRAS	3.7852	61.153	3.7852	61.153	3.6992	1645.5	22.608	12.065	1	1.0241e-33	2.0482e-33	1.2011e-31	TRUE
chr8_75761410_75761429_-	PI15	33.12	267.54	33.12	267.54	2.9765	27477	377.65	12.063	1	8.6536e-34	1.7307e-33	1.0195e-31	TRUE
chr3_157820648_157820667_-	SHOX2	7.5703	97.19	7.5703	97.19	3.5182	4015.8	55.229	12.059	1	1.0264e-33	2.0528e-33	1.203e-31	TRUE
chr19_55365242_55365261_-	KIR3DL2	119.23	662.85	119.23	662.85	2.465	147760	2037.1	12.045	1	1.0393e-33	2.0786e-33	1.2174e-31	TRUE
chr10_135000042_135000061_+	KNDC1	35.959	282.83	35.959	282.83	2.941	30473	420.63	12.037	1	1.1803e-33	2.3607e-33	1.3808e-31	TRUE
chr16_31157197_31157216_+	PRSS36	47.314	342.89	47.314	342.89	2.8314	43683	603	12.037	1	1.1687e-33	2.3375e-33	1.3681e-31	TRUE
chr2_108624949_108624968_+	SLC5A7	22.711	205.3	22.711	205.3	3.1211	16669	230.5	12.027	1	1.3812e-33	2.7623e-33	1.6148e-31	TRUE
chr10_121286836_121286855_-	RGS10	20.818	193.29	20.818	193.29	3.1546	14873	205.73	12.024	1	1.4286e-33	2.8571e-33	1.6691e-31	TRUE
chr15_76994125_76994144_-	SCAPER	26.496	228.23	26.496	228.23	3.0595	20349	281.97	12.014	1	1.5928e-33	3.1856e-33	1.8598e-31	TRUE
chr17_26919516_26919535_+	SPAG5	17.033	168.17	17.033	168.17	3.2298	11421	158.34	12.011	1	1.7065e-33	3.4129e-33	1.9913e-31	TRUE
chr12_53849675_53849694_+	PCBP2	8.5166	104.83	8.5166	104.83	3.4752	4638.5	64.326	12.009	1	1.859e-33	3.718e-33	2.1679e-31	TRUE
chr2_77746148_77746167_+	LRRTM4	6.624	88.453	6.624	88.453	3.5525	3348	46.473	12.003	1	2.0417e-33	4.0835e-33	2.3795e-31	TRUE
chr20_39728839_39728858_+	TOP1	5.6777	79.717	5.6777	79.717	3.5954	2740.9	38.089	11.997	1	2.2498e-33	4.4996e-33	2.6204e-31	TRUE
chr1_47515104_47515123_-	CYP4X1	21.765	198.75	21.765	198.75	3.1333	15661	218.03	11.986	1	2.2631e-33	4.5261e-33	2.6342e-31	TRUE
chr7_12644211_12644230_+	SCIN	12.302	134.32	12.302	134.32	3.3467	7444	103.66	11.984	1	2.4212e-33	4.8425e-33	2.8165e-31	TRUE
chr12_51354762_51354781_+	HIGD1C	75.703	476.12	75.703	476.12	2.637	80167	1119	11.97	1	2.5789e-33	5.1578e-33	2.998e-31	TRUE
chr11_71529200_71529219_-	ZNF705E	25.55	221.68	25.55	221.68	3.0682	19233	268.87	11.961	1	3.0157e-33	6.0314e-33	3.5036e-31	TRUE
chr6_32085116_32085135_-	ATF6B	69.079	445.54	69.079	445.54	2.6717	70863	991.88	11.953	1	3.1582e-33	6.3165e-33	3.6646e-31	TRUE
chr4_15713461_15713480_+	BST1	69.079	445.54	69.079	445.54	2.6717	70863	991.88	11.953	1	3.1582e-33	6.3165e-33	3.6646e-31	TRUE
chr1_247654569_247654588_-	OR2W5	68.133	441.17	68.133	441.17	2.6772	69580	974.03	11.953	1	3.1828e-33	6.3657e-33	3.6908e-31	TRUE
chr1_40542554_40542573_-	PPT1	33.12	265.36	33.12	265.36	2.9647	26968	377.65	11.951	1	3.3671e-33	6.7341e-33	3.902e-31	TRUE
chr1_156206244_156206263_+	PMF1	26.496	227.14	26.496	227.14	3.0526	20129	281.97	11.949	1	3.4904e-33	6.9808e-33	4.0399e-31	TRUE
chr16_70517768_70517787_+	COG4	26.496	227.14	26.496	227.14	3.0526	20129	281.97	11.949	1	3.4904e-33	6.9808e-33	4.0399e-31	TRUE
chr17_78972201_78972220_-	CHMP6	20.818	192.19	20.818	192.19	3.1464	14685	205.73	11.948	1	3.5805e-33	7.161e-33	4.1389e-31	TRUE
chr19_48282055_48282074_-	SEPW1	20.818	192.19	20.818	192.19	3.1464	14685	205.73	11.948	1	3.5805e-33	7.161e-33	4.1389e-31	TRUE
chr3_51993607_51993626_+	PCBP4	30.281	248.98	30.281	248.98	2.9984	23915	335.82	11.934	1	4.1274e-33	8.2548e-33	4.7682e-31	TRUE
chr11_5809581_5809600_+	OR52N1	11.355	126.67	11.355	126.67	3.3692	6649.2	93.42	11.931	1	4.6316e-33	9.2632e-33	5.344e-31	TRUE
chr11_62543869_62543888_+	TAF6L	11.355	126.67	11.355	126.67	3.3692	6649.2	93.42	11.931	1	4.6316e-33	9.2632e-33	5.344e-31	TRUE
chr11_123814440_123814459_+	OR6T1	339.72	1415.3	339.72	1415.3	2.0554	578390	8142.7	11.919	1	4.7106e-33	9.4213e-33	5.4318e-31	TRUE
chr8_28385413_28385432_-	FZD3	42.583	315.59	42.583	315.59	2.8608	37267	525.09	11.914	1	5.1605e-33	1.0321e-32	5.9469e-31	TRUE
chr11_3723969_3723988_+	NUP98	1.8926	38.221	1.8926	38.221	3.7612	659.86	9.3267	11.895	1	8.5424e-33	1.7085e-32	9.7769e-31	TRUE
chr6_160328813_160328832_-	MAS1	1.8926	38.221	1.8926	38.221	3.7612	659.86	9.3267	11.895	1	8.5424e-33	1.7085e-32	9.7769e-31	TRUE
chr1_144921857_144921876_-	PDE4DIP	1.8926	38.221	1.8926	38.221	3.7612	659.86	9.3267	11.895	1	8.5424e-33	1.7085e-32	9.7769e-31	TRUE
chrX_153296222_153296241_-	MECP2	1.8926	38.221	1.8926	38.221	3.7612	659.86	9.3267	11.895	1	8.5424e-33	1.7085e-32	9.7769e-31	TRUE
chr20_30419908_30419927_+	MYLK2	1.8926	38.221	1.8926	38.221	3.7612	659.86	9.3267	11.895	1	8.5424e-33	1.7085e-32	9.7769e-31	TRUE
chr16_53860018_53860037_+	FTO	1.8926	38.221	1.8926	38.221	3.7612	659.86	9.3267	11.895	1	8.5424e-33	1.7085e-32	9.7769e-31	TRUE
chr10_74884929_74884948_+	NUDT13	26.496	226.05	26.496	226.05	3.0457	19910	281.97	11.884	1	7.6168e-33	1.5234e-32	8.7664e-31	TRUE
chr8_95905166_95905185_+	CCNE2	26.496	226.05	26.496	226.05	3.0457	19910	281.97	11.884	1	7.6168e-33	1.5234e-32	8.7664e-31	TRUE
chr2_162834236_162834255_-	SLC4A10	76.649	477.21	76.649	477.21	2.6226	80225	1137.5	11.877	1	7.8954e-33	1.5791e-32	9.0814e-31	TRUE
chr15_91459382_91459401_+	MAN2A2	56.777	385.48	56.777	385.48	2.7418	54023	766.28	11.874	1	8.205e-33	1.641e-32	9.4258e-31	TRUE
chr3_119378828_119378847_-	POPDC2	274.42	1204.5	274.42	1204.5	2.1299	432520	6136.1	11.873	1	8.1539e-33	1.6308e-32	9.373e-31	TRUE
chr11_118183410_118183429_+	CD3E	4.7314	69.889	4.7314	69.889	3.6286	2122.8	30.116	11.873	1	1.013e-32	2.026e-32	1.1551e-30	TRUE
chr22_37578421_37578440_-	C1QTNF6	4.7314	69.889	4.7314	69.889	3.6286	2122.8	30.116	11.873	1	1.013e-32	2.026e-32	1.1551e-30	TRUE
chr12_6970157_6970176_-	USP5	4.7314	69.889	4.7314	69.889	3.6286	2122.8	30.116	11.873	1	1.013e-32	2.026e-32	1.1551e-30	TRUE
chr18_34408689_34408708_+	TPGS2	8.5166	103.74	8.5166	103.74	3.4602	4533.9	64.326	11.873	1	9.5556e-33	1.9111e-32	1.093e-30	TRUE
chr1_36785995_36786014_+	SH3D21	9.4629	111.39	9.4629	111.39	3.4251	5194.1	73.736	11.869	1	9.8616e-33	1.9723e-32	1.1266e-30	TRUE
chr19_39361741_39361760_-	RINL	35.013	274.1	35.013	274.1	2.9334	28580	406.18	11.863	1	9.6194e-33	1.9239e-32	1.0996e-30	TRUE
chr3_38523759_38523778_-	ACVR2B	34.066	268.64	34.066	268.64	2.9429	27512	391.85	11.85	1	1.1262e-32	2.2523e-32	1.2818e-30	TRUE
chr5_139914999_139915018_-	ANKHD1	54.885	375.65	54.885	375.65	2.7527	51446	732.87	11.849	1	1.1139e-32	2.2279e-32	1.2686e-30	TRUE
chr1_46744666_46744685_+	LRRC41	54.885	375.65	54.885	375.65	2.7527	51446	732.87	11.849	1	1.1139e-32	2.2279e-32	1.2686e-30	TRUE
chrX_137793067_137793086_-	FGF13	39.744	299.21	39.744	299.21	2.8813	33662	479.64	11.848	1	1.1478e-32	2.2957e-32	1.3056e-30	TRUE
chr2_202211305_202211324_-	ALS2CR12	6.624	87.361	6.624	87.361	3.5348	3259.3	46.473	11.843	1	1.3972e-32	2.7943e-32	1.5873e-30	TRUE
chr10_125447499_125447518_+	GPR26	36.905	283.92	36.905	283.92	2.9101	30509	435.21	11.841	1	1.2478e-32	2.4957e-32	1.4185e-30	TRUE
chr2_25037265_25037284_+	CENPO	3.7852	60.061	3.7852	60.061	3.6736	1583.5	22.608	11.836	1	1.6238e-32	3.2476e-32	1.8391e-30	TRUE
chr12_49742847_49742866_+	DNAJC22	14.194	146.33	14.194	146.33	3.2775	8730	124.87	11.825	1	1.6159e-32	3.2318e-32	1.8313e-30	TRUE
chr13_95230985_95231004_-	TGDS	16.087	159.43	16.087	159.43	3.231	10274	146.97	11.824	1	1.612e-32	3.2239e-32	1.8279e-30	TRUE
chr1_2443085_2443104_+	PANK4	16.087	159.43	16.087	159.43	3.231	10274	146.97	11.824	1	1.612e-32	3.2239e-32	1.8279e-30	TRUE
chr4_4276381_4276400_-	LYAR	35.959	278.46	35.959	278.46	2.9187	29404	420.63	11.824	1	1.5247e-32	3.0494e-32	1.7311e-30	TRUE
chr12_56437223_56437242_+	RPS26	5.6777	78.625	5.6777	78.625	3.5758	2660.7	38.089	11.82	1	1.8776e-32	3.7551e-32	2.1226e-30	TRUE
chr12_3392215_3392234_-	TSPAN9	5.6777	78.625	5.6777	78.625	3.5758	2660.7	38.089	11.82	1	1.8776e-32	3.7551e-32	2.1226e-30	TRUE
chr11_36615274_36615293_-	RAG2	63.401	414.97	63.401	414.97	2.6913	61799	886	11.811	1	1.7393e-32	3.4786e-32	1.9687e-30	TRUE
chr11_103907648_103907667_-	DDI1	58.67	392.03	58.67	392.03	2.7196	55566	800.05	11.786	1	2.354e-32	4.7081e-32	2.6597e-30	TRUE
chr11_40136505_40136524_+	LRRC4C	38.798	292.66	38.798	292.66	2.8834	32223	464.71	11.776	1	2.683e-32	5.3661e-32	3.0277e-30	TRUE
chr19_758248_758267_-	MISP	67.186	431.35	67.186	431.35	2.6646	66306	956.26	11.776	1	2.6286e-32	5.2572e-32	2.9681e-30	TRUE
chr19_52538553_52538572_+	ZNF432	17.979	171.45	17.979	171.45	3.1836	11776	169.91	11.774	1	2.9123e-32	5.8247e-32	3.2804e-30	TRUE
chr13_32968928_32968947_+	BRCA2	17.979	171.45	17.979	171.45	3.1836	11776	169.91	11.774	1	2.9123e-32	5.8247e-32	3.2804e-30	TRUE
chr2_202141568_202141587_+	CASP8	10.409	117.94	10.409	117.94	3.3819	5781.2	83.44	11.772	1	3.1316e-32	6.2632e-32	3.5252e-30	TRUE
chr5_41929846_41929865_-	FBXO4	32.174	256.62	32.174	256.62	2.9572	25189	363.57	11.771	1	2.8751e-32	5.7503e-32	3.2425e-30	TRUE
chr1_200628209_200628228_+	DDX59	29.335	240.24	29.335	240.24	2.9914	22241	322.14	11.751	1	3.6826e-32	7.3652e-32	4.143e-30	TRUE
chr4_57267046_57267065_-	PPAT	60.562	399.68	60.562	399.68	2.7023	57500	834.17	11.741	1	3.9801e-32	7.9602e-32	4.4749e-30	TRUE
chr5_70220985_70221004_-	SMN1	14.194	145.24	14.194	145.24	3.2667	8586.3	124.87	11.727	1	5.1495e-32	1.0299e-31	5.7827e-30	TRUE
chr15_63084880_63084899_-	TLN2	47.314	335.25	47.314	335.25	2.799	41453	603	11.726	1	4.8438e-32	9.6877e-32	5.4428e-30	TRUE
chr2_190428667_190428686_+	SLC40A1	18.926	176.91	18.926	176.91	3.1584	12479	181.66	11.721	1	5.3978e-32	1.0796e-31	6.0579e-30	TRUE
chr12_7064819_7064838_+	PTPN6	20.818	188.92	20.818	188.92	3.1218	14129	205.73	11.72	1	5.4459e-32	1.0892e-31	6.1081e-30	TRUE
chr19_36145490_36145509_+	COX6B1	0.94629	24.024	0.94629	24.024	3.6845	266.3	3.8824	11.713	1	8.0332e-32	1.6066e-31	8.8914e-30	TRUE
chr13_22069309_22069328_-	MICU2	0.94629	24.024	0.94629	24.024	3.6845	266.3	3.8824	11.713	1	8.0332e-32	1.6066e-31	8.8914e-30	TRUE
chr17_80014546_80014565_+	GPS1	0.94629	24.024	0.94629	24.024	3.6845	266.3	3.8824	11.713	1	8.0332e-32	1.6066e-31	8.8914e-30	TRUE
chr1_226054284_226054303_-	TMEM63A	0.94629	24.024	0.94629	24.024	3.6845	266.3	3.8824	11.713	1	8.0332e-32	1.6066e-31	8.8914e-30	TRUE
chr8_418791_418810_-	FBXO25	0	24.024	0.94629	24.024	3.6845	288.59	3.8824	11.713	1	8.0332e-32	1.6066e-31	8.8914e-30	TRUE
chr7_128432129_128432148_-	CCDC136	0	24.024	0.94629	24.024	3.6845	288.59	3.8824	11.713	1	8.0332e-32	1.6066e-31	8.8914e-30	TRUE
chr2_180851488_180851507_+	CWC22	0	24.024	0.94629	24.024	3.6845	288.59	3.8824	11.713	1	8.0332e-32	1.6066e-31	8.8914e-30	TRUE
chr6_26020965_26020984_-	HIST1H3A	0	24.024	0.94629	24.024	3.6845	288.59	3.8824	11.713	1	8.0332e-32	1.6066e-31	8.8914e-30	TRUE
chr11_5364253_5364272_+	OR51B5	0	24.024	0.94629	24.024	3.6845	288.59	3.8824	11.713	1	8.0332e-32	1.6066e-31	8.8914e-30	TRUE
chr6_153296398_153296417_-	FBXO5	0	24.024	0.94629	24.024	3.6845	288.59	3.8824	11.713	1	8.0332e-32	1.6066e-31	8.8914e-30	TRUE
chr7_123332503_123332522_-	WASL	0	24.024	0.94629	24.024	3.6845	288.59	3.8824	11.713	1	8.0332e-32	1.6066e-31	8.8914e-30	TRUE
chr7_130058931_130058950_+	CEP41	0	24.024	0.94629	24.024	3.6845	288.59	3.8824	11.713	1	8.0332e-32	1.6066e-31	8.8914e-30	TRUE
chr4_154191647_154191666_-	TRIM2	84.22	504.51	84.22	504.51	2.5685	88323	1287.8	11.712	1	5.5793e-32	1.1159e-31	6.2539e-30	TRUE
chr12_54059153_54059172_-	ATP5G2	186.42	896.55	186.42	896.55	2.2597	252140	3677.4	11.71	1	5.6577e-32	1.1315e-31	6.338e-30	TRUE
chr10_133758916_133758935_-	PPP2R2D	58.67	389.85	58.67	389.85	2.7115	54840	800.05	11.709	1	5.8689e-32	1.1738e-31	6.5707e-30	TRUE
chr2_109392371_109392390_+	RANBP2	2.8389	49.141	2.8389	49.141	3.7072	1071.9	15.64	11.708	1	7.5897e-32	1.5179e-31	8.4613e-30	TRUE
chr6_cox_hap2_3275163_3275182_-	LSM2	2.8389	49.141	2.8389	49.141	3.7072	1071.9	15.64	11.708	1	7.5897e-32	1.5179e-31	8.4613e-30	TRUE
chr6_44081580_44081599_+	MRPL14	2.8389	49.141	2.8389	49.141	3.7072	1071.9	15.64	11.708	1	7.5897e-32	1.5179e-31	8.4613e-30	TRUE
chrX_48687909_48687928_-	ERAS	41.637	305.76	41.637	305.76	2.847	34882	509.83	11.698	1	6.7647e-32	1.3529e-31	7.569e-30	TRUE
chr11_7960155_7960174_-	OR10A3	25.55	217.31	25.55	217.31	3.0396	18386	268.87	11.695	1	7.2019e-32	1.4404e-31	8.0533e-30	TRUE
chr10_45919512_45919531_-	ALOX5	29.335	239.15	29.335	239.15	2.9849	22012	322.14	11.69	1	7.5522e-32	1.5104e-31	8.4348e-30	TRUE
chr9_100760939_100760958_+	ANP32B	176.96	861.6	176.96	861.6	2.2772	234370	3432.5	11.686	1	7.5433e-32	1.5087e-31	8.4299e-30	TRUE
chrX_77150807_77150826_-	MAGT1	19.872	182.37	19.872	182.37	3.1351	13202	193.61	11.678	1	8.9141e-32	1.7828e-31	9.8546e-30	TRUE
chr12_94543359_94543378_+	PLXNC1	38.798	290.48	38.798	290.48	2.8726	31671	464.71	11.675	1	8.8767e-32	1.7753e-31	9.8191e-30	TRUE
chr17_40817739_40817758_-	TUBG2	91.79	535.09	91.79	535.09	2.5304	98257	1442.5	11.672	1	8.949e-32	1.7898e-31	9.8873e-30	TRUE
chr19_48254793_48254812_-	GLTSCR2	12.302	131.04	12.302	131.04	3.3113	7049.6	103.66	11.663	1	1.1167e-31	2.2334e-31	1.2331e-29	TRUE
chr5_60448741_60448760_+	NDUFAF2	10.409	116.85	10.409	116.85	3.3686	5664.4	83.44	11.652	1	1.2829e-31	2.5659e-31	1.4124e-29	TRUE
chr19_32851473_32851492_+	ZNF507	10.409	116.85	10.409	116.85	3.3686	5664.4	83.44	11.652	1	1.2829e-31	2.5659e-31	1.4124e-29	TRUE
chr17_65733971_65733990_-	NOL11	10.409	116.85	10.409	116.85	3.3686	5664.4	83.44	11.652	1	1.2829e-31	2.5659e-31	1.4124e-29	TRUE
chr19_7585026_7585045_-	ZNF358	54.885	370.19	54.885	370.19	2.7316	49710	732.87	11.647	1	1.2113e-31	2.4226e-31	1.3367e-29	TRUE
chr10_55566511_55566530_-	PCDH15	35.013	269.73	35.013	269.73	2.9103	27546	406.18	11.646	1	1.2516e-31	2.5032e-31	1.3803e-29	TRUE
chr19_39408758_39408777_-	SARS2	5.6777	77.533	5.6777	77.533	3.5559	2581.6	38.089	11.643	1	1.519e-31	3.0379e-31	1.6682e-29	TRUE
chr6_21595034_21595053_+	SOX4	44.476	318.87	44.476	318.87	2.8143	37646	555.94	11.637	1	1.3692e-31	2.7384e-31	1.5065e-29	TRUE
chr2_64112853_64112872_+	UGP2	15.141	150.7	15.141	150.7	3.2324	9188	135.81	11.632	1	1.5687e-31	3.1374e-31	1.7218e-29	TRUE
chr19_10225138_10225157_+	P2RY11	59.616	392.03	59.616	392.03	2.6969	55251	817.07	11.629	1	1.4891e-31	2.9782e-31	1.6374e-29	TRUE
chr7_141635735_141635754_-	CLEC5A	110.72	610.44	110.72	610.44	2.4524	124860	1847.2	11.627	1	1.5096e-31	3.0192e-31	1.659e-29	TRUE
chrX_134993433_134993452_-	SAGE1	28.389	232.6	28.389	232.6	2.9907	20851	308.61	11.625	1	1.6329e-31	3.2657e-31	1.7912e-29	TRUE
chr4_69096952_69096971_-	TMPRSS11B	45.422	323.24	45.422	323.24	2.8042	38591	571.53	11.621	1	1.6621e-31	3.3241e-31	1.8222e-29	TRUE
chr16_21636257_21636276_-	METTL9	7.5703	93.913	7.5703	93.913	3.4692	3727.6	55.229	11.618	1	1.9668e-31	3.9335e-31	2.1524e-29	TRUE
chr11_49229927_49229946_-	FOLH1	294.3	1247.1	294.3	1247.1	2.0795	453900	6731.8	11.613	1	1.7778e-31	3.5556e-31	1.9479e-29	TRUE
chr1_24130954_24130973_-	HMGCL	122.07	654.12	122.07	654.12	2.4123	141540	2101.4	11.606	1	1.9181e-31	3.8361e-31	2.1003e-29	TRUE
chr10_51040886_51040905_-	PARG	120.18	646.47	120.18	646.47	2.4177	138490	2058.5	11.6	1	2.0678e-31	4.1355e-31	2.2616e-29	TRUE
chr10_114207140_114207159_+	VTI1A	58.67	386.57	58.67	386.57	2.6994	53761	800.05	11.593	1	2.2848e-31	4.5697e-31	2.4975e-29	TRUE
chr19_49513774_49513793_+	RUVBL2	11.355	123.4	11.355	123.4	3.3317	6276.8	93.42	11.592	1	2.5669e-31	5.1338e-31	2.8009e-29	TRUE
chr17_73945311_73945330_-	ACOX1	11.355	123.4	11.355	123.4	3.3317	6276.8	93.42	11.592	1	2.5669e-31	5.1338e-31	2.8009e-29	TRUE
chr1_151694075_151694094_+	RIIAD1	80.434	483.76	80.434	483.76	2.5736	81337	1212	11.585	1	2.4764e-31	4.9527e-31	2.7053e-29	TRUE
chr11_86518904_86518923_+	PRSS23	17.033	162.71	17.033	162.71	3.1824	10611	158.34	11.577	1	2.9539e-31	5.9078e-31	3.2212e-29	TRUE
chr1_120056480_120056499_-	HSD3B1	49.207	340.71	49.207	340.71	2.7668	42487	634.89	11.569	1	3.0379e-31	6.0758e-31	3.3109e-29	TRUE
chr18_8635566_8635585_+	RAB12	20.818	186.73	20.818	186.73	3.1051	13764	205.73	11.568	1	3.2483e-31	6.4966e-31	3.5381e-29	TRUE
chr17_4794367_4794386_+	MINK1	114.5	622.45	114.5	622.45	2.4324	129010	1931	11.559	1	3.3349e-31	6.6698e-31	3.6303e-29	TRUE
chr5_16179497_16179516_-	2025-03-11	100.31	565.66	100.31	565.66	2.4838	108280	1621.6	11.556	1	3.4525e-31	6.905e-31	3.7561e-29	TRUE
chr17_26901835_26901854_-	ALDOC	57.724	381.11	57.724	381.11	2.702	52291	783.12	11.556	1	3.5057e-31	7.0113e-31	3.8094e-29	TRUE
chr12_101504281_101504300_+	ANO4	64.348	411.69	64.348	411.69	2.6589	60324	903.44	11.556	1	3.4969e-31	6.9939e-31	3.8022e-29	TRUE
chr1_35579552_35579571_+	ZMYM1	12.302	129.95	12.302	129.95	3.2993	6920.6	103.66	11.555	1	3.9143e-31	7.8286e-31	4.246e-29	TRUE
chr1_154139881_154139900_+	TPM3	51.1	349.45	51.1	349.45	2.7498	44505	667.17	11.551	1	3.7576e-31	7.5152e-31	4.0808e-29	TRUE
chr12_124421684_124421703_-	CCDC92	37.852	282.83	37.852	282.83	2.869	30008	449.9	11.55	1	3.8424e-31	7.6848e-31	4.1705e-29	TRUE
chr19_49936124_49936143_+	SLC17A7	35.013	267.54	35.013	267.54	2.8986	27035	406.18	11.538	1	4.4364e-31	8.8727e-31	4.8067e-29	TRUE
chr6_10749492_10749511_-	TMEM14B	35.013	267.54	35.013	267.54	2.8986	27035	406.18	11.538	1	4.4364e-31	8.8727e-31	4.8067e-29	TRUE
chr14_75643132_75643151_+	TMED10	1.8926	37.129	1.8926	37.129	3.7204	620.79	9.3267	11.538	1	5.8095e-31	1.1619e-30	6.2614e-29	TRUE
chr3_167033607_167033626_-	ZBBX	1.8926	37.129	1.8926	37.129	3.7204	620.79	9.3267	11.538	1	5.8095e-31	1.1619e-30	6.2614e-29	TRUE
chr17_46928492_46928511_+	CALCOCO2	1.8926	37.129	1.8926	37.129	3.7204	620.79	9.3267	11.538	1	5.8095e-31	1.1619e-30	6.2614e-29	TRUE
chr12_101769439_101769458_-	UTP20	1.8926	37.129	1.8926	37.129	3.7204	620.79	9.3267	11.538	1	5.8095e-31	1.1619e-30	6.2614e-29	TRUE
chr7_99453234_99453253_-	CYP3A43	14.194	143.05	14.194	143.05	3.245	8302.4	124.87	11.532	1	5.0828e-31	1.0166e-30	5.5006e-29	TRUE
chr1_113126721_113126740_+	ST7L	14.194	143.05	14.194	143.05	3.245	8302.4	124.87	11.532	1	5.0828e-31	1.0166e-30	5.5006e-29	TRUE
chr1_114682402_114682421_-	SYT6	6.624	85.177	6.624	85.177	3.4987	3085.3	46.473	11.523	1	6.0608e-31	1.2122e-30	6.5208e-29	TRUE
chr6_36339233_36339252_+	ETV7	6.624	85.177	6.624	85.177	3.4987	3085.3	46.473	11.523	1	6.0608e-31	1.2122e-30	6.5208e-29	TRUE
chr19_55967156_55967175_-	ISOC2	30.281	241.34	30.281	241.34	2.9536	22272	335.82	11.517	1	5.6901e-31	1.138e-30	6.147e-29	TRUE
chr10_55569011_55569030_-	PCDH15	58.67	384.39	58.67	384.39	2.6912	53047	800.05	11.516	1	5.6127e-31	1.1225e-30	6.067e-29	TRUE
chr13_28196108_28196127_+	POLR1D	116.39	627.91	116.39	627.91	2.4215	130820	1973.3	11.515	1	5.5665e-31	1.1133e-30	6.0205e-29	TRUE
chr21_44448959_44448978_-	PKNOX1	629.28	2192.8	629.28	2192.8	1.7993	1222200	18457	11.509	1	5.9759e-31	1.1952e-30	6.437e-29	TRUE
chr1_150960564_150960583_+	ANXA9	51.1	348.35	51.1	348.35	2.7453	44180	667.17	11.508	1	6.14e-31	1.228e-30	6.6022e-29	TRUE
chr8_144358405_144358424_-	GLI4	89.897	520.89	89.897	520.89	2.5214	92878	1403.4	11.505	1	6.2895e-31	1.2579e-30	6.759e-29	TRUE
chr10_104679796_104679815_-	CNNM2	125.86	663.95	125.86	663.95	2.39	144770	2187.8	11.504	1	6.3217e-31	1.2643e-30	6.7897e-29	TRUE
chr5_93120119_93120138_-	FAM172A	44.476	315.59	44.476	315.59	2.7995	36752	555.94	11.499	1	6.9128e-31	1.3826e-30	7.4202e-29	TRUE
chr10_8115782_8115801_+	GATA3	18.926	173.63	18.926	173.63	3.1316	11967	181.66	11.478	1	9.2395e-31	1.8479e-30	9.9062e-29	TRUE
chr8_75756227_75756246_+	PI15	59.616	387.67	59.616	387.67	2.6808	53808	817.07	11.477	1	8.8169e-31	1.7634e-30	9.4585e-29	TRUE
chr11_69486523_69486542_-	ORAOV1	4.7314	67.705	4.7314	67.705	3.5834	1982.8	30.116	11.475	1	1.0913e-30	2.1826e-30	1.1653e-28	TRUE
chr11_40137331_40137350_+	LRRC4C	4.7314	67.705	4.7314	67.705	3.5834	1982.8	30.116	11.475	1	1.0913e-30	2.1826e-30	1.1653e-28	TRUE
chr1_44437319_44437338_-	DPH2	7.5703	92.821	7.5703	92.821	3.4525	3633.9	55.229	11.471	1	1.0863e-30	2.1726e-30	1.1613e-28	TRUE
chr2_99870694_99870713_+	LYG2	31.227	245.7	31.227	245.7	2.9364	23000	349.63	11.47	1	9.7604e-31	1.9521e-30	1.0453e-28	TRUE
chr3_148459141_148459160_-	AGTR1	238.46	1057.1	238.46	1057.1	2.1436	335060	5094.4	11.469	1	9.4323e-31	1.8865e-30	1.0107e-28	TRUE
chr2_219884292_219884311_+	CCDC108	5.6777	76.441	5.6777	76.441	3.5357	2503.7	38.089	11.466	1	1.1912e-30	2.3825e-30	1.2705e-28	TRUE
chr1_28864363_28864382_+	RCC1	5.6777	76.441	5.6777	76.441	3.5357	2503.7	38.089	11.466	1	1.1912e-30	2.3825e-30	1.2705e-28	TRUE
chr19_8008529_8008548_-	TIMM44	34.066	260.99	34.066	260.99	2.9014	25748	391.85	11.464	1	1.0488e-30	2.0977e-30	1.1226e-28	TRUE
chr1_1509915_1509934_-	SSU72	109.77	599.52	109.77	599.52	2.4386	119930	1826.4	11.46	1	1.0568e-30	2.1136e-30	1.1304e-28	TRUE
chr5_147774399_147774418_+	FBXO38	22.711	196.56	22.711	196.56	3.0587	15112	230.5	11.451	1	1.244e-30	2.488e-30	1.3246e-28	TRUE
chr20_61444023_61444042_-	OGFR	102.2	568.94	102.2	568.94	2.4654	108920	1662.1	11.449	1	1.2021e-30	2.4041e-30	1.2814e-28	TRUE
chrX_70384101_70384120_-	NLGN3	147.62	742.57	147.62	742.57	2.3228	176980	2701.1	11.448	1	1.2121e-30	2.4241e-30	1.2913e-28	TRUE
chr12_132490781_132490800_+	EP400	28.389	229.32	28.389	229.32	2.9703	20187	308.61	11.438	1	1.4249e-30	2.8498e-30	1.5163e-28	TRUE
chr9_133333851_133333870_-	ASS1	13.248	135.41	13.248	135.41	3.2591	7461.8	114.15	11.434	1	1.58e-30	3.16e-30	1.6794e-28	TRUE
chr7_75932258_75932277_+	HSPB1	69.079	429.16	69.079	429.16	2.6178	64830	991.88	11.433	1	1.4447e-30	2.8895e-30	1.5365e-28	TRUE
chr19_53793230_53793249_-	BIRC8	2.8389	48.049	2.8389	48.049	3.6755	1022	15.64	11.432	1	1.8964e-30	3.7929e-30	2.0111e-28	TRUE
chr7_49815287_49815306_-	VWC2	26.496	218.4	26.496	218.4	2.9963	18414	281.97	11.429	1	1.5958e-30	3.1915e-30	1.6942e-28	TRUE
chr9_107550196_107550215_+	ABCA1	26.496	218.4	26.496	218.4	2.9963	18414	281.97	11.429	1	1.5958e-30	3.1915e-30	1.6942e-28	TRUE
chr11_828872_828891_+	CRACR2B	38.798	285.02	38.798	285.02	2.8453	30312	464.71	11.422	1	1.6903e-30	3.3805e-30	1.7935e-28	TRUE
chr7_107221288_107221307_-	BCAP29	10.409	114.66	10.409	114.66	3.3416	5434.3	83.44	11.413	1	2.0634e-30	4.1269e-30	2.1844e-28	TRUE
chr18_12724575_12724594_+	PSMG2	84.22	493.59	84.22	493.59	2.537	83793	1287.8	11.408	1	1.9302e-30	3.8603e-30	2.0457e-28	TRUE
chr18_21649142_21649161_-	TTC39C	107.88	589.69	107.88	589.69	2.4397	116070	1785	11.404	1	2.0044e-30	4.0088e-30	2.1232e-28	TRUE
chr16_66812807_66812826_-	CCDC79	235.63	1042.9	235.63	1042.9	2.1413	325830	5014.2	11.4	1	2.0905e-30	4.181e-30	2.2118e-28	TRUE
chr12_58016673_58016692_-	SLC26A10	499.64	1828	499.64	1828	1.8692	882320	13586	11.397	1	2.166e-30	4.332e-30	2.2904e-28	TRUE
chr1_41236480_41236499_-	NFYC	100.31	559.11	100.31	559.11	2.467	105250	1621.6	11.394	1	2.265e-30	4.53e-30	2.3937e-28	TRUE
chr2_53992584_53992603_-	ASB3	149.51	745.85	149.51	745.85	2.3109	177810	2746.9	11.378	1	2.6973e-30	5.3946e-30	2.849e-28	TRUE
chr2_223795353_223795372_+	ACSL3	3.7852	57.877	3.7852	57.877	3.6211	1463	22.608	11.376	1	3.4889e-30	6.9779e-30	3.6788e-28	TRUE
chr11_64900448_64900467_+	SYVN1	3.7852	57.877	3.7852	57.877	3.6211	1463	22.608	11.376	1	3.4889e-30	6.9779e-30	3.6788e-28	TRUE
chr5_68467142_68467161_-	CCNB1	28.389	228.23	28.389	228.23	2.9635	19969	308.61	11.376	1	2.9112e-30	5.8224e-30	3.0731e-28	TRUE
chr19_42799100_42799119_-	CIC	11.355	121.21	11.355	121.21	3.3062	6034.4	93.42	11.366	1	3.5022e-30	7.0044e-30	3.6907e-28	TRUE
chr13_41767221_41767240_+	KBTBD7	9.4629	107.02	9.4629	107.02	3.3679	4758.5	73.736	11.361	1	3.7905e-30	7.581e-30	3.99e-28	TRUE
chr3_100585755_100585774_-	ABI3BP	9.4629	107.02	9.4629	107.02	3.3679	4758.5	73.736	11.361	1	3.7905e-30	7.581e-30	3.99e-28	TRUE
chr11_67223571_67223590_+	CABP4	65.294	409.51	65.294	409.51	2.6305	59241	920.96	11.342	1	4.109e-30	8.218e-30	4.3228e-28	TRUE
chr9_128305376_128305395_-	MAPKAP1	30.281	238.06	30.281	238.06	2.934	21586	335.82	11.338	1	4.4571e-30	8.9142e-30	4.6837e-28	TRUE
chr3_122459528_122459547_-	HSPBAP1	306.6	1262.4	306.6	1262.4	2.0382	456750	7107.3	11.337	1	4.2963e-30	8.5925e-30	4.5172e-28	TRUE
chr11_7689716_7689735_-	CYB5R2	80.434	475.03	80.434	475.03	2.5473	77852	1212	11.334	1	4.488e-30	8.9761e-30	4.7135e-28	TRUE
chr2_54365815_54365834_+	ACYP2	95.575	537.27	95.575	537.27	2.4786	97548	1521.5	11.324	1	5.0331e-30	1.0066e-29	5.2828e-28	TRUE
chr4_46252502_46252521_+	GABRA2	108.82	589.69	108.82	589.69	2.4272	115620	1805.7	11.316	1	5.4756e-30	1.0951e-29	5.7441e-28	TRUE
chr11_82905740_82905759_-	ANKRD42	18.926	171.45	18.926	171.45	3.1134	11631	181.66	11.316	1	5.94e-30	1.188e-29	6.2171e-28	TRUE
chr6_151766519_151766538_-	RMND1	18.926	171.45	18.926	171.45	3.1134	11631	181.66	11.316	1	5.94e-30	1.188e-29	6.2171e-28	TRUE
chr14_21873887_21873906_-	CHD8	189.26	882.35	189.26	882.35	2.215	240190	3751.7	11.316	1	5.4998e-30	1.1e-29	5.7662e-28	TRUE
chr14_103395997_103396016_-	AMN	176.01	836.49	176.01	836.49	2.2422	218110	3408.3	11.313	1	5.6462e-30	1.1292e-29	5.9163e-28	TRUE
chr2_215617161_215617180_+	BARD1	22.711	194.38	22.711	194.38	3.0427	14735	230.5	11.307	1	6.4738e-30	1.2948e-29	6.7721e-28	TRUE
chr16_2284891_2284910_+	E4F1	27.442	221.68	27.442	221.68	2.9689	18864	295.21	11.305	1	6.5724e-30	1.3145e-29	6.8713e-28	TRUE
chr21_34918595_34918614_-	SON	23.657	199.84	23.657	199.84	3.026	15520	243.13	11.299	1	7.0837e-30	1.4167e-29	7.3975e-28	TRUE
chr19_11917690_11917709_-	ZNF491	34.066	257.72	34.066	257.72	2.8832	25010	391.85	11.298	1	6.9973e-30	1.3995e-29	7.3113e-28	TRUE
chr1_247719736_247719755_+	GCSAML	16.087	152.88	16.087	152.88	3.1709	9356.5	146.97	11.284	1	8.6957e-30	1.7391e-29	9.0707e-28	TRUE
chr1_59148030_59148049_-	MYSM1	43.529	305.76	43.529	305.76	2.7843	34384	540.46	11.28	1	8.4986e-30	1.6997e-29	8.8701e-28	TRUE
chr7_34867052_34867071_-	NPSR1	4.7314	66.613	4.7314	66.613	3.5603	1914.7	30.116	11.276	1	1.0679e-29	2.1358e-29	1.112e-27	TRUE
chr8_29205816_29205835_+	DUSP4	48.261	328.7	48.261	328.7	2.7426	39322	618.9	11.273	1	9.197e-30	1.8394e-29	9.5881e-28	TRUE
chr3_150127522_150127541_+	TSC22D2	17.979	164.89	17.979	164.89	3.1278	10792	169.91	11.271	1	9.9605e-30	1.9921e-29	1.0378e-27	TRUE
chr2_39278286_39278305_-	SOS1	20.818	182.37	20.818	182.37	3.0711	13049	205.73	11.263	1	1.0785e-29	2.1571e-29	1.1225e-27	TRUE
chr21_16340374_16340393_-	NRIP1	35.959	266.45	35.959	266.45	2.8553	26564	420.63	11.238	1	1.3743e-29	2.7486e-29	1.4295e-27	TRUE
chr15_43661996_43662015_+	ZSCAN29	12.302	126.67	12.302	126.67	3.2628	6540.5	103.66	11.234	1	1.5741e-29	3.1482e-29	1.6337e-27	TRUE
chr6_qbl_hap6_1204013_1204032_+	HLA-A	26.496	215.13	26.496	215.13	2.9746	17791	281.97	11.234	1	1.4805e-29	2.961e-29	1.5383e-27	TRUE
chr8_70970973_70970992_+	PRDM14	26.496	215.13	26.496	215.13	2.9746	17791	281.97	11.234	1	1.4805e-29	2.961e-29	1.5383e-27	TRUE
chr3_88104935_88104954_+	CGGBP1	133.43	679.23	133.43	679.23	2.3392	148950	2363.3	11.227	1	1.5003e-29	3.0006e-29	1.558e-27	TRUE
chr8_145583572_145583591_-	SLC52A2	24.603	204.21	24.603	204.21	3.0027	16129	255.92	11.227	1	1.6014e-29	3.2028e-29	1.6611e-27	TRUE
chr10_103987487_103987506_-	ELOVL3	46.368	317.78	46.368	317.78	2.7506	36831	587.21	11.2	1	2.0922e-29	4.1843e-29	2.1689e-27	TRUE
chr2_135878412_135878431_-	RAB3GAP1	42.583	299.21	42.583	299.21	2.7841	32929	525.09	11.199	1	2.1228e-29	4.2456e-29	2.1994e-27	TRUE
chr16_30128054_30128073_-	MAPK3	32.174	245.7	32.174	245.7	2.8947	22798	363.57	11.199	1	2.1706e-29	4.3413e-29	2.2477e-27	TRUE
chr14_20216129_20216148_+	OR4Q3	17.979	163.8	17.979	163.8	3.1182	10632	169.91	11.187	1	2.5706e-29	5.1411e-29	2.6589e-27	TRUE
chr10_125528211_125528230_-	CPXM2	83.273	481.58	83.273	481.58	2.5176	79324	1268.7	11.182	1	2.5117e-29	5.0233e-29	2.5994e-27	TRUE
chr1_3379864_3379883_+	ARHGEF16	1.8926	36.037	1.8926	36.037	3.6785	582.91	9.3267	11.18	1	3.48e-29	6.9599e-29	3.5875e-27	TRUE
chr1_26669615_26669634_-	AIM1L	7.5703	90.637	7.5703	90.637	3.4185	3450.1	55.229	11.177	1	3.1074e-29	6.2148e-29	3.2088e-27	TRUE
chr16_1836929_1836948_-	NUBP2	7.5703	90.637	7.5703	90.637	3.4185	3450.1	55.229	11.177	1	3.1074e-29	6.2148e-29	3.2088e-27	TRUE
chr10_52834297_52834316_+	PRKG1	84.22	484.86	84.22	484.86	2.5113	80255	1287.8	11.164	1	3.0765e-29	6.1531e-29	3.1805e-27	TRUE
chr17_38325842_38325861_+	CASC3	22.711	192.19	22.711	192.19	3.0264	14362	230.5	11.163	1	3.3005e-29	6.601e-29	3.4063e-27	TRUE
chr2_190531280_190531299_-	ASNSD1	23.657	197.66	23.657	197.66	3.0102	15138	243.13	11.159	1	3.4568e-29	6.9136e-29	3.5656e-27	TRUE
chr5_118809665_118809684_+	HSD17B4	0.94629	22.932	0.94629	22.932	3.6202	241.69	3.8824	11.158	1	4.7649e-29	9.5299e-29	4.8446e-27	TRUE
chr10_70666742_70666761_+	DDX50	0.94629	22.932	0.94629	22.932	3.6202	241.69	3.8824	11.158	1	4.7649e-29	9.5299e-29	4.8446e-27	TRUE
chr19_56953186_56953205_-	ZNF667	0.94629	22.932	0.94629	22.932	3.6202	241.69	3.8824	11.158	1	4.7649e-29	9.5299e-29	4.8446e-27	TRUE
chr1_229771865_229771884_-	URB2	0.94629	22.932	0.94629	22.932	3.6202	241.69	3.8824	11.158	1	4.7649e-29	9.5299e-29	4.8446e-27	TRUE
chr3_108723993_108724012_-	MORC1	0.94629	22.932	0.94629	22.932	3.6202	241.69	3.8824	11.158	1	4.7649e-29	9.5299e-29	4.8446e-27	TRUE
chr12_49062956_49062975_-	KANSL2	0.94629	22.932	0.94629	22.932	3.6202	241.69	3.8824	11.158	1	4.7649e-29	9.5299e-29	4.8446e-27	TRUE
chr12_12982454_12982473_+	DDX47	0.94629	22.932	0.94629	22.932	3.6202	241.69	3.8824	11.158	1	4.7649e-29	9.5299e-29	4.8446e-27	TRUE
chr2_170393799_170393818_-	FASTKD1	0.94629	22.932	0.94629	22.932	3.6202	241.69	3.8824	11.158	1	4.7649e-29	9.5299e-29	4.8446e-27	TRUE
chr14_104053624_104053643_+	APOPT1	0.94629	22.932	0.94629	22.932	3.6202	241.69	3.8824	11.158	1	4.7649e-29	9.5299e-29	4.8446e-27	TRUE
chr15_82444301_82444320_-	EFTUD1	0	22.932	0.94629	22.932	3.6202	262.95	3.8824	11.158	1	4.7649e-29	9.5299e-29	4.8446e-27	TRUE
chr12_91357920_91357939_+	EPYC	0	22.932	0.94629	22.932	3.6202	262.95	3.8824	11.158	1	4.7649e-29	9.5299e-29	4.8446e-27	TRUE
chr2_139326517_139326536_+	SPOPL	0	22.932	0.94629	22.932	3.6202	262.95	3.8824	11.158	1	4.7649e-29	9.5299e-29	4.8446e-27	TRUE
chr11_62556518_62556537_-	TMEM179B	0	22.932	0.94629	22.932	3.6202	262.95	3.8824	11.158	1	4.7649e-29	9.5299e-29	4.8446e-27	TRUE
chr11_1092109_1092128_+	MUC2	0	22.932	0.94629	22.932	3.6202	262.95	3.8824	11.158	1	4.7649e-29	9.5299e-29	4.8446e-27	TRUE
chr15_34455762_34455781_-	KATNBL1	0	22.932	0.94629	22.932	3.6202	262.95	3.8824	11.158	1	4.7649e-29	9.5299e-29	4.8446e-27	TRUE
chr7_6502625_6502644_-	KDELR2	0	22.932	0.94629	22.932	3.6202	262.95	3.8824	11.158	1	4.7649e-29	9.5299e-29	4.8446e-27	TRUE
chr6_42713136_42713155_-	TBCC	0	22.932	0.94629	22.932	3.6202	262.95	3.8824	11.158	1	4.7649e-29	9.5299e-29	4.8446e-27	TRUE
chr12_21008064_21008083_-	SLCO1B3	0	22.932	0.94629	22.932	3.6202	262.95	3.8824	11.158	1	4.7649e-29	9.5299e-29	4.8446e-27	TRUE
chr19_38023286_38023305_+	ZNF793	0	22.932	0.94629	22.932	3.6202	262.95	3.8824	11.158	1	4.7649e-29	9.5299e-29	4.8446e-27	TRUE
chr1_186320566_186320585_-	TPR	0	22.932	0.94629	22.932	3.6202	262.95	3.8824	11.158	1	4.7649e-29	9.5299e-29	4.8446e-27	TRUE
chr8_82586122_82586141_-	IMPA1	0	22.932	0.94629	22.932	3.6202	262.95	3.8824	11.158	1	4.7649e-29	9.5299e-29	4.8446e-27	TRUE
chr11_55735744_55735763_+	OR10AG1	0	22.932	0.94629	22.932	3.6202	262.95	3.8824	11.158	1	4.7649e-29	9.5299e-29	4.8446e-27	TRUE
chr2_55489453_55489472_-	MTIF2	0	22.932	0.94629	22.932	3.6202	262.95	3.8824	11.158	1	4.7649e-29	9.5299e-29	4.8446e-27	TRUE
chr1_178821886_178821905_-	ANGPTL1	3.7852	56.785	3.7852	56.785	3.5941	1404.5	22.608	11.147	1	4.7278e-29	9.4556e-29	4.8446e-27	TRUE
chr12_30783863_30783882_-	IPO8	67.186	411.69	67.186	411.69	2.5975	59342	956.26	11.141	1	4.0423e-29	8.0845e-29	4.1648e-27	TRUE
chr1_11141272_11141291_+	EXOSC10	13.248	132.13	13.248	132.13	3.224	7066.9	114.15	11.128	1	5.1589e-29	1.0318e-28	5.2394e-27	TRUE
chr6_ssto_hap7_2999878_2999897_+	ABHD16A	12.302	125.58	12.302	125.58	3.2504	6416.2	103.66	11.126	1	5.2711e-29	1.0542e-28	5.3504e-27	TRUE
chr10_81204952_81204971_-	ZCCHC24	52.046	342.89	52.046	342.89	2.6967	42296	683.45	11.125	1	4.8377e-29	9.6753e-29	4.9158e-27	TRUE
chr5_85913892_85913911_-	COX7C	5.6777	74.257	5.6777	74.257	3.4944	2351.6	38.089	11.112	1	6.6742e-29	1.3348e-28	6.7672e-27	TRUE
chr11_48285459_48285478_+	OR4X1	172.22	811.37	172.22	811.37	2.2295	204250	3311.7	11.106	1	5.844e-29	1.1688e-28	5.9286e-27	TRUE
chr2_73429962_73429981_+	NOTO	101.25	550.38	101.25	550.38	2.4309	100860	1641.8	11.084	1	7.5252e-29	1.505e-28	7.6258e-27	TRUE
chr6_dbb_hap3_383360_383379_-	OR2J3	40.69	287.2	40.69	287.2	2.7893	30384	494.68	11.083	1	7.8127e-29	1.5625e-28	7.9128e-27	TRUE
chr11_9321122_9321141_+	TMEM41B	4.7314	65.521	4.7314	65.521	3.5368	1847.7	30.116	11.077	1	1.0047e-28	2.0093e-28	1.0159e-26	TRUE
chr5_5463924_5463943_+	ICE1	4.7314	65.521	4.7314	65.521	3.5368	1847.7	30.116	11.077	1	1.0047e-28	2.0093e-28	1.0159e-26	TRUE
chr16_81077397_81077416_-	ATMIN	38.798	277.37	38.798	277.37	2.8063	28459	464.71	11.067	1	9.3989e-29	1.8798e-28	9.5142e-27	TRUE
chr8_71646291_71646310_-	XKR9	8.5166	97.19	8.5166	97.19	3.3671	3931.4	64.326	11.056	1	1.1975e-28	2.395e-28	1.2082e-26	TRUE
chr1_53925641_53925660_+	DMRTB1	8.5166	97.19	8.5166	97.19	3.3671	3931.4	64.326	11.056	1	1.1975e-28	2.395e-28	1.2082e-26	TRUE
chr7_1513847_1513866_-	INTS1	8.5166	97.19	8.5166	97.19	3.3671	3931.4	64.326	11.056	1	1.1975e-28	2.395e-28	1.2082e-26	TRUE
chr19_3938681_3938700_-	NMRK2	252.66	1072.4	252.66	1072.4	2.0812	335960	5499.8	11.053	1	1.0602e-28	2.1205e-28	1.0715e-26	TRUE
chr5_167887699_167887718_-	WWC1	6.624	81.901	6.624	81.901	3.4428	2833.3	46.473	11.042	1	1.4305e-28	2.861e-28	1.4402e-26	TRUE
chr7_99036741_99036760_+	CPSF4	6.624	81.901	6.624	81.901	3.4428	2833.3	46.473	11.042	1	1.4305e-28	2.861e-28	1.4402e-26	TRUE
chr22_40662302_40662321_+	TNRC6B	6.624	81.901	6.624	81.901	3.4428	2833.3	46.473	11.042	1	1.4305e-28	2.861e-28	1.4402e-26	TRUE
chr3_138668365_138668384_+	FOXL2NB	105.98	566.76	105.98	566.76	2.4079	106160	1743.8	11.034	1	1.3135e-28	2.6269e-28	1.3245e-26	TRUE
chr22_43735130_43735149_-	SCUBE1	7.5703	89.545	7.5703	89.545	3.4012	3360	55.229	11.031	1	1.6094e-28	3.2188e-28	1.6176e-26	TRUE
chr5_176941772_176941791_+	DDX41	7.5703	89.545	7.5703	89.545	3.4012	3360	55.229	11.031	1	1.6094e-28	3.2188e-28	1.6176e-26	TRUE
chrX_131520750_131520769_+	MBNL3	21.765	184.55	21.765	184.55	3.0269	13250	218.03	11.025	1	1.5646e-28	3.1293e-28	1.5744e-26	TRUE
chr6_132039819_132039838_+	ENPP3	12.302	124.49	12.302	124.49	3.2379	6293.1	103.66	11.019	1	1.7451e-28	3.4902e-28	1.7531e-26	TRUE
chr3_151599316_151599335_+	SUCNR1	16.087	149.61	16.087	149.61	3.1398	8913.7	146.97	11.014	1	1.8116e-28	3.6232e-28	1.8189e-26	TRUE
chr12_76741958_76741977_+	BBS10	76.649	447.73	76.649	447.73	2.5308	68849	1137.5	11.003	1	1.877e-28	3.754e-28	1.8835e-26	TRUE
chr2_234676913_234676932_+	UGT1A3	54.885	352.72	54.885	352.72	2.6621	44353	732.87	11.002	1	1.9137e-28	3.8274e-28	1.9193e-26	TRUE
chr5_79285030_79285049_-	MTX3	9.4629	103.74	9.4629	103.74	3.3235	4444.2	73.736	10.979	1	2.7801e-28	5.5602e-28	2.7852e-26	TRUE
chr16_31539942_31539961_-	AHSP	57.724	364.73	57.724	364.73	2.6388	47128	783.12	10.971	1	2.6932e-28	5.3864e-28	2.6996e-26	TRUE
chr10_129903749_129903768_-	MKI67	32.174	241.34	32.174	241.34	2.8689	21874	363.57	10.97	1	2.8065e-28	5.6131e-28	2.8102e-26	TRUE
chr20_10393737_10393756_+	MKKS	43.529	298.12	43.529	298.12	2.7479	32408	540.46	10.951	1	3.383e-28	6.766e-28	3.3856e-26	TRUE
chr19_40741798_40741817_-	AKT2	23.657	194.38	23.657	194.38	2.9862	14573	243.13	10.949	1	3.5929e-28	7.1858e-28	3.5918e-26	TRUE
chr12_57994121_57994140_-	PIP4K2C	69.079	413.87	69.079	413.87	2.5656	59442	991.88	10.948	1	3.4479e-28	6.8958e-28	3.4486e-26	TRUE
chr1_33117513_33117532_+	RBBP4	14.194	136.5	14.194	136.5	3.1779	7479.6	124.87	10.945	1	3.8932e-28	7.7864e-28	3.8877e-26	TRUE
chr20_57899394_57899413_+	EDN3	14.194	136.5	14.194	136.5	3.1779	7479.6	124.87	10.945	1	3.8932e-28	7.7864e-28	3.8877e-26	TRUE
chrX_140270826_140270845_+	LDOC1	33.12	245.7	33.12	245.7	2.8541	22596	377.65	10.939	1	3.9143e-28	7.8287e-28	3.9067e-26	TRUE
chr6_83880127_83880146_-	PGM3	5.6777	73.165	5.6777	73.165	3.4733	2277.3	38.089	10.935	1	4.7683e-28	9.5366e-28	4.7514e-26	TRUE
chr1_115829179_115829198_-	NGF	27.442	215.13	27.442	215.13	2.9258	17613	295.21	10.923	1	4.7103e-28	9.4206e-28	4.6986e-26	TRUE
chr6_161508894_161508913_+	MAP3K4	13.248	129.95	13.248	129.95	3.2002	6809.7	114.15	10.923	1	5.0039e-28	1.0008e-27	4.9727e-26	TRUE
chr17_73897848_73897867_+	MRPL38	8.5166	96.097	8.5166	96.097	3.3509	3835.2	64.326	10.92	1	5.4113e-28	1.0823e-27	5.3718e-26	TRUE
chr2_46987017_46987036_-	SOCS5	66.24	400.77	66.24	400.77	2.579	55955	938.57	10.919	1	4.7244e-28	9.4488e-28	4.7101e-26	TRUE
chr1_24143978_24143997_+	HMGCL	35.959	259.9	35.959	259.9	2.8195	25075	420.63	10.919	1	4.8698e-28	9.7397e-28	4.8499e-26	TRUE
chr11_78383269_78383288_+	TENM4	52.992	341.8	52.992	341.8	2.6666	41705	699.83	10.917	1	4.8762e-28	9.7523e-28	4.8536e-26	TRUE
chrX_47065662_47065681_-	UBA1	3.7852	55.693	3.7852	55.693	3.5665	1347.2	22.608	10.917	1	6.0799e-28	1.216e-27	6.0226e-26	TRUE
chr22_47089365_47089384_-	CERK	61.509	380.02	61.509	380.02	2.6077	50725	851.36	10.916	1	4.9096e-28	9.8192e-28	4.8816e-26	TRUE
chr12_27126890_27126909_+	TM7SF3	170.33	793.9	170.33	793.9	2.214	194420	3263.6	10.915	1	4.8839e-28	9.7678e-28	4.8586e-26	TRUE
chr8_11163834_11163853_+	MTMR9	11.355	116.85	11.355	116.85	3.2537	5564.1	93.42	10.914	1	5.5999e-28	1.12e-27	5.553e-26	TRUE
chr1_879524_879543_-	SAMD11	32.174	240.24	32.174	240.24	2.8624	21647	363.57	10.912	1	5.2788e-28	1.0558e-27	5.2431e-26	TRUE
chr5_179045189_179045208_-	HNRNPH1	12.302	123.4	12.302	123.4	3.2253	6171.2	103.66	10.912	1	5.7119e-28	1.1424e-27	5.661e-26	TRUE
chr20_49446867_49446886_+	BCAS4	18.926	165.99	18.926	165.99	3.067	10813	181.66	10.911	1	5.5541e-28	1.1108e-27	5.5106e-26	TRUE
chr17_16256355_16256374_+	CENPV	31.227	234.78	31.227	234.78	2.8711	20718	349.63	10.886	1	7.0313e-28	1.4063e-27	6.9612e-26	TRUE
chr2_21231170_21231189_-	APOB	7.5703	88.453	7.5703	88.453	3.3837	3271	55.229	10.884	1	8.1588e-28	1.6318e-27	8.0431e-26	TRUE
chr4_4411339_4411358_-	NSG1	15.141	141.96	15.141	141.96	3.1469	8041.9	135.81	10.882	1	7.7437e-28	1.5487e-27	7.642e-26	TRUE
chr3_170586170_170586189_-	RPL22L1	15.141	141.96	15.141	141.96	3.1469	8041.9	135.81	10.882	1	7.7437e-28	1.5487e-27	7.642e-26	TRUE
chr2_190575784_190575803_+	ANKAR	2.8389	45.865	2.8389	45.865	3.6098	925.61	15.64	10.88	1	9.4355e-28	1.8871e-27	9.2523e-26	TRUE
chr19_42364877_42364896_+	RPS19	2.8389	45.865	2.8389	45.865	3.6098	925.61	15.64	10.88	1	9.4355e-28	1.8871e-27	9.2523e-26	TRUE
chr5_139625602_139625621_-	PFDN1	23.657	193.29	23.657	193.29	2.9781	14387	243.13	10.879	1	7.765e-28	1.553e-27	7.659e-26	TRUE
chr19_56090440_56090459_-	ZNF579	61.509	378.93	61.509	378.93	2.6036	50378	851.36	10.879	1	7.407e-28	1.4814e-27	7.3253e-26	TRUE
chr1_145416894_145416913_-	HFE2	4.7314	64.429	4.7314	64.429	3.513	1781.9	30.116	10.878	1	9.0878e-28	1.8176e-27	8.9255e-26	TRUE
chr1_36557394_36557413_-	ADPRHL2	130.59	651.93	130.59	651.93	2.3109	135900	2297.1	10.878	1	7.3902e-28	1.478e-27	7.3126e-26	TRUE
chr19_40030051_40030070_+	EID2	112.61	585.32	112.61	585.32	2.3676	111730	1889	10.876	1	7.5152e-28	1.503e-27	7.4283e-26	TRUE
chr10_112839110_112839129_+	ADRA2A	52.992	340.71	52.992	340.71	2.6619	41391	699.83	10.876	1	7.6744e-28	1.5349e-27	7.5817e-26	TRUE
chr1_228598813_228598832_-	TRIM17	78.542	451	78.542	451	2.5065	69364	1174.6	10.868	1	8.3101e-28	1.662e-27	8.1879e-26	TRUE
chr4_120085469_120085488_-	MYOZ2	70.972	419.33	70.972	419.33	2.546	60678	1027.8	10.866	1	8.4711e-28	1.6942e-27	8.3332e-26	TRUE
chr10_112645043_112645062_-	PDCD4	70.972	419.33	70.972	419.33	2.546	60678	1027.8	10.866	1	8.4711e-28	1.6942e-27	8.3332e-26	TRUE
chr13_28712789_28712808_+	PAN3	305.65	1219.8	305.65	1219.8	1.9931	417820	7078.2	10.865	1	8.4234e-28	1.6847e-27	8.2951e-26	TRUE
chr21_45194567_45194586_-	CSTB	38.798	273	38.798	273	2.7834	27426	464.71	10.864	1	8.83e-28	1.766e-27	8.6815e-26	TRUE
chr17_72868376_72868395_-	FDXR	30.281	229.32	30.281	229.32	2.8803	19809	335.82	10.862	1	9.2372e-28	1.8474e-27	9.0675e-26	TRUE
chr4_107237742_107237761_-	AIMP1	107.88	566.76	107.88	566.76	2.3826	105290	1785	10.861	1	8.8546e-28	1.7709e-27	8.7012e-26	TRUE
chr17_62081165_62081184_-	ICAM2	34.066	248.98	34.066	248.98	2.8337	23094	391.85	10.857	1	9.6636e-28	1.9327e-27	9.4709e-26	TRUE
chr9_15469950_15469969_-	PSIP1	9.4629	102.65	9.4629	102.65	3.3084	4341.9	73.736	10.852	1	1.127e-27	2.2539e-27	1.1027e-25	TRUE
chr1_184671983_184672002_-	EDEM3	56.777	357.09	56.777	357.09	2.6317	45094	766.28	10.849	1	1.0319e-27	2.0639e-27	1.0108e-25	TRUE
chr11_125831620_125831639_-	CDON	74.757	434.62	74.757	434.62	2.5236	64752	1100.6	10.847	1	1.0388e-27	2.0776e-27	1.017e-25	TRUE
chr1_111147397_111147416_-	KCNA2	123.96	625.73	123.96	625.73	2.3263	125880	2144.5	10.835	1	1.177e-27	2.354e-27	1.1511e-25	TRUE
chr19_12461139_12461158_+	ZNF442	49.207	322.15	49.207	322.15	2.6862	37248	634.89	10.832	1	1.2433e-27	2.4867e-27	1.2153e-25	TRUE
chr8_28575040_28575059_-	EXTL3	18.926	164.89	18.926	164.89	3.0576	10653	181.66	10.83	1	1.3499e-27	2.6997e-27	1.3181e-25	TRUE
chr14_23378721_23378740_-	RBM23	41.637	286.11	41.637	286.11	2.7514	29883	509.83	10.827	1	1.3223e-27	2.6447e-27	1.2919e-25	TRUE
chr12_124106418_124106437_-	EIF2B1	1.8926	34.945	1.8926	34.945	3.6353	546.22	9.3267	10.823	1	1.8361e-27	3.6723e-27	1.7834e-25	TRUE
chr10_79741224_79741243_-	POLR3A	1.8926	34.945	1.8926	34.945	3.6353	546.22	9.3267	10.823	1	1.8361e-27	3.6723e-27	1.7834e-25	TRUE
chr8_67971495_67971514_-	COPS5	1.8926	34.945	1.8926	34.945	3.6353	546.22	9.3267	10.823	1	1.8361e-27	3.6723e-27	1.7834e-25	TRUE
chr19_41895681_41895700_+	EXOSC5	13.248	128.86	13.248	128.86	3.1881	6682.8	114.15	10.821	1	1.5344e-27	3.0688e-27	1.4959e-25	TRUE
chr5_122722254_122722273_+	CEP120	63.401	385.48	63.401	385.48	2.5852	51868	886	10.821	1	1.399e-27	2.7979e-27	1.3653e-25	TRUE
chr1_42926305_42926324_-	PPCS	24.603	197.66	24.603	197.66	2.9559	14973	255.92	10.817	1	1.5169e-27	3.0339e-27	1.4796e-25	TRUE
chr14_74976477_74976496_+	LTBP2	10.409	109.2	10.409	109.2	3.2719	4880	83.44	10.815	1	1.6701e-27	3.3403e-27	1.6273e-25	TRUE
chr9_69262374_69262393_-	CBWD6	12.302	122.31	12.302	122.31	3.2126	6050.5	103.66	10.805	1	1.8483e-27	3.6967e-27	1.7934e-25	TRUE
chr19_21300690_21300709_-	ZNF714	12.302	122.31	12.302	122.31	3.2126	6050.5	103.66	10.805	1	1.8483e-27	3.6967e-27	1.7934e-25	TRUE
chrX_107018442_107018461_-	TSC22D3	94.629	513.25	94.629	513.25	2.4269	87621	1501.6	10.803	1	1.6802e-27	3.3603e-27	1.6363e-25	TRUE
chr17_17891258_17891277_+	LRRC48	80.434	456.46	80.434	456.46	2.4899	70699	1212	10.801	1	1.7207e-27	3.4415e-27	1.6749e-25	TRUE
chr11_34668205_34668224_+	EHF	45.422	303.58	45.422	303.58	2.714	33323	571.53	10.799	1	1.7982e-27	3.5964e-27	1.7493e-25	TRUE
chr19_33685752_33685771_-	LRP3	15.141	140.87	15.141	140.87	3.1358	7904	135.81	10.789	1	2.1557e-27	4.3115e-27	2.0895e-25	TRUE
chr6_166721247_166721266_+	PRR18	15.141	140.87	15.141	140.87	3.1358	7904	135.81	10.789	1	2.1557e-27	4.3115e-27	2.0895e-25	TRUE
chr19_519194_519213_-	TPGS1	57.724	359.27	57.724	359.27	2.6171	45466	783.12	10.776	1	2.2871e-27	4.5743e-27	2.2157e-25	TRUE
chr4_2696787_2696806_+	FAM193A	31.227	232.6	31.227	232.6	2.8577	20275	349.63	10.77	1	2.5172e-27	5.0343e-27	2.4373e-25	TRUE
chr19_50086490_50086509_-	PRRG2	38.798	270.82	38.798	270.82	2.7719	26917	464.71	10.763	1	2.6654e-27	5.3309e-27	2.5781e-25	TRUE
chr9_131476335_131476354_+	PKN3	170.33	785.16	170.33	785.16	2.198	189010	3263.6	10.762	1	2.5979e-27	5.1958e-27	2.5141e-25	TRUE
chr3_53126059_53126078_+	RFT1	77.596	443.36	77.596	443.36	2.4992	66891	1156	10.758	1	2.7544e-27	5.5087e-27	2.6628e-25	TRUE
chr22_36587765_36587784_-	APOL4	46.368	306.86	46.368	306.86	2.7003	33927	587.21	10.75	1	3.0623e-27	6.1247e-27	2.9589e-25	TRUE
chr7_99306835_99306854_-	CYP3A7	66.24	395.31	66.24	395.31	2.5592	54144	938.57	10.741	1	3.3088e-27	6.6175e-27	3.1937e-25	TRUE
chr1_210186967_210186986_+	SYT14	193.99	862.69	193.99	862.69	2.1471	223580	3876.3	10.741	1	3.287e-27	6.5741e-27	3.1744e-25	TRUE
chr16_89986124_89986143_+	MC1R	7.5703	87.361	7.5703	87.361	3.366	3183.3	55.229	10.737	1	4.0485e-27	8.0969e-27	3.9036e-25	TRUE
chr3_187086262_187086281_+	RTP4	65.294	390.94	65.294	390.94	2.5637	53023	920.96	10.731	1	3.7111e-27	7.4222e-27	3.5802e-25	TRUE
chr12_69113190_69113209_+	NUP107	54.885	345.08	54.885	345.08	2.6306	42106	732.87	10.719	1	4.2152e-27	8.4304e-27	4.0622e-25	TRUE
chr9_111775574_111775593_+	CTNNAL1	38.798	269.73	38.798	269.73	2.7661	26664	464.71	10.712	1	4.6133e-27	9.2266e-27	4.4436e-25	TRUE
chr12_32133952_32133971_-	KIAA1551	17.033	151.79	17.033	151.79	3.0828	9079.7	158.34	10.709	1	5.0521e-27	1.0104e-26	4.8562e-25	TRUE
chr5_98212238_98212257_-	CHD1	17.033	151.79	17.033	151.79	3.0828	9079.7	158.34	10.709	1	5.0521e-27	1.0104e-26	4.8562e-25	TRUE
chr19_11289243_11289262_-	KANK2	17.033	151.79	17.033	151.79	3.0828	9079.7	158.34	10.709	1	5.0521e-27	1.0104e-26	4.8562e-25	TRUE
chr7_138239659_138239678_+	TRIM24	17.033	151.79	17.033	151.79	3.0828	9079.7	158.34	10.709	1	5.0521e-27	1.0104e-26	4.8562e-25	TRUE
chr11_32956465_32956484_+	QSER1	47.314	310.13	47.314	310.13	2.687	34537	603	10.703	1	5.0767e-27	1.0153e-26	4.8773e-25	TRUE
chr17_57208643_57208662_-	SKA2	39.744	274.1	39.744	274.1	2.7553	27460	479.64	10.701	1	5.2319e-27	1.0464e-26	5.0211e-25	TRUE
chr15_66645154_66645173_-	TIPIN	39.744	274.1	39.744	274.1	2.7553	27460	479.64	10.701	1	5.2319e-27	1.0464e-26	5.0211e-25	TRUE
chr11_47498427_47498446_-	CELF1	10.409	108.11	10.409	108.11	3.2575	4772.7	83.44	10.696	1	6.1082e-27	1.2216e-26	5.8499e-25	TRUE
chr17_53014491_53014510_-	TOM1L1	10.409	108.11	10.409	108.11	3.2575	4772.7	83.44	10.696	1	6.1082e-27	1.2216e-26	5.8499e-25	TRUE
chr3_50095266_50095285_+	RBM6	10.409	108.11	10.409	108.11	3.2575	4772.7	83.44	10.696	1	6.1082e-27	1.2216e-26	5.8499e-25	TRUE
chr3_15467997_15468016_-	METTL6	15.141	139.78	15.141	139.78	3.1247	7767.3	135.81	10.695	1	5.9493e-27	1.1899e-26	5.7066e-25	TRUE
chr8_145748094_145748113_-	LRRC24	3.7852	54.601	3.7852	54.601	3.5385	1291.1	22.608	10.687	1	7.4201e-27	1.484e-26	7.0953e-25	TRUE
chr10_30915747_30915766_-	LYZL2	3.7852	54.601	3.7852	54.601	3.5385	1291.1	22.608	10.687	1	7.4201e-27	1.484e-26	7.0953e-25	TRUE
chr16_56508798_56508817_+	OGFOD1	37.852	264.27	37.852	264.27	2.7714	25632	449.9	10.675	1	6.9519e-27	1.3904e-26	6.6546e-25	TRUE
chr10_95326993_95327012_-	FFAR4	23.657	190.01	23.657	190.01	2.9536	13837	243.13	10.669	1	7.613e-27	1.5226e-26	7.2761e-25	TRUE
chr12_76739960_76739979_+	BBS10	16.087	145.24	16.087	145.24	3.0974	8340	146.97	10.653	1	9.2782e-27	1.8556e-26	8.863e-25	TRUE
chr19_3784346_3784365_-	MATK	26.496	205.3	26.496	205.3	2.9074	15985	281.97	10.648	1	9.4262e-27	1.8852e-26	8.9997e-25	TRUE
chr14_55529407_55529426_-	MAPK1IP1L	8.5166	93.913	8.5166	93.913	3.3181	3646.3	64.326	10.648	1	1.0457e-26	2.0914e-26	9.9736e-25	TRUE
chr6_5999381_5999400_-	NRN1	54.885	342.89	54.885	342.89	2.6214	41474	732.87	10.639	1	1.0051e-26	2.0102e-26	9.5912e-25	TRUE
chr10_125780412_125780431_-	CHST15	197.77	868.15	197.77	868.15	2.1285	224700	3976.7	10.631	1	1.0743e-26	2.1487e-26	1.0241e-24	TRUE
chr5_179195865_179195884_+	MAML1	147.62	699.98	147.62	699.98	2.2377	152550	2701.1	10.628	1	1.1053e-26	2.2106e-26	1.0531e-24	TRUE
chr6_42946758_42946777_-	PEX6	62.455	375.65	62.455	375.65	2.5694	49047	868.64	10.627	1	1.1381e-26	2.2761e-26	1.0838e-24	TRUE
chr19_4033487_4033506_-	PIAS4	84.22	465.2	84.22	465.2	2.4517	72573	1287.8	10.617	1	1.2596e-26	2.5193e-26	1.1989e-24	TRUE
chr3_53531333_53531352_-	CACNA1D	180.74	811.37	180.74	811.37	2.1603	198850	3530	10.614	1	1.2819e-26	2.5637e-26	1.2194e-24	TRUE
chr1_203144741_203144760_-	MYBPH	38.798	267.54	38.798	267.54	2.7544	26162	464.71	10.611	1	1.3715e-26	2.743e-26	1.304e-24	TRUE
chr6_46424674_46424693_-	RCAN2	71.918	414.97	71.918	414.97	2.5121	58841	1045.9	10.607	1	1.394e-26	2.788e-26	1.3248e-24	TRUE
chr1_12082430_12082449_+	MIIP	0.94629	21.84	0.94629	21.84	3.5528	218.28	3.8824	10.604	1	2.0838e-26	4.1676e-26	1.9384e-24	TRUE
chr19_36111016_36111035_-	HAUS5	0.94629	21.84	0.94629	21.84	3.5528	218.28	3.8824	10.604	1	2.0838e-26	4.1676e-26	1.9384e-24	TRUE
chr17_49371275_49371294_-	UTP18	0.94629	21.84	0.94629	21.84	3.5528	218.28	3.8824	10.604	1	2.0838e-26	4.1676e-26	1.9384e-24	TRUE
chr11_63991362_63991381_-	TRPT1	0	21.84	0.94629	21.84	3.5528	238.5	3.8824	10.604	1	2.0838e-26	4.1676e-26	1.9384e-24	TRUE
chr17_1640936_1640955_-	WDR81	0	21.84	0.94629	21.84	3.5528	238.5	3.8824	10.604	1	2.0838e-26	4.1676e-26	1.9384e-24	TRUE
chr22_19422392_19422411_-	MRPL40	0	21.84	0.94629	21.84	3.5528	238.5	3.8824	10.604	1	2.0838e-26	4.1676e-26	1.9384e-24	TRUE
chr14_50053043_50053062_-	RPS29	0	21.84	0.94629	21.84	3.5528	238.5	3.8824	10.604	1	2.0838e-26	4.1676e-26	1.9384e-24	TRUE
chr3_9477517_9477536_+	SETD5	0	21.84	0.94629	21.84	3.5528	238.5	3.8824	10.604	1	2.0838e-26	4.1676e-26	1.9384e-24	TRUE
chr3_139244674_139244693_-	RBP1	0	21.84	0.94629	21.84	3.5528	238.5	3.8824	10.604	1	2.0838e-26	4.1676e-26	1.9384e-24	TRUE
chr1_32374552_32374571_-	PTP4A2	0	21.84	0.94629	21.84	3.5528	238.5	3.8824	10.604	1	2.0838e-26	4.1676e-26	1.9384e-24	TRUE
chr8_101149831_101149850_-	FBXO43	0	21.84	0.94629	21.84	3.5528	238.5	3.8824	10.604	1	2.0838e-26	4.1676e-26	1.9384e-24	TRUE
chr16_84216875_84216894_+	TAF1C	0	21.84	0.94629	21.84	3.5528	238.5	3.8824	10.604	1	2.0838e-26	4.1676e-26	1.9384e-24	TRUE
chr19_14523888_14523907_+	DDX39A	0	21.84	0.94629	21.84	3.5528	238.5	3.8824	10.604	1	2.0838e-26	4.1676e-26	1.9384e-24	TRUE
chr19_45396105_45396124_+	TOMM40	0	21.84	0.94629	21.84	3.5528	238.5	3.8824	10.604	1	2.0838e-26	4.1676e-26	1.9384e-24	TRUE
chr4_9259929_9259948_+	USP17L22	0	21.84	0.94629	21.84	3.5528	238.5	3.8824	10.604	1	2.0838e-26	4.1676e-26	1.9384e-24	TRUE
chr9_21216746_21216765_-	IFNA16	0	21.84	0.94629	21.84	3.5528	238.5	3.8824	10.604	1	2.0838e-26	4.1676e-26	1.9384e-24	TRUE
chr10_12206947_12206966_-	SEC61A2	0	21.84	0.94629	21.84	3.5528	238.5	3.8824	10.604	1	2.0838e-26	4.1676e-26	1.9384e-24	TRUE
chr11_62677576_62677595_-	CHRM1	0	21.84	0.94629	21.84	3.5528	238.5	3.8824	10.604	1	2.0838e-26	4.1676e-26	1.9384e-24	TRUE
chr13_107823034_107823053_-	FAM155A	0	21.84	0.94629	21.84	3.5528	238.5	3.8824	10.604	1	2.0838e-26	4.1676e-26	1.9384e-24	TRUE
chr2_208461680_208461699_+	CREB1	0	21.84	0.94629	21.84	3.5528	238.5	3.8824	10.604	1	2.0838e-26	4.1676e-26	1.9384e-24	TRUE
chr15_24922437_24922456_+	NPAP1	0	21.84	0.94629	21.84	3.5528	238.5	3.8824	10.604	1	2.0838e-26	4.1676e-26	1.9384e-24	TRUE
chr17_35311156_35311175_+	AATF	0	21.84	0.94629	21.84	3.5528	238.5	3.8824	10.604	1	2.0838e-26	4.1676e-26	1.9384e-24	TRUE
chr1_248185859_248185878_-	OR2L5	0	21.84	0.94629	21.84	3.5528	238.5	3.8824	10.604	1	2.0838e-26	4.1676e-26	1.9384e-24	TRUE
chr13_46090377_46090396_+	COG3	0	21.84	0.94629	21.84	3.5528	238.5	3.8824	10.604	1	2.0838e-26	4.1676e-26	1.9384e-24	TRUE
chr7_94292657_94292676_+	PEG10	0	21.84	0.94629	21.84	3.5528	238.5	3.8824	10.604	1	2.0838e-26	4.1676e-26	1.9384e-24	TRUE
chr2_176829283_176829302_-	KIAA1715	0	21.84	0.94629	21.84	3.5528	238.5	3.8824	10.604	1	2.0838e-26	4.1676e-26	1.9384e-24	TRUE
chr1_169338767_169338786_+	BLZF1	0	21.84	0.94629	21.84	3.5528	238.5	3.8824	10.604	1	2.0838e-26	4.1676e-26	1.9384e-24	TRUE
chr11_60068504_60068523_+	MS4A4A	0	21.84	0.94629	21.84	3.5528	238.5	3.8824	10.604	1	2.0838e-26	4.1676e-26	1.9384e-24	TRUE
chr14_20978834_20978853_+	RNASE10	2.8389	44.773	2.8389	44.773	3.5757	879.22	15.64	10.604	1	1.8789e-26	3.7578e-26	1.7783e-24	TRUE
chr1_1638879_1638898_-	CDK11A	2.8389	44.773	2.8389	44.773	3.5757	879.22	15.64	10.604	1	1.8789e-26	3.7578e-26	1.7783e-24	TRUE
chr1_89599116_89599135_-	GBP7	2.8389	44.773	2.8389	44.773	3.5757	879.22	15.64	10.604	1	1.8789e-26	3.7578e-26	1.7783e-24	TRUE
chr14_50789688_50789707_-	ATP5S	17.979	156.16	17.979	156.16	3.0497	9546.7	169.91	10.601	1	1.6129e-26	3.2257e-26	1.5312e-24	TRUE
chr16_46633837_46633856_-	SHCBP1	17.979	156.16	17.979	156.16	3.0497	9546.7	169.91	10.601	1	1.6129e-26	3.2257e-26	1.5312e-24	TRUE
chr4_174254773_174254792_-	HMGB2	9.4629	100.47	9.4629	100.47	3.2776	4140.7	73.736	10.598	1	1.7648e-26	3.5297e-26	1.6746e-24	TRUE
chr15_49624035_49624054_-	FAM227B	12.302	120.12	12.302	120.12	3.1868	5812.6	103.66	10.59	1	1.8704e-26	3.7407e-26	1.7729e-24	TRUE
chr4_80246761_80246780_+	NAA11	165.6	758.95	165.6	758.95	2.1895	176030	3144.3	10.582	1	1.8166e-26	3.6332e-26	1.7228e-24	TRUE
chr1_206516317_206516336_-	SRGAP2B	34.066	243.52	34.066	243.52	2.8018	21935	391.85	10.581	1	1.9061e-26	3.8123e-26	1.8022e-24	TRUE
chr17_72942973_72942992_-	OTOP3	21.765	178	21.765	178	2.9751	12205	218.03	10.581	1	1.9668e-26	3.9337e-26	1.8577e-24	TRUE
chr12_42481669_42481688_-	GXYLT1	173.17	784.07	173.17	784.07	2.1723	186600	3335.8	10.577	1	1.9033e-26	3.8066e-26	1.8004e-24	TRUE
chr19_1418700_1418719_+	DAZAP1	67.186	394.22	67.186	394.22	2.5351	53475	956.26	10.576	1	1.9645e-26	3.9289e-26	1.8564e-24	TRUE
chr22_51177800_51177819_-	ACR	43.529	289.38	43.529	289.38	2.7051	30222	540.46	10.575	1	1.9989e-26	3.9978e-26	1.887e-24	TRUE
chr10_51732795_51732814_-	TIMM23B	11.355	113.57	11.355	113.57	3.213	5223.9	93.42	10.575	1	2.2045e-26	4.409e-26	2.0487e-24	TRUE
chr14_94568252_94568271_+	IFI27L1	156.14	726.19	156.14	726.19	2.2103	162480	2908.9	10.569	1	2.0707e-26	4.1414e-26	1.9384e-24	TRUE
chr17_48266852_48266871_-	COL1A1	102.2	532.9	102.2	532.9	2.3712	92754	1662.1	10.565	1	2.1856e-26	4.3713e-26	2.0322e-24	TRUE
chr10_46122454_46122473_+	ZFAND4	6.624	78.625	6.624	78.625	3.3846	2592.1	46.473	10.562	1	2.685e-26	5.3699e-26	2.4914e-24	TRUE
chr12_53691816_53691835_+	PFDN5	72.864	417.15	72.864	417.15	2.5011	59267	1064.1	10.554	1	2.4527e-26	4.9054e-26	2.2777e-24	TRUE
chr19_52217030_52217049_+	HAS1	88.951	481.58	88.951	481.58	2.4236	77079	1384	10.554	1	2.4534e-26	4.9068e-26	2.2777e-24	TRUE
chrX_53250038_53250057_-	KDM5C	83.273	458.65	83.273	458.65	2.4474	70453	1268.7	10.539	1	2.8971e-26	5.7942e-26	2.6869e-24	TRUE
chr17_15492191_15492210_-	CDRT1	23.657	187.83	23.657	187.83	2.937	13476	243.13	10.529	1	3.4036e-26	6.8072e-26	3.1535e-24	TRUE
chr19_2272791_2272810_+	OAZ1	55.831	343.99	55.831	343.99	2.6018	41516	749.53	10.525	1	3.3764e-26	6.7527e-26	3.1298e-24	TRUE
chr1_28240958_28240977_+	RPA2	119.23	594.06	119.23	594.06	2.3072	112730	2037.1	10.52	1	3.4954e-26	6.9907e-26	3.2369e-24	TRUE
chr1_154942798_154942817_-	SHC1	159.92	736.02	159.92	736.02	2.1953	165940	3002.5	10.514	1	3.7459e-26	7.4918e-26	3.4672e-24	TRUE
chr15_43552406_43552425_+	TGM5	32.174	232.6	32.174	232.6	2.8159	20085	363.57	10.511	1	4.0134e-26	8.0269e-26	3.7129e-24	TRUE
chr2_208477780_208477799_-	METTL21A	20.818	171.45	20.818	171.45	2.9825	11344	205.73	10.502	1	4.5807e-26	9.1614e-26	4.2335e-24	TRUE
[truncated: 90,421 more rows]

## Sheet: OVCAR8 HRD Scores
Sample	purity	LOH	TAI	LST	ploidy	HRD Score
OVCAR8_20S13386443	1	30	28	50	2.48	69.52

## Sheet: mini-PDX information
Case	Initial Diagnosis	Primary Treatment & Surgery	First Recurrence & Treatment	Second Recurrence & Treatment	HRD
​​Specimen 1​​	Diagnosed with ovarian cancer (FIGO stage IIIC) on October 8, 2019.	Surgery:​​ Underwent comprehensive tumor debulking surgery at Fudan University Shanghai Cancer Center on October 15, 2019.​​ Adjuvant Chemotherapy:​​ Completed 6 cycles of first-line chemotherapy (paclitaxel + carboplatin) from November 11, 2019, to March 11, 2020.	Time of Recurrence:​​ December 2020. Treatment Regimen:​​ Received second-line therapy (paclitaxel + carboplatin + bevacizumab) for 6 cycles from January to May 2021, followed by maintenance therapy with niraparib and anlotinib starting May 2021.	Time of Recurrence:​​ February 2022. Secondary Surgery:​​ Underwent secondary tumor debulking surgery on March 28, 2022.	N/A
​​Specimen 2​​	Diagnosed before January 2020.	Surgery:​​ Underwent transabdominal ovarian cancer debulking surgery at an external hospital on January 21, 2020, with postoperative pathology confirming high-grade serous adenocarcinoma. Adjuvant Treatment:​​ Completed 6 cycles of postoperative chemotherapy (paclitaxel + cisplatin). Received olaparib maintenance therapy from February 2021 to March 2022.	Time of Recurrence:​​ March 2022. Treatment/Surgery:​​ Underwent secondary ovarian cancer debulking surgery at Fudan University Shanghai Cancer Center upon recurrence.		BRCA-/HRD-
